# Supplementary material for: Shallow water seeding cultivation enhances cold tolerance in tobacco seedlings
Source: BMC Plant Biol. 2024 Jul 24;24:698. doi: 10.1186/s12870-024-05422-9 (PMC11267769; doi:10.1186/s12870-024-05422-9)
Supplement: Supplementary file 1 — Supplementary Material 1. [file 12870_2024_5422_MOESM1_ESM.xlsx]

## Sheet: Sheet1
RHIZO 2012	AnalysedRegionArea(cm2)	AnalysedRegionWidth(cm)	AnalysedRegionHeight(cm)	根长Length(cm)	ProjArea(cm2)	根表面积SurfArea(cm2)	根直径AvgDiam(mm)	根长LenPerVol(cm/m3)	根体积RootVolume(cm3)	根尖数Tips	根分叉数Forks	根交叠数Crossings
SampleId	Def Filt/Bg	Length(cm)	ProjArea(cm2)
SampleId	Length(cm)	ProjArea(cm2)	SurfArea(cm2)	Brother1	Baby1	Baby3
SampleId	TotalLength(cm)	TotalProjArea(cm2)	TotSurfArea(cm2)
SampleId	TotalLength(cm)	TotalProjArea(cm2)	TotSurfArea(cm2)				FirstLink#	ThirdLink#
SW_1	10.6596	2.8623	3.7242	27.7623	2.4011	7.5432	0.8649	27.7623	0.163	135	425	70
SW_2	12.0874	2.8792	4.1982	29.6689	2.3853	7.4937	0.804	29.6689	0.151	131	449	62
SW_3	8.9727	2.7607	3.2502	29.2601	2.392	7.5146	0.8175	29.2601	0.154	107	425	81
FS_1	30.2674	4.7769	6.3662	56.805	2.7652	8.6163	0.5992	57.805	0.107	204	621	133
FS_2	32.2851	4.8777	6.6189	53.1982	2.7999	8.796	0.5263	53.1982	0.116	219	627	145
FS_3	30.9192	4.3696	7.0759	68.5812	2.8446	8.9364	0.4148	68.5812	0.093	254	615	148
SW: Shallow water seeding cultivation
FS: Float system
			根长	根表面积	根直径	根体积	根尖数	根分叉数	根交叠数
	水生根系培育处理	平均值	28.8971±1.0038	7.5172±0.02485	0.8288±0.03198	0.156±0.00624	124.3333±15.14376	433±13.85641	71±9.53939
		标准 偏差	1.0038	0.02485	0.03198	0.00624	15.1438	13.8564	9.53939
	旱生根系培育处理	平均值	59.5281±8.04492	8.7829±0.16045	0.5134±0.09287	0.1053±0.01159	225.6667±25.65801	621±6	142±7.93725
		标准 偏差	8.04492	0.16045	0.09287	0.01159	25.658	6	7.93725
