# Supplementary material for: Shallow water seeding cultivation enhances cold tolerance in tobacco seedlings
Source: BMC Plant Biol. 2024 Jul 24;24:698. doi: 10.1186/s12870-024-05422-9 (PMC11267769; doi:10.1186/s12870-024-05422-9)
Supplement: Supplementary file 2 — Supplementary Material 2. [file 12870_2024_5422_MOESM2_ESM.xls]

geneID	A0	ZB0H1	ZB0H2	ZB0H3	A1	ZB12H1	ZB12H2	ZB12H3	A2	ZBHF1	ZBHF2	ZBHF3	B0	PF0H1	PF0H2	PF0H3	B1	PF12H1	PF12H2	PF12H3	B2	PFHF1	PFHF2	PFHF3	gene_name	gene_chr	gene_start	gene_end	gene_strand	gene_length	gene_biotype	gene_description	Subfamily	Family
107758905	0.719705888	0.639385339	0.893180071	0.626552254	0.960869615	1.264658288	0.776320504	0.841630052	0.810303342	0.811109746	1.048426054	0.571374227	0.877518918	0.716019704	0.855667753	1.060869297	0.698185876	1.200020998	0.529738974	0.364797656	1.312926437	2.086934439	0.911531049	0.940313822	LOC107758905	NW_015787227.1	1809	11813	+	1429	lncRNA	uncharacterized LOC107758905 && - && -	-	-
107758906	3.825707467	3.463347105	3.548261853	4.465513441	4.748593298	4.634362477	4.523026536	5.088390881	3.699195126	3.638051877	3.619779384	3.839754116	3.59691553	4.487206546	3.181110447	3.122429597	4.489342167	4.905790854	4.783751618	3.77848403	3.626699665	3.891501478	3.452217521	3.536379995	LOC107758906	NW_015787285.1	16386	36232	+	3863	protein_coding	exocyst complex component SEC8-like && sp|Q93YU5|SEC8_ARATH Exocyst complex component SEC8 OS=Arabidopsis thaliana OX=3702 GN=SEC8 PE=1 SV=1 && PF04048:Sec8 exocyst complex component specific domain	-	-
107758907	0	0	0	0	0	0	0	0	0	0	0	0	0	0	0	0	0	0	0	0	0	0	0	0	LOC107758907	NW_015865142.1	20169	20966	-	610	protein_coding	uncharacterized LOC107758907 && - && -	-	-
107758908	2.524138219	2.282086724	2.600640447	2.689687487	1.032949772	0.997573878	1.166416427	0.934859012	2.714035102	2.167521937	2.957618286	3.016965083	2.583734096	2.581955694	3.48223462	1.687011975	1.79903437	1.997195393	1.990492117	1.409415601	3.05420617	3.269074111	3.041003026	2.852541373	LOC107758908	NW_015865143.1	14077	16943	-	2774	protein_coding	uncharacterized LOC107758908%2C transcript variant X2 && sp|O23461|ARAK_ARATH L-arabinokinase OS=Arabidopsis thaliana OX=3702 GN=ARA1 PE=1 SV=1 && -	-	-
107758909	0.286312589	0.642834181	0.104115696	0.111987889	0.203904141	0.105956654	0.065042331	0.440713438	0.255171513	0.135914145	0.501943457	0.127656937	0.282135246	0.197614642	0.401465504	0.247325594	0.51415077	0.845576926	0.501267185	0.195608199	0.387160885	0.171280927	0.640058812	0.350142915	LOC107758909	NW_015865161.1	3209	10659	+	2132	protein_coding	glucose-6-phosphate 1-dehydrogenase%2C cytoplasmic isoform-like%2C transcript variant X1 && sp|P37830|G6PD_SOLTU Glucose-6-phosphate 1-dehydrogenase, cytoplasmic isoform OS=Solanum tuberosum OX=4113 GN=G6PDH PE=1 SV=1 && PF02781:Glucose-6-phosphate dehydrogenase, C-terminal domain|PF00479:Glucose-6-phosphate dehydrogenase, NAD binding domain	-	-
107758910	0	0	0	0	0	0	0	0	0	0	0	0	0	0	0	0	0	0	0	0	0	0	0	0	LOC107758910	NW_015865162.1	54450	55796	+	1347	protein_coding	uncharacterized LOC107758910 && - && -	-	-
107758911	0	0	0	0	0	0	0	0	0	0	0	0	0	0	0	0	0	0	0	0	0	0	0	0	LOC107758911	NW_015865162.1	53867	55977	+	2111	protein_coding	uncharacterized LOC107758911 && - && -	-	-
107758912	0	0	0	0	0.075643325	0	0.161338278	0.065591696	0	0	0	0	0	0	0	0	0.07137467	0.15347295	0	0.060651059	0	0	0	0	LOC107758912	NW_015865163.1	20479	22486	-	1719	protein_coding	probable inactive receptor kinase At4g23740 && sp|Q9SUQ3|Y4374_ARATH Probable inactive receptor kinase At4g23740 OS=Arabidopsis thaliana OX=3702 GN=At4g23740 PE=1 SV=1 && PF00069:Protein kinase domain|PF13855:Leucine rich repeat	-	-
107758913	3.135125664	2.894982496	3.344603794	3.165790704	4.674863252	4.193410843	4.412843059	5.418335854	2.156636727	2.375155383	1.995124402	2.099630395	2.48262842	1.567087652	2.829892119	3.050905489	3.95887925	4.028109947	4.379924749	3.468603054	2.197683541	1.613982762	2.063596294	2.915471567	LOC107758913	NW_015865163.1	17477	20264	+	2074	protein_coding	uncharacterized LOC107758913%2C transcript variant X2 && - && PF00168:C2 domain	-	-
107758914	0	0	0	0	0.29546168	0	0.450960163	0.435424877	0	0	0	0	0	0	0	0	0.091710365	0.080432927	0.162911835	0.031786332	0	0	0	0	LOC107758914	NW_015793158.1	14272	18146	-	1640	protein_coding	gibberellin 2-beta-dioxygenase 2-like && sp|Q9XHM5|G2OX2_PEA Gibberellin 2-beta-dioxygenase 2 OS=Pisum sativum OX=3888 GN=GA2OX2 PE=2 SV=1 && PF03171:2OG-Fe(II) oxygenase superfamily|PF14226:non-haem dioxygenase in morphine synthesis N-terminal	-	-
107758915	2.678262691	2.746214293	2.354752453	2.933821328	2.698439016	2.536178175	3.007464169	2.551674705	1.667153505	1.716276529	1.841595283	1.443588702	2.35434367	2.362391409	2.18348075	2.517158852	2.027485909	1.383780062	2.062705013	2.635972652	1.390550883	1.140621147	1.579201297	1.451830206	LOC107758915	NW_015865164.1	1653	7538	+	2828	protein_coding	BEL1-like homeodomain protein 7 && sp|Q9SIW1|BLH7_ARATH BEL1-like homeodomain protein 7 OS=Arabidopsis thaliana OX=3702 GN=BLH7 PE=1 SV=1 && PF07526:Associated with HOX|PF05920:Homeobox KN domain	HB-BELL	HB->HB-BELL
107758916	1.710507646	0.135964531	3.005906916	1.989651491	1.189120092	1.411872417	1.059286632	1.096201225	0.791927666	1.207370653	0.743155174	0.425257172	2.422707309	1.504694348	3.566351891	2.197075689	1.172683549	0.91604167	1.298769353	1.303239626	0.49688109	0.507181856	0.51689598	0.466565434	LOC107758916	NW_015865164.1	7895	8453	-	480	lncRNA	uncharacterized LOC107758916 && sp|Q9SIW2|CHR35_ARATH Protein CHROMATIN REMODELING 35 OS=Arabidopsis thaliana OX=3702 GN=DRD1 PE=1 SV=1 && -	-	-
107758917	0.027175253	0	0.025871173	0.055654587	0	0	0	0	0	0	0	0	0.01885396	0.028059568	0.028502313	0	0	0	0	0	0	0	0	0	LOC107758917	NW_015865174.1	38811	44288	-	2145	protein_coding	uncharacterized LOC107758917 && sp|Q3UDW8|HGNAT_MOUSE Heparan-alpha-glucosaminide N-acetyltransferase OS=Mus musculus OX=10090 GN=Hgsnat PE=1 SV=2 && PF07786:Protein of unknown function (DUF1624)	-	-
107758918	0	0	0	0	0.050166464	0.150499392	0	0	0.01608755	0.048262651	0	0	0	0	0	0	0	0	0	0	0	0	0	0	LOC107758918	NW_015865174.1	59787	63618	-	1501	protein_coding	plant cysteine oxidase 2-like%2C transcript variant X2 && sp|Q8LGJ5|PCO2_ARATH Plant cysteine oxidase 2 OS=Arabidopsis thaliana OX=3702 GN=PCO2 PE=1 SV=1 && PF07847:PCO_ADO	-	-
107758919	0	0	0	0	0	0	0	0	0	0	0	0	0	0	0	0	0	0	0	0	0	0	0	0	LOC107758919	NW_015865174.1	20397	22939	-	1732	protein_coding	probable WRKY transcription factor 72 && sp|A0A3Q7GFB5|WK72A_SOLLC WRKY transcription factor 72A OS=Solanum lycopersicum OX=4081 GN=WRKY72A PE=2 SV=1 && PF03106:WRKY DNA -binding domain	WRKY	WRKY
107758920	3.039069798	3.747432308	2.206020297	3.163756787	25.26636132	34.47363393	31.56422359	9.761226459	7.118007066	9.727226462	7.058661161	4.568133576	3.508410487	4.200383515	4.752735483	1.572112463	29.4915828	22.10152835	34.18366181	32.18955825	1.745819738	0.860237777	2.79452597	1.582695467	LOC107758920	NW_015865195.1	653	2132	+	1132	protein_coding	transcription factor MYB1R1-like && sp|Q9LVS0|KUA1_ARATH Transcription factor KUA1 OS=Arabidopsis thaliana OX=3702 GN=KUA1 PE=1 SV=1 && PF00249:Myb-like DNA-binding domain	MYB-related	MYB->MYB-related
107758921	6.853731073	6.931657589	6.066388349	7.563147281	13.57091266	10.909126	9.330813928	20.47279804	7.193130366	7.109238379	7.666037972	6.804114748	8.531254648	10.20575297	7.404847759	7.983163218	8.092473087	6.445291949	6.499608827	11.33251848	4.579894469	3.742435061	3.505903169	6.491345175	LOC107758921	NW_015865199.1	17564	34520	-	1610	protein_coding	CAAX prenyl protease 1 homolog && sp|Q8RX88|FACE1_ARATH CAAX prenyl protease 1 homolog OS=Arabidopsis thaliana OX=3702 GN=FACE1 PE=1 SV=1 && PF16491:CAAX prenyl protease N-terminal, five membrane helices|PF01435:Peptidase family M48	-	-
107758922	0.560869496	0	0.994764822	0.687843665	0.847056595	1.301598131	0.71021895	0.529352704	0.573836655	0.742045984	0.456740696	0.522723284	0.853795068	1.387170205	1.174215	0	0.600607485	1.125992322	0.342093994	0.33373614	0.352907554	0.38964035	0	0.669082313	LOC107758922	NW_015793161.1	57621	59016	-	781	protein_coding	17.8 kDa class I heat shock protein-like && - && PF00011:Hsp20/alpha crystallin family	-	-
107758923	0.5121578	0.201802644	0.411826836	0.92284392	0.111737971	0.034925725	0.114343641	0.185944549	1.063158843	0.76160672	1.544218544	0.883651266	0.594918619	0.669993773	0.340282714	0.774479371	0.221180495	0.163153989	0.468149038	0.032238457	0.571020496	0.790413282	0.230157765	0.692490441	LOC107758923	NW_015865203.1	15366	16982	-	1617	protein_coding	uncharacterized LOC107758923 && - && -	-	-
107758924	0	0	0	0	0	0	0	0	0	0	0	0	0	0	0	0	0	0	0	0	0	0	0	0	LOC107758924	NW_015865213.1	486	1793	-	1140	protein_coding	uncharacterized mitochondrial protein AtMg00810-like && sp|P92519|M810_ARATH Uncharacterized mitochondrial protein AtMg00810 OS=Arabidopsis thaliana OX=3702 GN=AtMg00810 PE=4 SV=1 && PF07727:Reverse transcriptase (RNA-dependent DNA polymerase)	-	-
107758925	0	0	0	0	0.475498367	0.708733842	0.320571912	0.397189348	0.015949414	0.047848243	0	0	0.013251381	0.039754144	0	0	0.36647099	0.246859314	0.249999007	0.602554649	0.188017289	0.080398709	0.409692983	0.073960175	LOC107758925	NW_015865215.1	26107	32911	+	3028	protein_coding	type I inositol polyphosphate 5-phosphatase 12-like && sp|O80560|IP5PC_ARATH Type I inositol polyphosphate 5-phosphatase 12 OS=Arabidopsis thaliana OX=3702 GN=IP5P12 PE=1 SV=2 && PF03372:Endonuclease/Exonuclease/phosphatase family	-	-
107758926	5.805389975	7.395478765	5.511419139	4.50927202	4.931371068	4.28480981	6.005582305	4.503721088	5.063059904	5.755749384	5.157317836	4.276112492	6.858100066	5.507249908	6.868259212	8.198791077	7.039984113	8.361602114	8.989946488	3.768403737	4.40050935	5.15274305	3.211454021	4.837330978	LOC107758926	NW_015865215.1	42330	47370	-	3071	protein_coding	ankyrin repeat-containing protein At5g02620-like && sp|Q6AWW5|Y5262_ARATH Ankyrin repeat-containing protein At5g02620 OS=Arabidopsis thaliana OX=3702 GN=At5g02620 PE=1 SV=1 && PF13962:Domain of unknown function|PF12796:Ankyrin repeats (3 copies)	-	-
107758927	10.08887204	9.932452763	9.727973349	10.60619002	10.52192703	6.659987816	11.15991654	13.74587672	12.39688525	10.50556775	15.46236487	11.22272313	8.492079458	7.193757838	12.03263176	6.249848773	12.66099043	16.53692436	13.55391852	7.89212841	15.28175279	16.48846193	16.21117592	13.14562053	LOC107758927	NW_015865215.1	7896	12259	+	1255	protein_coding	vacuolar protein sorting-associated protein 20 homolog 2-like%2C transcript variant X2 && sp|Q8GXN6|VP201_ARATH Vacuolar protein sorting-associated protein 20 homolog 1 OS=Arabidopsis thaliana OX=3702 GN=VPS20.1 PE=1 SV=1 && PF03357:Snf7	-	-
107758928	1.912264827	1.654393596	1.212711236	2.86968965	1.119148952	1.086055705	0.727291521	1.544099628	2.962926768	2.91288724	3.18049627	2.795396793	2.079253336	1.630962405	2.244557134	2.36224047	0.725839182	0.845576926	0.739558972	0.592381648	1.334556305	1.223620562	1.409716309	1.370332045	LOC107758928	NW_015865215.1	33327	36343	+	1144	lncRNA	uncharacterized LOC107758928 && - && -	-	-
107758929	0.575943385	0.132648323	0.563960022	1.031221809	0.465071324	0	0.516725187	0.878488787	0.479250189	0.294480647	0.797532382	0.345737538	0.25500513	0.305832184	0.124263132	0.334920075	0.180065937	0.223424798	0.316773013	0	0.546259672	0.123702892	0.756433142	0.758642983	LOC107758929	NW_015865220.1	7	1930	+	984	lncRNA	uncharacterized LOC107758929%2C transcript variant X1 && sp|B8AEC1|NRP2_ORYSI NAP1-related protein 2 OS=Oryza sativa subsp. indica OX=39946 GN=OsI_07785 PE=2 SV=1 && -	-	-
107758930	0.40796295	0.509468969	0.411545534	0.302874349	0.9764896	0.286562708	1.425312224	1.217593867	0.361859878	0.39585923	0.556931278	0.132789125	0.3460218	0.328894939	0.143179066	0.565991395	0.924470621	0.720819675	1.564258839	0.488333349	0.466518466	0.52262299	0.702106952	0.174825456	LOC107758930	NW_015793161.1	33373	40067	-	2562	protein_coding	calcium-dependent protein kinase 20-like && sp|Q9ZV15|CDPKK_ARATH Calcium-dependent protein kinase 20 OS=Arabidopsis thaliana OX=3702 GN=CPK20 PE=3 SV=1 && -	-	-
107758931	0	0	0	0	0	0	0	0	0	0	0	0	0	0	0	0	0	0	0	0	0	0	0	0	TRNAD-GUC	NW_015865225.1	49313	49384	+	72	tRNA	tRNA-Asp && - && -	-	-
107758932	0	0	0	0	0.038185392	0	0.114556175	0	0	0	0	0	0	0	0	0	0	0	0	0	0	0	0	0	LOC107758932	NW_015865234.1	10	816	+	807	protein_coding	uncharacterized LOC107758932 && - && -	-	-
107758933	1.433614247	0.857782803	1.15485176	2.288208177	1.966262247	2.350543345	2.025122308	1.523121089	1.518685146	1.666250846	1.250258869	1.639545722	1.878173294	2.439154036	1.607118361	1.588247486	0.806507859	0	0.877903865	1.541619711	1.129986821	1.333227223	0.339690677	1.717042563	LOC107758933	NW_015865234.1	4135	8647	-	913	protein_coding	actin-related protein 2/3 complex subunit 3-like && sp|Q1ECJ7|ARPC3_ARATH Actin-related protein 2/3 complex subunit 3 OS=Arabidopsis thaliana OX=3702 GN=ARPC3 PE=1 SV=1 && PF04062:ARP2/3 complex ARPC3 (21 kDa) subunit	-	-
107758934	2.669192742	2.64012791	2.433748686	2.933701631	3.028459061	4.953563716	2.796123505	1.335689962	1.796437493	1.232476659	1.995982744	2.160853077	2.629402554	1.638381747	2.935522701	3.314303213	2.409872492	1.579262766	2.575793174	3.074561537	2.079117407	1.932851837	1.453953154	2.850547229	LOC107758934	NW_015865234.1	27028	31692	-	2645	protein_coding	monogalactosyldiacylglycerol synthase 2%2C chloroplastic-like && sp|O82730|MGDG2_ARATH Monogalactosyldiacylglycerol synthase 2, chloroplastic OS=Arabidopsis thaliana OX=3702 GN=MGD2 PE=1 SV=1 && PF06925:Monogalactosyldiacylglycerol (MGDG) synthase|PF04101:Glycosyltransferase family 28 C-terminal domain	-	-
107758935	1.752168862	1.656420684	1.046291022	2.553794879	2.897116387	3.931537405	1.843573544	2.916238213	1.951739663	0.945583978	1.603792457	3.305842553	2.342168692	2.225943778	2.793081974	2.007480325	3.710248507	4.33641771	2.938477433	3.855850379	1.746705304	2.339141845	1.439362265	1.461611803	LOC107758935	NW_015865234.1	55967	59916	-	1379	protein_coding	uncharacterized LOC107758935%2C transcript variant X1 && - && -	-	-
107758936	0.023888554	0.038731736	0.032933926	0	0.018587558	0	0	0.055762674	0.049070082	0	0.127019994	0.020190251	0.036189424	0.017859874	0.090708399	0	0	0	0	0	0.061563489	0.162538992	0	0.022151475	LOC107758936	NW_015865244.1	73050	86836	+	3370	protein_coding	ankyrin repeat-containing protein At5g02620-like && sp|Q6AWW5|Y5262_ARATH Ankyrin repeat-containing protein At5g02620 OS=Arabidopsis thaliana OX=3702 GN=At5g02620 PE=1 SV=1 && PF12796:Ankyrin repeats (3 copies)|PF13962:Domain of unknown function	-	-
107758937	1.760949606	2.441427536	1.24942442	1.591996863	2.010210844	2.445224137	2.257534379	1.327874016	0.833840116	1.154258054	0.593082619	0.754179674	1.240078538	1.188328061	0.614127596	1.917779957	1.477734922	1.020432979	1.480708886	1.932062902	0.707980085	0.527033449	0.666038464	0.930868342	LOC107758937	NW_015865244.1	125373	128259	+	2887	protein_coding	receptor-like protein kinase HERK 1%2C transcript variant X1 && sp|Q9LX66|HERK_ARATH Receptor-like protein kinase HERK 1 OS=Arabidopsis thaliana OX=3702 GN=HERK1 PE=1 SV=1 && PF12819:Malectin-like domain|PF07714:Protein tyrosine kinase	-	-
107758938	2.123730889	1.339709163	1.749433757	3.282049746	0.725525858	0.248423299	0.88109152	1.047062754	1.437390571	1.593304381	1.621429471	1.097437863	1.619020395	1.853289226	2.37557583	0.628196128	1.135517102	1.482859243	1.044674134	0.879017929	1.642466649	1.74018408	1.818988786	1.368227081	LOC107758938	NW_015865244.1	205089	210482	+	1364	lncRNA	uncharacterized LOC107758938 && - && -	-	-
107758939	7.085623406	6.496987777	8.058212001	6.70167044	7.141167388	8.665683996	7.300255181	5.457562987	8.379670716	9.001056664	6.461444988	9.676510494	8.007043701	8.649739963	6.589666454	8.781724686	7.051679032	6.549423676	6.099438619	8.506174802	8.308213946	7.972169891	8.403428658	8.549043291	LOC107758939	NW_015793161.1	40340	48713	-	1336	protein_coding	binding partner of ACD11 1-like && sp|Q9LFD5|BPA1_ARATH Binding partner of ACD11 1 OS=Arabidopsis thaliana OX=3702 GN=BPA1 PE=1 SV=1 && PF00076:RNA recognition motif. (a.k.a. RRM, RBD, or RNP domain)	-	-
107758940	18.83976352	19.56467398	19.99706401	16.95755257	15.61318083	10.23684402	18.93246697	17.67023152	18.34997345	15.151318	22.91055115	16.9880512	15.51124033	13.06035355	20.40579308	13.06757436	23.30373569	32.49373432	27.24141432	10.17605843	23.11087329	30.15245857	21.97314676	17.20701454	LOC107758940	NW_015865244.1	253540	258829	+	2295	protein_coding	calmodulin-binding protein 60 A-like && sp|C0SVV6|CB60A_ARATH Calmodulin-binding protein 60 A OS=Arabidopsis thaliana OX=3702 GN=CBP60A PE=2 SV=1 && PF07887:Calmodulin binding protein-like	-	-
107758941	5.358677314	3.776995859	6.273846509	6.025189575	4.144259151	5.244640472	3.546076381	3.642060599	6.644428764	6.337477183	8.833844548	4.761964561	6.17523387	3.564282708	4.937076257	10.02434265	4.375293599	3.018129217	4.494875667	5.612875911	6.178370411	5.324385567	6.177707002	7.033018662	LOC107758941	NW_015865244.1	261299	263455	-	743	lncRNA	uncharacterized LOC107758941 && - && -	-	-
107758942	0.153464147	0.189626077	0.241861015	0.028905349	0.264303877	0.382880655	0.246226433	0.163804541	0.0581134	0.105242962	0.069097237	0	0.239939415	0.145733109	0.414491261	0.159593876	0.213342697	0.085171913	0.150946559	0.403909618	0.084350813	0	0	0.253052439	LOC107758942	NW_015865244.1	291475	299281	+	2065	protein_coding	mitotic checkpoint serine/threonine-protein kinase BUB1-like && sp|F4IVI0|BUB1_ARATH Mitotic checkpoint serine/threonine-protein kinase BUB1 OS=Arabidopsis thaliana OX=3702 GN=BUB1 PE=1 SV=1 && PF08311:Mad3/BUB1 homology region 1|PF00069:Protein kinase domain	-	-
107758943	8.173453747	8.582100712	8.624239808	7.314020722	14.99802682	8.40540901	14.14607851	22.44259293	5.355154213	5.888908863	3.710001205	6.466552569	9.278706883	10.14521951	9.062815496	8.628085641	12.72815178	11.93208612	14.69225206	11.56011718	5.327013248	4.47459904	7.044368407	4.462072296	LOC107758943	NW_015865244.1	300057	303545	+	1673	protein_coding	ADP%2CATP carrier protein 1%2C mitochondrial-like && sp|O49447|ADT3_ARATH ADP,ATP carrier protein 3, mitochondrial OS=Arabidopsis thaliana OX=3702 GN=AAC3 PE=1 SV=1 && PF00153:Mitochondrial carrier protein	-	-
107758944	1.688433691	2.317190005	1.576261194	1.171849875	2.361419881	1.934394957	2.606583648	2.543281039	1.837031528	2.02741438	1.579437563	1.90424264	2.26744969	1.785017522	3.090072172	1.927259376	2.162204688	2.69991229	2.436645688	1.350056087	1.727080434	0.737256833	1.606393522	2.837590947	LOC107758944	NW_015865244.1	321415	331979	-	2394	protein_coding	transmembrane E3 ubiquitin-protein ligase 1-like%2C transcript variant X1 && sp|Q5PP23|FLY1_ARATH Transmembrane E3 ubiquitin-protein ligase FLY1 OS=Arabidopsis thaliana OX=3702 GN=FLY1 PE=1 SV=1 && PF13639:Ring finger domain	-	-
107758945	0	0	0	0	0	0	0	0	0	0	0	0	0	0	0	0	0	0	0	0	0	0	0	0	LOC107758945	NW_015865244.1	16509	16958	-	160	lncRNA	uncharacterized LOC107758945 && sp|Q9M9V6|ICS2_ARATH Isochorismate synthase 2, chloroplastic OS=Arabidopsis thaliana OX=3702 GN=ICS2 PE=2 SV=2 && -	-	-
107758946	0	0	0	0	0.067810631	0	0	0.203431892	0	0	0	0	0	0	0	0	0	0	0	0	0	0	0	0	LOC107758946	NW_015865244.1	304547	306024	+	1478	protein_coding	leucine-rich repeat extensin-like protein 4 && sp|Q9T0K5|LRX3_ARATH Leucine-rich repeat extensin-like protein 3 OS=Arabidopsis thaliana OX=3702 GN=LRX3 PE=1 SV=1 && PF13855:Leucine rich repeat	-	-
107758947	0	0	0	0	0.577290412	1.6212889	0.110582337	0	0.057768931	0.173306792	0	0	0.385487692	0.863939338	0.292523737	0	0	0	0	0	0	0	0	0	LOC107758947	NW_015865245.1	2651	3244	-	418	protein_coding	MLO-like protein 13 && sp|Q94KB2|MLO13_ARATH MLO-like protein 13 OS=Arabidopsis thaliana OX=3702 GN=MLO13 PE=2 SV=1 && PF03094:Mlo family	-	-
107758948	0.091141446	0	0.07790407	0.195520268	0.234521046	0.158563117	0.281190649	0.263809373	0.235063461	0.372889392	0.300461428	0.031839564	0.207270643	0.225316889	0.057218026	0.339277013	0.330843772	0	0.187535383	0.804995932	0.148701806	0.056960059	0.319280624	0.069864735	LOC107758948	NW_015865246.1	1123	6840	+	2137	protein_coding	zinc finger BED domain-containing protein DAYSLEEPER-like%2C transcript variant X3 && sp|Q9M2N5|DSLE_ARATH Zinc finger BED domain-containing protein DAYSLEEPER OS=Arabidopsis thaliana OX=3702 GN=HAT PE=1 SV=1 && -	-	-
107758949	0.209241754	0	0.030829815	0.596895447	0.071273172	0.12549977	0.025679676	0.06264007	0.154666889	0.080491377	0.118904828	0.264604462	0.335959334	0.702190696	0.305687305	0	0.024738464	0	0.074215392	0	0.027648322	0	0	0.082944966	LOC107758949	NW_015865248.1	11854	15298	-	1800	protein_coding	putative UPF0481 protein At3g02645 && sp|Q9SD53|Y3720_ARATH UPF0481 protein At3g47200 OS=Arabidopsis thaliana OX=3702 GN=At3g47200 PE=2 SV=1 && PF03140:Plant protein of unknown function	-	-
107758950	2.018970817	1.669604249	2.113743964	2.273564239	4.146623935	4.462768981	3.468727119	4.508375705	2.846704899	2.759312123	2.879673489	2.901129085	2.200974718	2.566278023	2.050659578	1.985986552	3.14637734	2.924667435	2.809974462	3.704490124	2.393846428	2.698818745	2.997350197	1.485370343	LOC107758950	NW_015865250.1	3289	10674	-	1759	protein_coding	uncharacterized LOC107758950 && - && -	-	-
107758951	2.989392502	2.862411183	3.074441338	3.031324986	2.405572112	2.503042512	2.752918168	1.960755654	2.287807431	2.140490908	2.272696156	2.450235228	3.588429701	2.889902348	3.584698774	4.29068798	2.302312382	2.842012937	1.706337258	2.35858695	2.0108098	2.5288846	2.090493437	1.413051362	LOC107758951	NW_015865264.1	15284	23410	-	2166	protein_coding	serine/threonine-protein kinase 38-like%2C transcript variant X1 && sp|Q15208|STK38_HUMAN Serine/threonine-protein kinase 38 OS=Homo sapiens OX=9606 GN=STK38 PE=1 SV=1 && PF00069:Protein kinase domain	-	-
107758952	0.922369695	0.989622126	1.062927364	0.714559594	1.532485044	2.028228532	1.549388269	1.019838331	0.490234842	0.751595458	0.284688335	0.434420734	1.032559313	1.152838447	1.366200246	0.578639248	2.500030813	3.754820444	1.457061957	2.288210037	0.382241557	0.14571865	0.643541683	0.357464339	LOC107758952	NW_015865264.1	41357	45823	-	1253	protein_coding	uncharacterized protein At1g03900-like && sp|Q681Q7|Y1390_ARATH Uncharacterized protein At1g03900 OS=Arabidopsis thaliana OX=3702 GN=At1g03900 PE=1 SV=1 && PF07933:Protein of unknown function (DUF1681)	-	-
107758953	7.320008891	6.539119299	6.9775926	8.443314774	14.03544455	18.1962339	10.98827784	12.92182191	7.191237781	10.10490959	5.186025892	6.282777861	6.650191238	7.922555701	5.164854268	6.863163744	10.37874451	8.638506907	9.798181363	12.69954527	6.061291688	5.021997159	4.508876525	8.653001378	LOC107758953	NW_015865264.1	67192	69787	+	509	protein_coding	H/ACA ribonucleoprotein complex subunit 3-like protein && sp|Q93XX8|NOP10_ARATH H/ACA ribonucleoprotein complex subunit 3-like protein OS=Arabidopsis thaliana OX=3702 GN=At2g20490 PE=3 SV=2 && -	-	-
107758954	5.081247946	6.318169558	4.234710287	4.690863993	3.635001236	4.631198816	3.106129367	3.167675523	3.39594803	3.960395764	2.275172105	3.95227622	4.867161995	5.415528632	4.456489184	4.729468169	3.128580204	2.754384976	2.890850105	3.740505532	6.246136747	4.644353214	6.782052039	7.312004987	LOC107758954	NW_015865264.1	99556	107119	+	878	protein_coding	serine/threonine-protein kinase 19 && sp|Q54WC0|STK19_DICDI Serine/threonine-protein kinase 19 homolog OS=Dictyostelium discoideum OX=44689 GN=STK19 PE=3 SV=1 && PF10494:Serine-threonine protein kinase 19	-	-
107758955	1.066016933	0.978245877	1.069471082	1.150333838	1.662841363	1.693037588	1.484692185	1.810794315	0.705453285	0.620490271	0.840226835	0.655642749	0.76779644	1.159935686	0.720034337	0.423419298	1.933779407	1.271081375	1.907033616	2.623223229	0.26478243	0.195487653	0.199231855	0.399627781	LOC107758955	NW_015865267.1	6705	9262	-	934	protein_coding	protein CHROMATIN REMODELING 25-like && sp|Q0PCS3|CHR25_ARATH Protein CHROMATIN REMODELING 25 OS=Arabidopsis thaliana OX=3702 GN=CHR25 PE=1 SV=1 && -	-	-
107758956	2.884318355	2.166702197	3.785959712	2.700293158	2.828728649	2.183998193	2.833102519	3.469085235	3.385766202	2.431479754	3.878180085	3.847638766	3.104247451	2.459332608	3.078062611	3.775347135	2.199764834	2.486446561	2.534316181	1.578531761	3.343059863	3.974559017	3.303910095	2.750710478	LOC107758956	NW_015865271.1	14355	18117	-	2741	lncRNA	uncharacterized LOC107758956%2C transcript variant X3 && sp|Q75HY5|RSLE3_ORYSJ Zinc finger BED domain-containing protein RICESLEEPER 3 OS=Oryza sativa subsp. japonica OX=39947 GN=Os05g0583200 PE=2 SV=1 && -	-	-
107758957	3.75632334	3.731445109	4.124743625	3.412781288	1.894294495	1.323882655	2.167135602	2.191865229	3.188706848	4.100504104	2.936928853	2.528687585	4.512645087	3.923045298	5.243349999	4.371539965	2.514586205	3.494471139	2.469603082	1.579684395	3.021280863	3.340614626	3.546456124	2.176771838	LOC107758957	NW_015865271.1	38646	40660	-	1749	lncRNA	uncharacterized LOC107758957%2C transcript variant X2 && - && -	-	-
107758958	0	0	0	0	0	0	0	0	0	0	0	0	0	0	0	0	0	0	0	0	0	0	0	0	LOC107758958	NW_015865271.1	8933	10344	-	899	protein_coding	metallothiol transferase FosB-like && - && PF00903:Glyoxalase/Bleomycin resistance protein/Dioxygenase superfamily	-	-
107758959	3.490240994	3.74357409	3.607618832	3.119530062	7.726325275	5.831060078	8.101618604	9.246297143	5.57515825	4.847950997	6.456782241	5.420741513	2.570220341	3.414092975	3.078304282	1.218263766	5.301111533	4.680044631	6.073458431	5.149831535	5.786303013	6.439173085	5.257909395	5.66182656	LOC107758959	NW_015865279.1	21315	25789	+	1569	protein_coding	uncharacterized LOC107758959 && - && PF00564:PB1 domain	-	-
107758960	0	0	0	0	0.023173942	0.069521826	0	0	0	0	0	0	0	0	0	0	0.033572319	0	0.036544304	0.064172653	0	0	0	0	LOC107758960	NW_015865282.1	11913	20817	-	2437	protein_coding	probable sulfate transporter 3.5 && sp|Q94LW6|SUT35_ARATH Probable sulfate transporter 3.5 OS=Arabidopsis thaliana OX=3702 GN=SULTR3;5 PE=2 SV=1 && PF00916:Sulfate permease family|PF01740:STAS domain	-	-
107758961	1.585920832	1.883428136	1.19181028	1.682524079	1.548421141	2.387864759	1.551121365	0.7062773	1.222047146	1.409949622	1.388553024	0.867638793	1.01876687	1.009861978	0.984764472	1.061674158	0.953830599	0.472161076	1.374728059	1.014602662	0.730414683	1.307099548	0.333033652	0.551110849	LOC107758961	NW_015865282.1	24314	28995	-	1490	protein_coding	E3 ubiquitin-protein ligase At1g63170-like && - && -	-	-
107758962	29.88638521	33.16694625	28.95205266	27.54015673	16.3541735	10.82072103	18.27074241	19.97105707	31.41105366	27.34065205	33.36451107	33.52799786	28.68993611	33.31823199	31.24737992	21.50419642	17.07883849	22.53674719	14.48489592	14.21487236	29.71154615	28.25727483	28.1997691	32.67759452	LOC107758962	NW_015865282.1	117724	122819	+	2072	protein_coding	palmitoyl-acyl carrier protein thioesterase%2C chloroplastic-like && sp|Q9SJE2|FATB_ARATH Palmitoyl-acyl carrier protein thioesterase, chloroplastic OS=Arabidopsis thaliana OX=3702 GN=FATB PE=1 SV=1 && PF01643:Acyl-ACP thioesterase|PF12590:Acyl-ATP thioesterase	-	-
107758963	7.209190336	6.579953772	6.627542993	8.420074244	4.15623732	5.131859932	3.840283862	3.496568167	6.082356338	7.679943141	5.03197411	5.535151763	6.740642426	5.990128948	7.671944477	6.559853853	3.226876742	4.471202958	3.179283326	2.030143943	4.211722117	4.898441811	3.569735976	4.166988562	LOC107758963	NW_015865282.1	153049	158427	+	2311	protein_coding	serine/threonine protein phosphatase 2A 57 kDa regulatory subunit B' iota isoform-like%2C transcript variant X1 && sp|Q93YV6|2A5K_ARATH Serine/threonine protein phosphatase 2A 57 kDa regulatory subunit B' kappa isoform OS=Arabidopsis thaliana OX=3702 GN=B'KAPPA PE=1 SV=1 && PF01603:Protein phosphatase 2A regulatory B subunit (B56 family)	-	-
107758964	3.08823772	2.100265116	4.192102829	2.972345215	2.025259718	1.836582006	1.972950712	2.266246436	2.971272214	3.092046794	2.779279514	3.042490334	2.477345683	2.528212725	3.251551956	1.652272368	1.912933151	2.591727652	1.84030036	1.30677144	2.719091615	2.803932212	2.647515995	2.705826639	LOC107758964	NW_015865282.1	162215	168325	-	2952	protein_coding	uncharacterized LOC107758964%2C transcript variant X2 && - && PF10551:MULE transposase domain|PF03108:MuDR family transposase|PF04434:SWIM zinc finger	-	-
107758965	0	0	0	0	0.007479517	0	0.022438552	0	0	0	0	0	0.019785586	0	0.059356758	0	0.021616133	0	0.0648484	0	0	0	0	0	LOC107758965	NW_015793172.1	14014	17303	+	2060	protein_coding	pyruvate decarboxylase 2-like && sp|P51846|PDC2_TOBAC Pyruvate decarboxylase 2 OS=Nicotiana tabacum OX=4097 GN=PDC2 PE=2 SV=1 && PF02775:Thiamine pyrophosphate enzyme, C-terminal TPP binding domain|PF02776:Thiamine pyrophosphate enzyme, N-terminal TPP binding domain|PF00205:Thiamine pyrophosphate enzyme, central domain	-	-
107758966	12.6905698	14.38935782	9.665237353	14.01711422	8.679402568	8.730952716	7.206390469	10.10086452	13.93636434	13.23145921	15.21795645	13.35967736	15.22506116	14.48746808	13.55951516	17.62820025	9.179784415	7.772909356	8.510806157	11.25563773	13.51903189	13.77628994	11.73384221	15.04696352	LOC107758966	NW_015865282.1	182224	196222	-	1533	protein_coding	acyl-protein thioesterase 2-like%2C transcript variant X3 && sp|Q5RBR7|LYPA1_PONAB Acyl-protein thioesterase 1 OS=Pongo abelii OX=9601 GN=LYPLA1 PE=2 SV=1 && PF02230:Phospholipase/Carboxylesterase	-	-
107758967	2.84211941	2.630561371	3.088898884	2.806897976	12.61211099	11.59849126	12.82012229	13.41771941	1.832057739	1.946624469	1.917083597	1.632465151	5.694086926	3.927800984	2.464273859	10.69018593	13.48582973	12.53271598	14.0168801	13.90789313	3.336407347	2.569980997	3.928806297	3.510434747	LOC107758967	NW_015865282.1	176090	182011	+	1042	protein_coding	deSI-like protein At4g17486 && sp|Q93VG8|PPDEX_ARATH DeSI-like protein At4g17486 OS=Arabidopsis thaliana OX=3702 GN=At4g17486 PE=2 SV=1 && -	-	-
107758968	6.539676433	6.03169824	7.077750396	6.509580663	4.447999044	7.724847235	3.67394994	1.945199956	7.564557952	11.78358049	4.747401631	6.162691731	6.823605668	6.67516901	5.876428782	7.919219212	2.426931413	0.812754162	0.493854731	5.974185345	10.08043432	7.762413618	12.26791938	10.21096995	LOC107758968	NW_015865282.1	160648	161664	+	541	lncRNA	uncharacterized LOC107758968 && - && -	-	-
107758969	0	0	0	0	0	0	0	0	0	0	0	0	0	0	0	0	0	0	0	0	0.07288841	0.218665231	0	0	LOC107758969	NW_015865288.1	1062	3956	-	835	pseudogene	- && - && PF03839:Translocation protein Sec62	-	-
107758970	3.303302625	3.384712361	3.080729458	3.444466058	3.36348955	2.186391179	3.511494036	4.392583435	2.329224659	1.534568982	2.91833617	2.534768825	2.908911919	2.725815911	3.304727621	2.696192226	4.575286588	6.198838591	3.643005342	3.884015831	2.514502234	2.978628285	2.220122982	2.344755434	LOC107758970	NW_015865289.1	9	3558	+	1369	protein_coding	E3 ubiquitin-protein ligase SINA-like 2 && sp|Q9C9M0|SINL4_ARATH E3 ubiquitin-protein ligase SINA-like 4 OS=Arabidopsis thaliana OX=3702 GN=At1g66650 PE=2 SV=1 && PF03145:Seven in absentia protein family	-	-
107758971	0	0	0	0	0	0	0	0	0	0	0	0	0	0	0	0	0	0	0	0	0	0	0	0	LOC107758971	NW_015865290.1	6501	8385	-	1178	protein_coding	protein trichome birefringence-like 43 && sp|Q6DR10|TBL43_ARATH Protein trichome birefringence-like 43 OS=Arabidopsis thaliana OX=3702 GN=TBL43 PE=2 SV=1 && PF13839:GDSL/SGNH-like Acyl-Esterase family found in Pmr5 and Cas1p|PF14416:PMR5 N terminal Domain	-	-
107758972	0	0	0	0	0	0	0	0	0	0	0	0	0	0	0	0	0	0	0	0	0	0	0	0	LOC107758972	NW_015865291.1	3817	4358	-	399	protein_coding	polygalacturonase inhibitor 1-like && - && PF08263:Leucine rich repeat N-terminal domain	-	-
107758973	110.5163618	101.8780466	103.7803627	125.8906761	93.03231633	151.5287488	71.43618943	56.1320108	69.57085427	82.41480717	52.0710493	74.22670634	115.7602212	121.0008753	88.29202158	137.9877667	76.73489252	48.08148069	59.44942016	122.6737767	92.50164794	72.71802194	99.88846991	104.898452	LOC107758973	NW_015793172.1	18420	19212	-	385	lncRNA	uncharacterized LOC107758973 && - && -	-	-
107758974	0.342067314	0.25879334	0.380093604	0.387314998	0.477062544	0.36645571	0.54988203	0.514849891	0.427821462	0.339491388	0.257184199	0.686788799	0.510132801	0.499033453	0.484868112	0.546496837	0.818504086	0.713284069	0.802617789	0.939610401	0.286221458	0.285221231	0.223603164	0.34983998	LOC107758974	NW_015865291.1	1554	4470	-	2774	protein_coding	LRR receptor-like serine/threonine-protein kinase GSO1 && - && -	-	-
107758975	0	0	0	0	0	0	0	0	0	0	0	0	0	0	0	0	0	0	0	0	0	0	0	0	LOC107758975	NW_015865293.1	3884	4744	+	861	protein_coding	uncharacterized LOC107758975 && - && -	-	-
107758976	0.750878671	0.251011442	0.85374871	1.14787586	1.452843003	1.846294699	1.066694231	1.445540077	0.137902585	0.139311998	0.274395757	0	0.116963267	0.115745719	0.235144081	0	0.751392716	1.268365389	0.685065153	0.300747606	0.234083934	0.702251801	0	0	LOC107758976	NW_015865293.1	240	10878	-	520	protein_coding	serine/threonine-protein phosphatase BSL3-like%2C transcript variant X1 && sp|Q9SJF0|BSL2_ARATH Serine/threonine-protein phosphatase BSL2 OS=Arabidopsis thaliana OX=3702 GN=BSL2 PE=1 SV=2 && -	-	-
107758977	3.813633818	3.709684893	2.453404188	5.277812375	2.562782972	1.902312309	3.016686142	2.769350464	3.851897243	5.795379134	3.754889302	2.005423294	2.882649915	3.041066471	2.831629772	2.775253502	5.143472673	8.70143161	3.656084553	3.072901854	3.035971014	3.587644286	2.219932209	3.300336547	LOC107758977	NW_015793173.1	20670	21921	-	475	lncRNA	uncharacterized LOC107758977 && - && -	-	-
107758978	0	0	0	0	0	0	0	0	0	0	0	0	0	0	0	0	0	0	0	0	0	0	0	0	LOC107758978	NW_015865294.1	4541	5167	-	627	protein_coding	uncharacterized LOC107758978 && - && -	-	-
107758979	0.099279205	0.215389356	0.026163916	0.056284342	0.249047725	0.266265425	0.392277935	0.088599816	0.12073855	0.10246427	0.067272887	0.192478494	0.166644951	0.085131222	0.259423455	0.155380176	0.45966642	0.601192836	0.48287242	0.294934003	0.185171254	0.344338459	0	0.211175303	LOC107758979	NW_015865294.1	329	2449	+	2121	pseudogene	- && sp|C0HKD8|MFA1A_MOUSE Microfibrillar-associated protein 1A OS=Mus musculus OX=10090 GN=Mfap1a PE=1 SV=1 && PF06991:Microfibril-associated/Pre-mRNA processing	-	-
107758980	1.986572991	1.486186559	2.582378524	1.891153892	1.989154477	1.286062004	2.150990678	2.530410749	2.933666173	2.510374625	3.461190039	2.829433855	1.780375658	1.549388239	2.421285584	1.370453153	1.49599069	1.044831687	2.204417572	1.238722813	3.459761596	4.39892382	2.210881816	3.769479154	LOC107758980	NW_015865294.1	176	3319	+	1010	lncRNA	uncharacterized LOC107758980 && sp|P42740|UBIQP_AGLNE Polyubiquitin OS=Aglaothamnion neglectum OX=2765 PE=2 SV=2 && -	-	-
107758981	11.50740166	11.9270405	12.91498845	9.680176042	8.49836565	6.032105574	7.383064106	12.07992727	10.02008716	9.654232757	11.60501799	8.801010746	10.12382158	10.38025302	9.495627209	10.4955845	9.0867282	11.67650176	8.508771009	7.074911834	10.59055121	10.70523976	10.7887157	10.27769815	LOC107758981	NW_015865297.1	46021	53489	+	2041	protein_coding	probable protein phosphatase 2C 76%2C transcript variant X2 && sp|Q94AT1|P2C76_ARATH Probable protein phosphatase 2C 76 OS=Arabidopsis thaliana OX=3702 GN=At5g53140 PE=2 SV=1 && PF00481:Protein phosphatase 2C	-	-
107758982	39.3181732	47.71654405	30.87586354	39.36211201	25.98175787	38.42317466	21.78265566	17.73944328	30.54006737	31.75772547	25.30834649	34.55413016	41.22737126	39.42096917	33.55939793	50.70174667	23.97195233	18.22505608	16.62779498	37.06300593	28.88245969	23.54475292	27.97955238	35.12307378	LOC107758982	NW_015793173.1	12423	17106	+	1339	protein_coding	bifunctional monothiol glutaredoxin-S16%2C chloroplastic-like && sp|Q8H7F6|GRS16_ARATH Bifunctional monothiol glutaredoxin-S16, chloroplastic OS=Arabidopsis thaliana OX=3702 GN=GRXS16 PE=1 SV=2 && PF00462:Glutaredoxin	-	-
107758983	3.173075503	3.329140588	3.199302818	2.990783104	3.762679456	4.773006662	3.781028048	2.73400366	4.426956554	4.701201758	4.32837979	4.251288116	3.044187991	3.306421627	2.841886203	2.984256143	3.510064953	3.583428929	3.64244572	3.30432021	4.418605241	4.335463375	3.444933063	5.475419285	LOC107758983	NW_015865297.1	62961	67981	+	3313	protein_coding	uncharacterized LOC107758983%2C transcript variant X2 && sp|B3WEQ6|DNAJ_LACCB Chaperone protein DnaJ OS=Lactobacillus casei (strain BL23) OX=543734 GN=dnaJ PE=3 SV=1 && PF00226:DnaJ domain|PF11926:Domain of unknown function (DUF3444)	-	-
107758984	5.173128706	3.526056467	8.994707973	2.998621678	1.394370251	0.455011016	0.219068326	3.509031411	2.233386148	2.23163296	1.792025368	2.676500114	5.409896675	5.961727368	6.519397499	3.748565157	2.875203765	5.397265422	2.363637116	0.864708756	6.589876867	8.220672736	6.878881099	4.670076766	LOC107758984	NW_015865304.1	75741	83003	-	2110	protein_coding	protein DETOXIFICATION 42-like%2C transcript variant X1 && sp|Q9SYD6|DTX42_ARATH Protein DETOXIFICATION 42 OS=Arabidopsis thaliana OX=3702 GN=DTX42 PE=2 SV=2 && PF01554:MatE	-	-
107758985	0.708422301	0.100096587	1.063912311	0.961258005	0.440333439	0.563016608	0.354474054	0.403509654	0.827640295	0.944415695	0.547108104	0.991397087	0.51573312	0.27693761	0.562614672	0.707647078	0.588649168	0.438351229	0.887852844	0.439743432	0.282402841	0.513404946	0.047567115	0.286236463	LOC107758985	NW_015865304.1	73731	79609	+	1304	lncRNA	uncharacterized LOC107758985 && sp|Q9SYD6|DTX42_ARATH Protein DETOXIFICATION 42 OS=Arabidopsis thaliana OX=3702 GN=DTX42 PE=2 SV=2 && PF14111:Domain of unknown function (DUF4283)	-	-
107758986	0.980215052	0.650854691	1.207477777	1.082312688	7.684667853	10.08663159	6.118421429	6.848950539	1.866082043	2.627098429	1.552338641	1.418809059	1.079430956	1.036779424	0.886853469	1.314659977	3.954904353	3.109392577	2.422261194	6.333059287	1.180128625	0.827676646	1.968234919	0.744474311	LOC107758986	NW_015865304.1	254405	260172	+	1103	protein_coding	NAP1-related protein 2-like%2C transcript variant X1 && sp|Q8LC68|NRP2_ARATH NAP1-related protein 2 OS=Arabidopsis thaliana OX=3702 GN=NRP2 PE=1 SV=2 && PF00956:Nucleosome assembly protein (NAP)	-	-
107758987	1080.554564	1062.184985	1000.393093	1179.085614	239.4006691	302.368021	259.2277355	156.6062507	1663.184799	1468.659247	1830.557701	1690.337449	1103.084288	1083.846955	972.6252523	1252.780656	238.7936595	238.6577312	233.65971	244.0635373	1375.176062	1338.133654	1182.373233	1605.021298	LOC107758987	NW_015865316.1	16499	18165	-	1031	protein_coding	chlorophyll a-b binding protein%2C chloroplastic-like && sp|P13869|CB12_PETHY Chlorophyll a-b binding protein, chloroplastic OS=Petunia hybrida OX=4102 PE=2 SV=1 && PF00504:Chlorophyll A-B binding protein	-	-
107758988	0	0	0	0	0.367829564	0.477791004	0.625697688	0	0.040858567	0.122575701	0	0	0	0	0	0	0	0	0	0	0	0	0	0	LOC107758988	NW_015865318.1	13699	14289	-	591	protein_coding	uncharacterized LOC107758988 && - && PF03372:Endonuclease/Exonuclease/phosphatase family	-	-
107758989	0	0	0	0	0	0	0	0	0	0	0	0	0	0	0	0	0	0	0	0	0	0	0	0	TRNAA-AGC	NW_015793173.1	33019	33091	-	73	tRNA	tRNA-Ala && - && -	-	-
107758990	0	0	0	0	0.113008979	0	0.186987932	0.152039005	0.055049472	0	0	0.165148416	0.06492748	0.19478244	0	0	0.202040913	0.498042073	0.108080667	0	0	0	0	0	LOC107758990	NW_015865318.1	7094	8329	-	1236	protein_coding	F-box protein At5g65850-like && sp|Q9FZF8|FB44_ARATH Putative F-box protein At1g47790 OS=Arabidopsis thaliana OX=3702 GN=At1g47790 PE=4 SV=1 && PF08268:F-box associated domain	-	-
107758991	0	0	0	0	0	0	0	0	0	0	0	0	0	0	0	0	0	0	0	0	0	0	0	0	LOC107758991	NW_015865322.1	50151	51710	-	579	protein_coding	uncharacterized LOC107758991 && - && -	-	-
107758992	0.302945399	0	0.866473141	0.042363055	0.013360515	0.040081545	0	0	0.505032311	0.514139384	0.759505643	0.241451907	0.072317792	0	0.216953375	0	0	0	0	0	0.19425417	0.388755433	0.088044738	0.105962341	LOC107758992	NW_015865322.1	35492	36900	-	1409	pseudogene	- && sp|Q9SL95|MOT1_ARATH Molybdate transporter 1 OS=Arabidopsis thaliana OX=3702 GN=MOT1 PE=1 SV=1 && -	-	-
107758993	0	0	0	0	0	0	0	0	0	0	0	0	0	0	0	0	0	0	0	0	0	0	0	0	LOC107758993	NW_015865336.1	388	1742	-	1298	protein_coding	uncharacterized LOC107758993 && - && -	-	-
107758994	7.38901006	7.635723155	7.753072421	6.778234603	8.657369758	13.95353607	10.05271829	1.965854916	9.574388677	7.229266814	10.1146846	11.37921462	7.19070307	7.621851617	7.826268234	6.123989361	8.85707041	7.898258803	8.519702212	10.15325022	14.79773618	15.41441897	13.87401461	15.10477497	LOC107758994	NW_015865346.1	38767	42393	+	1453	protein_coding	peroxidase 19-like && sp|O22959|PER19_ARATH Peroxidase 19 OS=Arabidopsis thaliana OX=3702 GN=PER19 PE=2 SV=1 && PF00141:Peroxidase	-	-
107758995	8.380287494	8.212566215	8.585920498	8.34237577	12.77009548	10.57265987	13.89801544	13.83961114	7.366999092	7.845729875	7.763461171	6.491806232	10.0215775	8.443050285	9.112287893	12.50939433	13.25946957	12.67624038	14.95024856	12.15191977	8.346847642	8.537604836	8.957042253	7.545895836	LOC107758995	NW_015865347.1	1400	5384	-	1939	protein_coding	glyoxysomal processing protease%2C glyoxysomal-like && sp|Q8VZD4|DEG15_ARATH Glyoxysomal processing protease, glyoxysomal OS=Arabidopsis thaliana OX=3702 GN=DEG15 PE=1 SV=2 && PF13365:Trypsin-like peptidase domain	-	-
107758996	0.02451316	0	0	0.07353948	0	0	0	0	0	0	0	0	0	0	0	0	0	0	0	0	0	0	0	0	LOC107758996	NW_015865351.1	23931	26365	+	2435	protein_coding	ethylene-responsive transcription factor 15-like && sp|A0A3Q7I5Y9|ERFC3_SOLLC Ethylene-response factor C3 OS=Solanum lycopersicum OX=4081 GN=ERF.C.3 PE=2 SV=1 && PF00847:AP2 domain	AP2/ERF-ERF	AP2/ERF->AP2/ERF-ERF
107758997	0	0	0	0	0	0	0	0	0	0	0	0	0	0	0	0	0	0	0	0	0	0	0	0	LOC107758997	NW_015865354.1	8982	10564	+	1308	protein_coding	uncharacterized LOC107758997 && - && -	-	-
107758998	0	0	0	0	0	0	0	0	0	0	0	0	0	0	0	0	0	0	0	0	0	0	0	0	LOC107758998	NW_015865354.1	113787	115614	-	447	protein_coding	uncharacterized LOC107758998 && - && -	-	-
107758999	0.370265291	0.32878073	0.594075771	0.187939373	0.208359215	0.426762443	0.17464767	0.023667533	0.357790049	0.501803924	0.314483802	0.257082421	0.140368036	0.151606483	0.269497624	0	0.187165736	0	0.364534039	0.196963168	0.160789374	0.153304339	0	0.329063783	LOC107758999	NW_015865354.1	25946	31979	+	1588	protein_coding	B3 domain-containing protein REM10-like && sp|P0DH85|REM10_ARATH B3 domain-containing protein REM10 OS=Arabidopsis thaliana OX=3702 GN=REM10 PE=1 SV=1 && PF02362:B3 DNA binding domain	B3	B3->B3
107759000	3.329270566	3.680950008	3.038558089	3.268303601	3.436065856	4.464051117	3.120889394	2.723257058	3.380846614	2.713974378	3.142729498	4.285835967	4.194547893	4.410631435	4.102678526	4.070333718	4.241103642	5.032383715	3.97811609	3.71281112	3.463552907	3.432717049	2.808985976	4.148955696	LOC107759000	NW_015865354.1	103400	108835	-	2429	protein_coding	B3 domain-containing protein REM17-like%2C transcript variant X2 && sp|P0CAP5|REM13_ARATH B3 domain-containing protein REM13 OS=Arabidopsis thaliana OX=3702 GN=REM13 PE=2 SV=2 && PF02362:B3 DNA binding domain	B3	B3->B3
107759001	0	0	0	0	0	0	0	0	0	0	0	0	0	0	0	0	0	0	0	0	0	0	0	0	LOC107759001	NW_015865362.1	121207	123615	+	1602	protein_coding	high-affinity nitrate transporter 2.1-like && sp|O82811|NRT21_ARATH High-affinity nitrate transporter 2.1 OS=Arabidopsis thaliana OX=3702 GN=NRT2.1 PE=1 SV=1 && PF07690:Major Facilitator Superfamily	-	-
107759002	0.03945112	0	0	0.11835336	0.012442145	0.037326435	0	0	0	0	0	0	0.026520279	0.079560838	0	0	0	0	0	0	0.013408641	0.040225924	0	0	LOC107759002	NW_015865362.1	19798	22121	+	1513	lncRNA	uncharacterized LOC107759002 && sp|P21434|RK2_NICDE 50S ribosomal protein L2, chloroplastic OS=Nicotiana debneyi OX=4089 GN=rpl2 PE=3 SV=1 && -	-	-
107759003	0.105919624	0.127859173	0.139782534	0.050117166	0.01132489	0	0.012936864	0.021037807	0	0	0	0	0.024150972	0	0.01711096	0.055341957	0	0	0	0	0	0	0	0	LOC107759003	NW_015865367.1	21666	25238	-	3573	pseudogene	- && - && -	-	-
107759004	0	0	0	0	0	0	0	0	0	0	0	0	0	0	0	0	0	0	0	0	0	0	0	0	LOC107759004	NW_015865367.1	27534	32021	-	948	lncRNA	uncharacterized LOC107759004%2C transcript variant X2 && - && -	-	-
107759005	2.199097332	2.334791268	2.127099639	2.135401089	4.589822077	4.810468201	3.228552103	5.730445929	2.352161057	3.702329089	1.093843391	2.260310691	2.150654593	2.768432531	1.718514661	1.965016587	4.601921525	2.284642257	6.903169301	4.617953018	2.733407875	1.918132402	4.438084735	1.844006487	LOC107759005	NW_015865370.1	3996	5712	+	1174	protein_coding	endochitinase A && sp|P08252|CHI1_TOBAC Endochitinase A OS=Nicotiana tabacum OX=4097 GN=CHN48 PE=1 SV=2 && PF00182:Chitinase class I|PF00187:Chitin recognition protein	-	-
107759006	0.01606501	0	0	0.04819503	0.161843437	0.341995741	0.037322097	0.106212472	0.019497306	0.058491917	0	0	0.016199105	0.048597314	0	0	0.135044689	0	0.215724998	0.18940907	0	0	0	0	LOC107759006	NW_015865370.1	5573	9976	-	2477	protein_coding	uncharacterized LOC107759006%2C transcript variant X3 && - && -	-	-
107759007	4.718519751	5.502943155	4.67919966	3.973416438	10.1146294	5.931535006	10.73532015	13.67703304	2.639935534	3.00056612	1.899662931	3.019577551	4.686521941	5.164039773	4.702881614	4.192644436	11.17150744	17.88720421	7.83872627	7.788591846	2.330375293	2.340839335	2.110403705	2.539882839	LOC107759007	NW_015793182.1	41413	42088	-	676	protein_coding	uncharacterized LOC107759007 && - && PF13499:EF-hand domain pair	-	-
107759008	0.086035266	0.139493382	0.118612416	0	0.055189676	0.05173273	0.056456081	0.057380217	0.078418125	0.110598838	0	0.124655537	0.13203947	0.110267677	0.205347197	0.080503537	0.194853634	0.241667176	0.13596713	0.206926597	0.126375328	0	0.2651558	0.113970182	LOC107759008	NW_015865379.1	528649	539515	+	3275	pseudogene	- && sp|Q9SMX9|SPL1_ARATH Squamosa promoter-binding-like protein 1 OS=Arabidopsis thaliana OX=3702 GN=SPL1 PE=1 SV=2 && -	SBP	SBP
107759009	0	0	0	0	0	0	0	0	0	0	0	0	0	0	0	0	0	0	0	0	0	0	0	0	LOC107759009	NW_015865379.1	132902	134850	+	1464	protein_coding	transcription factor MYB108-like && sp|Q9FGY3|MYB78_ARATH Transcription factor MYB78 OS=Arabidopsis thaliana OX=3702 GN=MYB78 PE=1 SV=1 && PF00249:Myb-like DNA-binding domain	MYB	MYB->MYB
107759010	1.593159058	1.119707904	1.904194427	1.755574845	0.184558486	0.553675458	0	0	1.988917172	4.083753679	1.049160246	0.833837592	1.242482052	0.590076215	1.198773745	1.938596196	0.303459624	0	0.65484169	0.255537182	1.436535637	2.088395877	1.672310524	0.548900511	LOC107759010	NW_015865383.1	33727	34134	+	408	protein_coding	josephin-like protein && - && -	-	-
107759011	0.080452502	0	0.190209653	0.051147853	0.344548406	0.483932277	0.356478792	0.193234149	0.326043674	0.372453672	0.489068701	0.11660865	0.175992408	0	0.471497128	0.056480095	0.125165847	0.037677806	0.114471041	0.223348693	0.166664828	0	0.372058803	0.12793568	LOC107759011	NW_015865389.1	1445	9650	-	1167	protein_coding	general transcription factor 3C polypeptide 5-like && sp|Q9Y5Q8|TF3C5_HUMAN General transcription factor 3C polypeptide 5 OS=Homo sapiens OX=9606 GN=GTF3C5 PE=1 SV=2 && PF09734:RNA polymerase III transcription factor (TF)IIIC subunit HTH domain	-	-
107759012	2.130995858	2.184169175	1.931506452	2.277311947	2.632402259	2.192465868	2.6607857	3.04395521	3.439291985	3.006304437	3.485964834	3.825606685	3.368021363	2.658897643	4.092199531	3.352966915	2.16776681	1.883587691	1.75851731	2.86119543	3.245333347	3.299737376	3.238384453	3.197878212	LOC107759012	NW_015865392.1	4726	7984	+	1494	pseudogene	- && sp|Q6SKR2|N6MT1_MOUSE Methyltransferase N6AMT1 OS=Mus musculus OX=10090 GN=N6amt1 PE=1 SV=1 && PF05175:Methyltransferase small domain	-	-
107759013	0	0	0	0	0	0	0	0	0	0	0	0	0	0	0	0	0	0	0	0	0	0	0	0	LOC107759013	NW_015865392.1	2400	3722	-	1323	protein_coding	extensin-2-like && - && -	-	-
107759014	0	0	0	0	0	0	0	0	0	0	0	0	0	0	0	0	0	0	0	0	0	0	0	0	LOC107759014	NW_015865398.1	31922	32788	-	867	protein_coding	agamous-like MADS-box protein AGL80 && sp|Q9FJK3|AGL80_ARATH Agamous-like MADS-box protein AGL80 OS=Arabidopsis thaliana OX=3702 GN=AGL80 PE=1 SV=1 && PF00319:SRF-type transcription factor (DNA-binding and dimerisation domain)	MADS-M-type	MADS->MADS-M-type
107759015	15.79849645	14.44180686	16.91154604	16.04213644	17.10570027	19.50243369	15.78533219	16.02933492	15.23056742	16.36329292	13.43824854	15.89016078	18.66601142	18.75683306	14.27789097	22.96331023	19.21442385	23.8367229	15.44543907	18.36110958	18.24621885	19.52611311	18.80773122	16.40481221	LOC107759015	NW_015865403.1	73699	79817	-	1306	protein_coding	NADH--cytochrome b5 reductase 1-like%2C transcript variant X1 && sp|Q9ZNT1|NB5R1_ARATH NADH--cytochrome b5 reductase 1 OS=Arabidopsis thaliana OX=3702 GN=CBR1 PE=1 SV=1 && PF00175:Oxidoreductase NAD-binding domain|PF00970:Oxidoreductase FAD-binding domain	-	-
107759016	8.441363434	8.456429001	9.605728562	7.26193274	8.204054964	3.798509371	9.921346609	10.89230891	9.758811951	8.455177273	10.72613284	10.09512574	8.95103577	8.275074751	10.88500789	7.693024668	12.18001837	16.09188928	10.70287249	9.745293343	12.36923793	12.22052424	15.5835702	9.303619346	LOC107759016	NW_015793185.1	7977	12499	-	1011	protein_coding	ras-related protein RABA5c-like && sp|P19892|RAA5E_ARATH Ras-related protein RABA5e OS=Arabidopsis thaliana OX=3702 GN=RABA5E PE=2 SV=1 && PF00071:Ras family	-	-
107759017	8.725391469	9.34640249	8.910638272	7.919133645	10.83403804	5.847059979	11.09018119	15.56487295	12.23092104	10.77875846	15.79008936	10.12391531	7.828091656	6.455353308	10.08218513	6.946736525	11.59263694	15.91970247	9.93832894	8.919879397	12.42142407	13.54581175	13.30534476	10.41311571	LOC107759017	NW_015865414.1	18399	26087	-	1613	protein_coding	serine/threonine-protein phosphatase PP1 isozyme 3-like && sp|O04858|PP13_TOBAC Serine/threonine-protein phosphatase PP1 isozyme 3 OS=Nicotiana tabacum OX=4097 GN=NPP3 PE=2 SV=1 && PF16891:Serine-threonine protein phosphatase N-terminal domain|PF00149:Calcineurin-like phosphoesterase	-	-
107759018	0	0	0	0	0	0	0	0	0	0	0	0	0	0	0	0	0	0	0	0	0	0	0	0	LOC107759018	NW_015865414.1	35716	37783	+	1826	lncRNA	uncharacterized LOC107759018%2C transcript variant X2 && - && -	-	-
107759019	7.776127344	7.444058082	7.630379095	8.253944856	8.353596569	8.559476528	6.752952282	9.748360897	3.111151501	3.169347964	3.399934922	2.764171616	7.671141335	5.924733994	6.686909795	10.40178022	6.868705678	6.28633596	6.296712129	8.023068946	3.980484094	3.756315621	3.052916882	5.132219779	LOC107759019	NW_015865414.1	70687	79040	-	1280	protein_coding	probable inactive serine/threonine-protein kinase slob1%2C transcript variant X1 && - && PF01363:FYVE zinc finger|PF13857:Ankyrin repeats (many copies)	-	-
107759020	0	0	0	0	0	0	0	0	0	0	0	0	0	0	0	0	0	0	0	0	0	0	0	0	LOC107759020	NW_015865418.1	40813	41208	+	396	protein_coding	uncharacterized LOC107759020 && - && -	-	-
107759021	0.37453987	0.446653685	0.189896725	0.487069199	0.465598054	1.129795248	0.158174366	0.108824549	0.278694395	0.495787896	0	0.340295289	0.367463934	0.301018085	0.402326013	0.399047703	0.610793551	0.277778364	0.539179997	1.015422293	0.466365379	0.368471156	0.34287388	0.687751101	LOC107759021	NW_015865418.1	8411	18580	-	3799	protein_coding	uncharacterized LOC107759021 && - && -	-	-
107759022	8.710586465	8.663226765	6.828550575	10.63998205	10.21837801	10.89991685	8.161656803	11.59356037	6.917340775	7.387704122	6.253401821	7.110916382	9.830084901	10.93170272	8.836978137	9.721573846	7.686454334	7.671125186	5.986020205	9.402217611	6.313749489	5.155173352	6.456298714	7.3297764	LOC107759022	NW_015865418.1	24095	26467	-	2373	protein_coding	transmembrane 9 superfamily member 12 && sp|F4JRE0|TMN12_ARATH Transmembrane 9 superfamily member 12 OS=Arabidopsis thaliana OX=3702 GN=TMN12 PE=2 SV=1 && PF02990:Endomembrane protein 70	-	-
107759023	0.060734172	0	0	0.182202517	0.137911836	0.413735507	0	0	0.01474201	0.044226031	0	0	0.012248224	0.036744673	0	0	0	0	0	0	0	0	0	0	LOC107759023	NW_015865421.1	4315	6962	+	1638	protein_coding	extensin-2-like && - && PF01190:Pollen proteins Ole e I like	-	-
107759024	0.833185982	0.537143827	0.685106989	1.27730713	1.555782283	1.208516308	1.293494788	2.165335754	1.324297517	1.907943748	1.056931803	1.008017	0.632664411	0.445835362	0.855421265	0.596736607	0.588709892	0.506650208	0.916239402	0.343240066	1.581738299	1.452669019	1.633646554	1.658899323	LOC107759024	NW_015793185.1	15637	18428	-	1215	protein_coding	pirin-like protein && sp|Q9SEE4|PIRL_SOLLC Pirin-like protein OS=Solanum lycopersicum OX=4081 PE=2 SV=1 && PF02678:Pirin|PF05726:Pirin C-terminal cupin domain	-	-
107759025	0	0	0	0	0	0	0	0	0	0	0	0	0	0	0	0	0	0	0	0	0	0	0	0	LOC107759025	NW_015865436.1	27819	31017	+	2166	protein_coding	uncharacterized LOC107759025 && sp|Q9UR07|TF211_SCHPO Transposon Tf2-11 polyprotein OS=Schizosaccharomyces pombe (strain 972 / ATCC 24843) OX=284812 GN=Tf2-11 PE=3 SV=1 && PF17921:Integrase zinc binding domain|PF17919:RNase H-like domain found in reverse transcriptase	-	-
107759026	0	0	0	0	0	0	0	0	0	0	0	0	0	0	0	0	0	0	0	0	0	0	0	0	LOC107759026	NW_015865436.1	31558	31935	+	378	protein_coding	uncharacterized LOC107759026 && - && -	-	-
107759027	0.878090458	0.953296411	1.196594239	0.484380725	0.239764952	0.274976311	0.139324001	0.304994545	0.419541027	0.369517566	0.463158152	0.425947364	0.631178103	0.627973528	0.623706998	0.641853784	0.148376689	0.203895201	0.144541917	0.096692947	0.590429897	0.719673767	0.445827277	0.605788647	LOC107759027	NW_015865436.1	42124	46436	-	4313	pseudogene	- && sp|Q6L403|R1B17_SOLDE Putative late blight resistance protein homolog R1B-17 OS=Solanum demissum OX=50514 GN=R1B-17 PE=3 SV=1 && PF00931:NB-ARC domain	-	-
107759028	0	0	0	0	0	0	0	0	0	0	0	0	0	0	0	0	0	0	0	0	0	0	0	0	LOC107759028	NW_015865440.1	148	1384	+	636	protein_coding	uncharacterized LOC107759028 && - && -	-	-
107759029	5.386956598	5.764844742	4.954323525	5.441701526	4.24355871	3.788113051	5.196586288	3.74597679	5.177030506	4.688042876	6.504099702	4.338948942	5.224100736	4.719494789	6.064651302	4.888156115	4.771037195	5.337879093	4.690609066	4.284623427	5.280892894	5.836065192	4.717255708	5.289357783	LOC107759029	NW_015865451.1	54230	72131	+	2117	protein_coding	DNA-directed primase/polymerase protein-like%2C transcript variant X1 && sp|Q32PL8|PRIPO_DANRE DNA-directed primase/polymerase protein OS=Danio rerio OX=7955 GN=primpol PE=2 SV=2 && PF03121:Herpesviridae UL52/UL70 DNA primase	-	-
107759030	0.420128648	0.19622061	0.166848064	0.897317269	1.081718485	1.833821059	0.416927992	0.994406403	0.38389231	0.479172959	0.386101065	0.286402906	0.328768068	0.253346012	0.257343492	0.475614701	0.884091697	0.502363201	1.178163763	0.971748127	0.372680544	0.512366517	0.111895702	0.493779414	LOC107759030	NW_015793189.1	19067	30348	+	1663	protein_coding	N-alpha-acetyltransferase 35%2C NatC auxiliary subunit%2C transcript variant X1 && sp|Q7T322|NAA35_DANRE N-alpha-acetyltransferase 35, NatC auxiliary subunit OS=Danio rerio OX=7955 GN=naa35 PE=2 SV=1 && PF04112:Mak10 subunit, NatC N(alpha)-terminal acetyltransferase	-	-
107759031	3.501066939	4.509832265	2.247956294	3.745412258	4.597645981	6.504257362	6.094588698	1.194091883	0.299597855	0	0.736662158	0.162131408	0	0	0	0	0	0	0	0	0	0	0	0	LOC107759031	NW_015865459.1	31596	36308	+	1259	protein_coding	enoyl-CoA hydratase 2%2C peroxisomal-like%2C transcript variant X1 && sp|Q8VYI3|ECH2_ARATH Enoyl-CoA hydratase 2, peroxisomal OS=Arabidopsis thaliana OX=3702 GN=ECH2 PE=1 SV=1 && PF01575:MaoC like domain	-	-
107759032	0.658955596	0.670510017	0.488691776	0.817664996	3.201221341	4.503624344	4.364539834	0.735499844	0.186152372	0	0.558457117	0	0	0	0	0	0	0	0	0	0	0	0	0	LOC107759032	NW_015865459.1	42926	54446	+	2044	protein_coding	putative tRNA pseudouridine synthase Pus10%2C transcript variant X1 && sp|Q3MIT2|PUS10_HUMAN tRNA pseudouridine synthase Pus10 OS=Homo sapiens OX=9606 GN=PUS10 PE=1 SV=1 && -	-	-
107759033	0	0	0	0	0	0	0	0	0	0	0	0	0	0	0	0	0	0	0	0	0	0	0	0	LOC107759033	NW_015865462.1	11	1327	-	1317	protein_coding	RING-H2 finger protein ATL16-like && sp|Q9LSW9|ATL16_ARATH RING-H2 finger protein ATL16 OS=Arabidopsis thaliana OX=3702 GN=ATL16 PE=2 SV=1 && PF13639:Ring finger domain	-	-
107759034	0	0	0	0	0	0	0	0	0	0	0	0	0	0	0	0	0.050293859	0	0	0.150881578	0	0	0	0	LOC107759034	NW_015865462.1	60182	60872	-	691	protein_coding	ethylene-responsive transcription factor ERF096-like && sp|Q9LTC6|ERF95_ARATH Ethylene-responsive transcription factor ERF095 OS=Arabidopsis thaliana OX=3702 GN=ERF095 PE=1 SV=1 && PF00847:AP2 domain	AP2/ERF-ERF	AP2/ERF->AP2/ERF-ERF
107759035	0	0	0	0	0	0	0	0	0	0	0	0	0	0	0	0	0	0	0	0	0	0	0	0	LOC107759035	NW_015865471.1	4795	5495	+	701	protein_coding	cytochrome P450 78A7-like && sp|Q9FIB0|C78A7_ARATH Cytochrome P450 78A7 OS=Arabidopsis thaliana OX=3702 GN=CYP78A7 PE=2 SV=1 && PF00067:Cytochrome P450	-	-
107759036	1.941859008	1.678905212	1.761703687	2.384968125	2.90112761	4.080288102	3.162521667	1.460573061	1.746926752	1.942895304	1.249574546	2.048310406	2.341627666	2.306044977	4.249839926	0.468998095	1.512941788	1.058938154	1.511117989	1.968769221	1.510964501	1.798871607	1.222217096	1.511804801	LOC107759036	NW_015865472.1	1521	5823	-	1827	protein_coding	casein kinase I-like && sp|Q9LW62|CKL10_ARATH Casein kinase 1-like protein 10 OS=Arabidopsis thaliana OX=3702 GN=CKL10 PE=2 SV=1 && PF00069:Protein kinase domain	-	-
107759037	0.2810228	0.255182698	0.198902029	0.388983674	0.528038621	0.552051776	0.542210166	0.48985392	0.154017689	0.236045093	0.092985203	0.133022771	0.176699851	0.215726788	0.099604857	0.214767907	0.457134218	0.157598567	0.551355793	0.662448295	0.068107924	0.099155788	0.080843946	0.024324037	LOC107759037	NW_015865472.1	10639	13707	-	3069	protein_coding	putative pentatricopeptide repeat-containing protein At3g23330 && sp|Q9LW63|PP251_ARATH Putative pentatricopeptide repeat-containing protein At3g23330 OS=Arabidopsis thaliana OX=3702 GN=PCMP-H32 PE=3 SV=1 && PF14432:DYW family of nucleic acid deaminases|PF13041:PPR repeat family	-	-
107759038	7.888443434	6.442827664	9.492921308	7.729581331	10.49528078	10.13478362	11.60204064	9.749018092	7.495454636	6.977849577	7.214129845	8.294384484	7.142065929	7.55354157	6.206600756	7.666055462	12.8672166	16.50193051	13.09892763	9.000791659	9.175153706	9.584155935	8.602537414	9.338767769	LOC107759038	NW_015865472.1	17208	30780	-	2502	protein_coding	serine/threonine-protein kinase tricorner-like && sp|Q9Y2H1|ST38L_HUMAN Serine/threonine-protein kinase 38-like OS=Homo sapiens OX=9606 GN=STK38L PE=1 SV=3 && PF00069:Protein kinase domain	-	-
107759039	19.45274637	19.08290509	18.8235278	20.45180622	27.5883339	33.82674146	29.23447522	19.70378501	17.62309956	19.00481243	13.35573335	20.50875291	23.03632393	27.2641054	20.08164777	21.76321861	29.03139445	33.18989278	31.5662374	22.33805318	20.05309171	14.58175057	22.37145332	23.20607125	LOC107759039	NW_015865472.1	54832	60426	-	2329	protein_coding	probable methyltransferase PMT3 && sp|Q940J9|PMT8_ARATH Probable methyltransferase PMT8 OS=Arabidopsis thaliana OX=3702 GN=At1g04430 PE=2 SV=1 && PF03141:Putative S-adenosyl-L-methionine-dependent methyltransferase	-	-
107759040	0	0	0	0	0	0	0	0	0	0	0	0	0	0	0	0	0	0	0	0	0	0	0	0	LOC107759040	NW_015865481.1	74	923	-	746	protein_coding	probable zinc transporter 10 && sp|Q8W245|ZIP10_ARATH Probable zinc transporter 10 OS=Arabidopsis thaliana OX=3702 GN=ZIP10 PE=1 SV=2 && PF02535:ZIP Zinc transporter	-	-
107759041	0.435931405	0	0.866376053	0.441418161	0.645921158	1.20653025	0.607703095	0.12353013	0.372774742	0.833353614	0.117243873	0.16772674	0.407655553	0.395646829	0.502362046	0.324957785	0.138618228	0	0.073178693	0.34267599	0.215145566	0.400077717	0	0.24535898	LOC107759041	NW_015865485.1	2882	25542	-	1217	protein_coding	guanine nucleotide exchange factor SPIKE 1-like && sp|Q8SAB7|SPK1_ARATH Guanine nucleotide exchange factor SPIKE 1 OS=Arabidopsis thaliana OX=3702 GN=SPK1 PE=1 SV=1 && -	-	-
107759042	0.172847033	0.424820016	0.045153512	0.048567571	0.214281408	0.367615275	0	0.275228949	0.505479417	0.82521672	0.580495498	0.110726033	0.084726841	0.146918895	0	0.107261628	0.120761255	0.071554109	0.036232087	0.254497567	0.049521418	0.148564254	0	0	LOC107759042	NW_015865486.1	212	2010	+	1229	pseudogene	- && sp|Q3BAI2|YCX91_PHAAO Uncharacterized protein ORF91 OS=Phalaenopsis aphrodite subsp. formosana OX=308872 PE=4 SV=1 && -	-	-
107759043	0	0	0	0	0	0	0	0	0	0	0	0	0	0	0	0	0	0	0	0	0	0	0	0	LOC107759043	NW_015865491.1	128108	128733	-	480	protein_coding	uncharacterized LOC107759043 && - && -	-	-
107759044	7.221507407	7.551370401	6.362886328	7.750265492	5.812618495	5.529217633	7.284423258	4.624214593	4.151135679	3.451436526	5.15461767	3.847352842	7.589540761	8.413683578	7.522148341	6.832790363	7.183466875	7.619931965	5.851747629	8.07872103	4.718074617	4.046833238	5.260972697	4.846417916	LOC107759044	NW_015865491.1	14806	18734	-	1910	protein_coding	phosphoinositide phospholipase C 2-like && sp|Q39033|PLCD2_ARATH Phosphoinositide phospholipase C 2 OS=Arabidopsis thaliana OX=3702 GN=PLC2 PE=1 SV=1 && PF09279:Phosphoinositide-specific phospholipase C, efhand-like|PF00388:Phosphatidylinositol-specific phospholipase C, X domain|PF00387:Phosphatidylinositol-specific phospholipase C, Y domain|PF00168:C2 domain	-	-
107759045	15.41466255	14.26174275	12.98367248	18.99857243	16.23944392	25.48748306	15.15161877	8.079229934	13.65140724	14.79817712	9.913442895	16.24260171	15.7294628	17.22714194	8.277518471	21.683728	12.73742944	7.4675891	9.942394501	20.80230471	16.2733924	12.36029891	12.96537185	23.49450644	LOC107759045	NW_015865491.1	9731	14422	+	842	protein_coding	rhodanese-like domain-containing protein 10%2C transcript variant X1 && sp|Q9SR92|STR10_ARATH Rhodanese-like domain-containing protein 10 OS=Arabidopsis thaliana OX=3702 GN=STR10 PE=2 SV=1 && PF00581:Rhodanese-like domain	-	-
107759046	0.057671058	0	0	0.173013173	0.108547378	0.163695353	0.089320612	0.072626168	0.205372385	0.139985003	0.344651675	0.131480478	0.292903194	0.465219508	0.413490074	0	0.391191068	0.297381644	0.473257569	0.402933991	0.078404925	0.235214774	0	0	LOC107759046	NW_015865491.1	93088	97140	+	1035	protein_coding	protein yippee-like%2C transcript variant X3 && sp|P59234|YIPL_SOLTU Protein yippee-like OS=Solanum tuberosum OX=4113 PE=2 SV=1 && PF03226:Yippee zinc-binding/DNA-binding /Mis18, centromere assembly	-	-
107759047	1.770694819	2.674407625	1.958228401	0.679448432	2.753989756	2.89285185	2.288808908	3.080308509	1.040271634	1.030766067	0.812098995	1.277949839	1.31885342	1.233215629	1.635435781	1.08790885	2.738411995	1.876920895	3.19333159	3.144983502	0.831238108	0.519594389	0.529546252	1.444573684	LOC107759047	NW_015865491.1	131729	136138	+	1757	protein_coding	putative serine/threonine-protein kinase && sp|Q93YN1|CRPK1_ARATH Cold-responsive protein kinase 1 OS=Arabidopsis thaliana OX=3702 GN=CRPK1 PE=1 SV=1 && PF07714:Protein tyrosine kinase	-	-
107759048	0.333904299	0.279926976	0.612062494	0.109723428	0.077622307	0.034604716	0.198262204	0	0.2165504	0.266331762	0.174860041	0.208459398	0.074341443	0.11063929	0.112385039	0	0.045475117	0	0.136425352	0	0.142372823	0.335635052	0	0.091483419	LOC107759048	NW_015865491.1	145218	146849	+	1632	protein_coding	lactosylceramide 4-alpha-galactosyltransferase-like && sp|P0C8Q4|Y4990_ARATH Uncharacterized protein At4g19900 OS=Arabidopsis thaliana OX=3702 GN=At4g19900 PE=2 SV=1 && PF04572:Alpha 1,4-glycosyltransferase conserved region|PF04488:Glycosyltransferase sugar-binding region containing DXD motif	-	-
107759049	7.237193456	7.533965364	7.28704707	6.890567933	9.362692571	14.99477776	8.537658494	4.555641456	6.811711285	6.742459491	6.279822079	7.412852286	6.074384967	8.033721626	4.102297166	6.087136108	7.317906495	5.742114018	5.943656901	10.26794857	7.14404208	6.367218105	8.547803653	6.517104482	LOC107759049	NW_015793191.1	1347	7929	-	1386	protein_coding	probable methionine--tRNA ligase && sp|Q9SVN5|SYMC_ARATH Methionine--tRNA ligase, cytoplasmic OS=Arabidopsis thaliana OX=3702 GN=At4g13780 PE=2 SV=1 && PF01588:Putative tRNA binding domain	-	-
107759050	0.276772498	0.240113962	0.326673531	0.263529999	0.102038447	0	0.306115342	0	1.667962664	0.586361024	2.414844187	2.002682781	0.14902523	0.177153124	0.269922565	0	0.342793569	0.388256072	0.294895596	0.34522904	2.799649532	5.015838222	1.460544933	1.92256544	LOC107759050	NW_015865516.1	16340	18987	-	1359	protein_coding	uncharacterized LOC107759050 && - && PF00078:Reverse transcriptase (RNA-dependent DNA polymerase)	-	-
107759051	51.73986546	51.85464887	52.09075266	51.27419486	56.20799948	53.60379344	76.84521894	38.17498607	74.98740407	58.47015112	83.79425135	82.69780975	45.8678104	43.37431296	54.53666593	39.69245231	70.6646518	75.68002124	74.07536253	62.23857164	40.23406177	48.00683605	39.79123771	32.90411156	LOC107759051	NW_015865516.1	64918	70012	-	1908	protein_coding	jasmonic acid-amido synthetase JAR1-like && sp|Q9ZNS2|GH310_ARATH Indole-3-acetic acid-amido synthetase GH3.10 OS=Arabidopsis thaliana OX=3702 GN=GH3.10 PE=2 SV=1 && PF03321:GH3 auxin-responsive promoter	-	-
107759052	0.741885404	0.294419436	1.168287708	0.762949068	0.978098144	0.806784238	0.799352319	1.328157876	0.582327223	0.599146339	0.482771482	0.665063848	1.116174163	0.769317411	1.241136426	1.338068653	1.640227269	1.35546617	2.075798922	1.489416715	1.215533252	1.235540762	0.839470163	1.571588832	LOC107759052	NW_015865516.1	75328	83823	-	1330	lncRNA	uncharacterized LOC107759052 && - && -	-	-
107759053	4.425556613	3.966671643	4.518406303	4.791591893	1.74540614	3.238239488	1.696272172	0.301706759	7.580300927	5.483013516	7.036111375	10.22177789	3.84499857	6.004972856	3.715923661	1.814099193	2.243222846	2.62206423	2.55328182	1.554322489	7.079996011	7.95670618	4.979273202	8.30400865	LOC107759053	NW_015865516.1	45348	48057	+	872	protein_coding	uncharacterized LOC107759053 && - && -	-	-
107759054	0	0	0	0	0	0	0	0	0	0	0	0	0	0	0	0	0	0	0	0	0	0	0	0	LOC107759054	NW_015865520.1	5297	5743	-	447	protein_coding	ethylene-responsive transcription factor ERF098-like && sp|Q9LTC5|ERF98_ARATH Ethylene-responsive transcription factor ERF098 OS=Arabidopsis thaliana OX=3702 GN=ERF098 PE=1 SV=1 && PF00847:AP2 domain	AP2/ERF-ERF	AP2/ERF->AP2/ERF-ERF
107759055	0	0	0	0	0	0	0	0	0	0	0	0	0	0	0	0	0	0	0	0	0	0	0	0	LOC107759055	NW_015865523.1	23263	24033	+	639	protein_coding	uncharacterized LOC107759055 && - && PF03732:Retrotransposon gag protein	-	-
107759056	25.31520875	24.05549132	24.81178094	27.07835398	25.71681485	18.22962859	27.32071085	31.60010512	18.38461323	17.53781581	20.7726864	16.84333749	25.5789445	22.90679727	24.9350168	28.89501942	22.55762149	22.48847336	21.70618105	23.47821005	22.80172865	26.15000889	21.57772968	20.67744739	LOC107759056	NW_015865523.1	2954	6299	+	917	protein_coding	peptidyl-prolyl cis-trans isomerase NIMA-interacting 4-like%2C transcript variant X2 && sp|B1YK87|PRSA_EXIS2 Foldase protein PrsA OS=Exiguobacterium sibiricum (strain DSM 17290 / CIP 109462 / JCM 13490 / 255-15) OX=262543 GN=prsA PE=3 SV=1 && PF00639:PPIC-type PPIASE domain	-	-
107759057	0.183876916	0	0.486253373	0.065377376	0	0	0	0	0.227993523	0.158690557	0.078141179	0.447148833	0.021974361	0.065923082	0	0	0.081287395	0	0.243862185	0	0.379068751	0.266645445	0.543505083	0.327055726	LOC107759057	NW_015793192.1	12087	15863	-	913	protein_coding	cytokinin riboside 5'-monophosphate phosphoribohydrolase LOG8-like && sp|Q84MC2|LOG8_ARATH Cytokinin riboside 5'-monophosphate phosphoribohydrolase LOG8 OS=Arabidopsis thaliana OX=3702 GN=LOG8 PE=1 SV=1 && PF03641:Possible lysine decarboxylase	-	-
107759058	0	0	0	0	0	0	0	0	0	0	0	0	0	0	0	0	0	0	0	0	0	0	0	0	LOC107759058	NW_015865523.1	8068	11741	-	2088	protein_coding	galactoside 2-alpha-L-fucosyltransferase-like && sp|Q9M5Q1|FUT1_PEA Galactoside 2-alpha-L-fucosyltransferase OS=Pisum sativum OX=3888 GN=FT1 PE=2 SV=1 && PF03254:Xyloglucan fucosyltransferase	-	-
107759059	0	0	0	0	0.145430486	0.26365498	0.172636477	0	0.021176828	0	0	0.063530483	0	0	0	0	0.092616499	0	0.0831545	0.194694995	0	0	0	0	LOC107759059	NW_015865530.1	12488	15078	+	1071	protein_coding	nudix hydrolase 15%2C mitochondrial-like && sp|Q8GYB1|NUD15_ARATH Nudix hydrolase 15, mitochondrial OS=Arabidopsis thaliana OX=3702 GN=NUDT15 PE=1 SV=2 && PF00293:NUDIX domain	-	-
107759060	0	0	0	0	0	0	0	0	0	0	0	0	0	0	0	0	0	0	0	0	0	0	0	0	LOC107759060	NW_015865532.1	94604	95476	+	873	protein_coding	uncharacterized LOC107759060 && - && -	-	-
107759061	0	0	0	0	0	0	0	0	0	0	0	0	0	0	0	0	0	0	0	0	0	0	0	0	LOC107759061	NW_015865532.1	95528	98656	+	1449	protein_coding	uncharacterized LOC107759061 && sp|Q9UR07|TF211_SCHPO Transposon Tf2-11 polyprotein OS=Schizosaccharomyces pombe (strain 972 / ATCC 24843) OX=284812 GN=Tf2-11 PE=3 SV=1 && PF17919:RNase H-like domain found in reverse transcriptase	-	-
107759062	5.094500134	5.668721656	4.263989938	5.350788808	1.993691813	2.798588978	2.136160125	1.046326337	4.866211989	4.477220796	5.044848488	5.076566682	3.856121507	4.256039692	3.642376573	3.669948256	2.72570675	2.742004464	2.677704551	2.757411235	4.43046048	4.235928641	4.317059967	4.738392831	LOC107759062	NW_015865532.1	76533	82378	+	1796	protein_coding	serine carboxypeptidase-like 18 && sp|Q9C7Z9|SCP18_ARATH Serine carboxypeptidase-like 18 OS=Arabidopsis thaliana OX=3702 GN=SCPL18 PE=2 SV=2 && PF00450:Serine carboxypeptidase	-	-
107759063	7.179979339	6.515674115	8.611605273	6.41265863	5.098386763	5.822154297	4.63989804	4.833107953	10.44116699	8.215099288	11.10982711	11.99857457	7.9863618	7.935772686	8.226853133	7.79645958	6.375370518	5.558876851	8.673898722	4.893335979	12.80176756	14.46417707	12.92380182	11.01732377	LOC107759063	NW_015787837.1	29515	41582	+	1843	protein_coding	transcription factor IIIA-like && sp|Q84MZ4|TF3A_ARATH Transcription factor IIIA OS=Arabidopsis thaliana OX=3702 GN=TFIIIA PE=1 SV=1 && -	C2H2	C2H2
107759064	3.601255454	4.926601129	3.59772436	2.279440873	2.967861118	2.758542911	2.339906529	3.805133916	6.685385229	8.299332908	5.955801326	5.801021454	5.963962393	6.948854892	3.040584205	7.902448083	8.120968587	12.53496452	5.022391508	6.805549733	10.56620556	9.350883951	9.419809512	12.92792323	LOC107759064	NW_015865532.1	106669	108590	-	1126	protein_coding	uncharacterized LOC107759064%2C transcript variant X1 && - && -	-	-
107759065	4.851770951	6.384421464	3.936621626	4.234269763	1.830723438	2.261580531	1.639503338	1.591086447	5.726022023	4.392950431	5.428263882	7.356851758	3.684033988	4.510639807	3.147809776	3.39365238	2.124088602	1.609885589	2.674811024	2.087569194	5.614193064	6.754687418	4.151727437	5.936164338	LOC107759065	NW_015865547.1	79025	84373	-	1748	protein_coding	transcription factor RF2b-like && sp|Q6S4P4|RF2B_ORYSJ Transcription factor RF2b OS=Oryza sativa subsp. japonica OX=39947 GN=RF2b PE=1 SV=2 && PF00170:bZIP transcription factor	bZIP	bZIP
107759066	10.75191008	11.6374777	9.974610463	10.64364207	13.40074872	10.15098	13.91318248	16.13808366	7.262639749	5.580429266	8.345388776	7.862101206	11.90374433	12.02038281	15.69863478	7.992215417	14.86673741	18.62922974	16.45231362	9.518668878	7.983273168	7.987571597	9.998729657	5.96351825	LOC107759066	NW_015865549.1	649	1349	-	701	protein_coding	dnaJ protein ERDJ2A-like && sp|Q7XVN7|DJC43_ORYSJ DnaJ protein ERDJ2 OS=Oryza sativa subsp. japonica OX=39947 GN=ERDJ2 PE=3 SV=2 && -	-	-
107759067	1.629183212	1.390725929	1.16104532	2.335778387	1.090174226	0.809597511	1.558092697	0.90283247	3.133304601	2.947088382	3.28934704	3.163478379	1.843357543	2.098760036	1.516000582	1.915312011	1.486951442	1.022161956	1.86329228	1.57540009	2.3412157	1.815714974	2.691624166	2.516307961	LOC107759067	NW_015793192.1	3840	7352	+	2581	protein_coding	uncharacterized LOC107759067 && - && PF03108:MuDR family transposase|PF04434:SWIM zinc finger	-	-
107759068	0.76610688	0.820448828	1.205005322	0.27286649	0.130997794	0	0.26413381	0.128859573	1.170748655	2.152569393	0.815347391	0.54432918	0.641213496	0.068786027	1.327556296	0.527298165	0.138603516	0	0.35623388	0.059576669	1.106041232	1.530240114	1.275994648	0.511888934	LOC107759068	NW_015865554.1	459	1333	+	875	protein_coding	EPIDERMAL PATTERNING FACTOR-like protein 1 && sp|Q9LFT5|EPFL1_ARATH EPIDERMAL PATTERNING FACTOR-like protein 1 OS=Arabidopsis thaliana OX=3702 GN=EPFL1 PE=1 SV=1 && -	-	-
107759069	0	0	0	0	0	0	0	0	0	0	0	0	0	0	0	0	0	0	0	0	0	0	0	0	LOC107759069	NW_015865570.1	1735	2409	+	675	pseudogene	- && sp|Q9FJK3|AGL80_ARATH Agamous-like MADS-box protein AGL80 OS=Arabidopsis thaliana OX=3702 GN=AGL80 PE=1 SV=1 && -	MADS-M-type	MADS->MADS-M-type
107759070	2.613093645	1.862709345	2.839390506	3.137181083	5.094181699	4.324565705	4.874937437	6.083041955	2.078461345	2.496269293	1.986575614	1.752539127	3.00717277	2.451085815	2.234400767	4.336031729	4.868897381	5.127027516	5.161237465	4.318427162	1.927551158	2.499719833	1.360157887	1.922775755	LOC107759070	NW_015865577.1	8875	24722	-	2873	protein_coding	protein ACCUMULATION AND REPLICATION OF CHLOROPLASTS 3-like%2C transcript variant X1 && sp|Q6F6B5|ARC3_ARATH Protein ACCUMULATION AND REPLICATION OF CHLOROPLASTS 3 OS=Arabidopsis thaliana OX=3702 GN=ARC3 PE=1 SV=2 && -	-	-
107759071	12.83175812	12.19437193	12.53976726	13.76113515	14.4492933	16.33377162	15.58092697	11.43318132	18.2535569	15.55563688	21.16832516	18.03670867	12.1251872	11.62177574	15.29072578	9.463060084	16.79016714	15.51667088	21.14351106	13.71031949	17.31756534	22.06019458	13.3967048	16.49579663	LOC107759071	NW_015865577.1	88416	94537	-	2403	protein_coding	protein indeterminate-domain 5%2C chloroplastic-like%2C transcript variant X1 && sp|Q9ZUL3|IDD5_ARATH Protein indeterminate-domain 5, chloroplastic OS=Arabidopsis thaliana OX=3702 GN=IDD5 PE=1 SV=1 && -	C2H2	C2H2
107759072	0.072747769	0	0	0.218243308	0.147948203	0	0.169007008	0.274837602	0.124389666	0	0	0.373168999	0.037256222	0	0.111768667	0	0	0	0	0	0	0	0	0	LOC107759072	NW_015865577.1	7	1134	+	547	protein_coding	uncharacterized protein At4g15970-like && sp|P0C042|Y4597_ARATH Uncharacterized protein At4g15970 OS=Arabidopsis thaliana OX=3702 GN=At4g15970 PE=2 SV=1 && -	-	-
107759073	11.23413006	9.421058693	12.46125508	11.82007641	9.348159111	6.410475625	9.809287687	11.82471402	12.48432993	9.697696423	13.81966044	13.93563292	10.43967808	10.2850175	10.25872263	10.7752941	11.33678166	13.75249234	9.999161949	10.2586907	15.47685597	17.27109096	12.85703018	16.30244677	LOC107759073	NW_015865588.1	29407	38954	-	1621	protein_coding	CTD nuclear envelope phosphatase 1 homolog%2C transcript variant X1 && sp|Q9VRG7|CNEP1_DROME CTD nuclear envelope phosphatase 1 homolog OS=Drosophila melanogaster OX=7227 GN=Dd PE=2 SV=1 && PF03031:NLI interacting factor-like phosphatase	-	-
107759074	0	0	0	0	0.021851382	0.065554146	0	0	0	0	0	0	0	0	0	0	0	0	0	0	0	0	0	0	LOC107759074	NW_015865589.1	26968	29483	-	1723	protein_coding	glycerol-3-phosphate acyltransferase 1-like && sp|Q9SHJ5|GPAT1_ARATH Glycerol-3-phosphate acyltransferase 1 OS=Arabidopsis thaliana OX=3702 GN=GPAT1 PE=1 SV=1 && PF12710:haloacid dehalogenase-like hydrolase|PF01553:Acyltransferase	-	-
107759075	0	0	0	0	0	0	0	0	0.008428416	0.025285249	0	0	0	0	0	0	0	0	0	0	0	0	0	0	LOC107759075	NW_015865590.1	23398	26890	-	2865	protein_coding	ABC transporter G family member 1-like && sp|O80946|AB1G_ARATH ABC transporter G family member 1 OS=Arabidopsis thaliana OX=3702 GN=ABCG1 PE=2 SV=1 && PF00005:ABC transporter|PF01061:ABC-2 type transporter	-	-
107759076	5.381656401	5.381147001	5.139137239	5.624684961	1.53732354	1.858028688	1.257907765	1.496034166	4.051219417	4.943255963	2.926739468	4.283662818	7.030115368	5.378273867	4.494671177	11.21740106	1.457286663	1.64307068	0.759637639	1.969151668	4.373046362	3.683351578	4.887627301	4.548160206	LOC107759076	NW_015793192.1	9336	11797	+	2462	protein_coding	uncharacterized LOC107759076 && - && PF10250:GDP-fucose protein O-fucosyltransferase	-	-
107759077	0	0	0	0	0.088000098	0	0	0.264000295	0	0	0	0	0.025622722	0.076868166	0	0	0.028315979	0.028077906	0.056870032	0	0	0	0	0	LOC107759077	NW_015865604.1	4418	6349	-	1566	protein_coding	ferruginol synthase-like && sp|A0A2K9RG08|CYBK1_VITAC Labd-13Z-ene-9,15,16-triol synthase, chloroplastic OS=Vitex agnus-castus OX=54477 GN=CYP76BK1 PE=1 SV=1 && PF00067:Cytochrome P450	-	-
107759078	1.088220774	0.727083054	0.915002517	1.62257675	1.397287662	0.880847319	1.853880348	1.457135319	1.08484029	1.291305511	1.14453845	0.818676908	1.774226558	1.850693583	2.179588627	1.292397464	1.136350165	0.999318185	0.853278566	1.556453742	0.952825103	0.488196439	0.939810873	1.430467999	LOC107759078	NW_015865604.1	521	5318	+	2244	protein_coding	primary amine oxidase-like && sp|Q8H1H9|AMO_ARATH Primary amine oxidase OS=Arabidopsis thaliana OX=3702 GN=At1g62810 PE=2 SV=1 && PF01179:Copper amine oxidase, enzyme domain	-	-
107759079	6.729196871	7.199273017	6.174834795	6.813482802	1.622652251	1.218882662	2.549493007	1.099581085	4.87182797	4.586271257	5.166799715	4.862412937	6.446627114	4.82079532	8.386241651	6.13284437	2.970756419	3.585083946	3.652037974	1.675147337	4.527954967	5.341829044	3.659177298	4.58285856	LOC107759079	NW_015865604.1	10865	14279	-	2085	pseudogene	- && sp|A0A4D6Q415|CYP1_CROXC Flavonoid 3'-monooxygenase CYP75B137 OS=Crocosmia x crocosmiiflora OX=1053288 GN=CYP75B137 PE=1 SV=1 && -	-	-
107759080	26.68221439	29.56226475	23.11154089	27.37283754	17.75659907	17.15124377	20.76484793	15.35370551	22.94830402	21.72928185	25.30552912	21.81010109	29.49359608	29.31936015	30.75468908	28.40673902	17.01471284	15.36995326	18.23260673	17.44157852	20.41059621	19.25249984	21.15959772	20.81969108	LOC107759080	NW_015865604.1	14975	17981	-	2137	protein_coding	geraniol 8-hydroxylase-like && sp|A0A4D6Q415|CYP1_CROXC Flavonoid 3'-monooxygenase CYP75B137 OS=Crocosmia x crocosmiiflora OX=1053288 GN=CYP75B137 PE=1 SV=1 && PF00067:Cytochrome P450	-	-
107759081	9.960706294	10.3968722	7.831573664	11.65367302	2.209306131	1.613568477	2.541287411	2.473062505	5.409123207	3.888674311	6.300411659	6.03828365	14.68686115	10.91717631	15.13879986	18.00460727	3.550588186	4.377965384	4.62641402	1.647385155	6.05127265	6.744860006	5.074978713	6.333979232	LOC107759081	NW_015865604.1	7959	10866	-	2310	protein_coding	cytochrome P450 93A3-like && sp|A0A4D6Q415|CYP1_CROXC Flavonoid 3'-monooxygenase CYP75B137 OS=Crocosmia x crocosmiiflora OX=1053288 GN=CYP75B137 PE=1 SV=1 && PF00067:Cytochrome P450	-	-
107759082	0.053669618	0.0870173	0.073991555	0	0.041087482	0	0.123262445	0	0.021301502	0.032196551	0.031707954	0	0.017833414	0.053500243	0	0	0	0	0	0	0.082703357	0	0.24811007	0	LOC107759082	NW_015865609.1	84278	86656	+	2250	lncRNA	uncharacterized LOC107759082 && - && -	-	-
107759083	4.532208032	3.846540764	5.205938229	4.544145104	3.423707473	2.496434529	3.473567168	4.301120722	3.617721917	4.376422112	3.469030833	3.007712806	4.227735583	6.030602101	4.354092261	2.298512386	4.177897355	5.312681748	4.046124	3.174886318	3.914977061	4.155104792	4.143291942	3.446534447	LOC107759083	NW_015865614.1	6023	13264	+	2036	protein_coding	uncharacterized LOC107759083 && - && -	-	-
107759084	7.736034618	7.575981709	7.450897833	8.181224311	8.635695951	8.806924447	7.822424363	9.277739043	8.590790249	8.054766454	9.628796552	8.088807742	9.248796924	10.01726587	9.063735475	8.665389431	8.754741926	9.993181854	6.97520883	9.295835092	7.810796868	7.533246588	7.807659559	8.091484458	LOC107759084	NW_015865614.1	14148	20255	-	1430	protein_coding	protein OS-9 homolog && sp|Q8GWH3|OS9_ARATH Protein OS-9 homolog OS=Arabidopsis thaliana OX=3702 GN=OS9 PE=1 SV=1 && PF07915:Glucosidase II beta subunit-like protein	-	-
107759085	2.997198261	3.308863307	2.258247922	3.424483553	6.749913288	7.233609181	5.920544366	7.095586318	2.528235511	2.706314472	2.427276673	2.451115386	3.566082156	4.657626266	2.039274883	4.001345318	6.857315183	6.277238181	5.287660987	9.007046379	2.054344036	1.82707273	1.696549848	2.639409529	LOC107759085	NW_015793193.1	4361	15769	+	1499	protein_coding	WD-40 repeat-containing protein MSI4-like && sp|O22607|MSI4_ARATH WD-40 repeat-containing protein MSI4 OS=Arabidopsis thaliana OX=3702 GN=MSI4 PE=1 SV=3 && PF00400:WD domain, G-beta repeat	-	-
107759086	5.849179997	5.071660473	6.614312532	5.861566985	8.134343386	9.991061182	9.97926837	4.432700607	13.00245392	10.86090542	14.51102397	13.63543235	5.174088281	5.068285809	7.225891816	3.228087219	8.990055695	10.17396805	9.658014976	7.138184057	16.25446302	19.93749365	13.71672991	15.10916549	LOC107759086	NW_015865614.1	35526	41198	+	4002	protein_coding	uncharacterized LOC107759086 && sp|F4IRM4|PHOX1_ARATH Protein PHOX1 OS=Arabidopsis thaliana OX=3702 GN=PHOX1 PE=1 SV=1 && PF00564:PB1 domain	-	-
107759087	0	0	0	0	0.016482213	0	0.018828276	0.030618364	0.057970715	0.059016081	0.087180729	0.027715335	0	0	0	0	0.088772667	0	0.181381812	0.084936187	0.050373308	0.024790966	0.126328956	0	LOC107759087	NW_015865614.1	21319	23773	+	2455	protein_coding	cell division cycle protein 48 homolog && sp|P54774|CDC48_SOYBN Cell division cycle protein 48 homolog OS=Glycine max OX=3847 GN=CDC48 PE=2 SV=1 && PF00004:ATPase family associated with various cellular activities (AAA)|PF02933:Cell division protein 48 (CDC48), domain 2|PF02359:Cell division protein 48 (CDC48), N-terminal domain|PF17862:AAA+ lid domain	-	-
107759088	1.238435658	1.35098515	1.413851367	0.950470457	3.039847603	3.597127177	2.649750001	2.872665632	1.122588834	1.499600493	0.568016694	1.300149315	0.959916284	2.587690916	0.292057935	0	2.077426102	1.260286629	2.481724877	2.490266801	1.179610011	0.193827461	1.086469257	2.258533313	LOC107759088	NW_015865622.1	2313	4624	-	628	protein_coding	DNA-directed RNA polymerase II subunit RPB7-like && sp|P46279|RPB7_SOYBN DNA-directed RNA polymerase II subunit RPB7 OS=Glycine max OX=3847 PE=2 SV=1 && PF00575:S1 RNA binding domain|PF03876:SHS2 domain found in N terminus of Rpb7p/Rpc25p/MJ0397	-	-
107759089	4.679106806	4.837383448	4.43240145	4.767535521	4.206634718	5.44901559	3.160323058	4.010565506	4.11642781	4.027140453	4.148372909	4.173770069	4.41105372	4.461202411	5.781689601	2.990269149	3.767093033	3.764843464	3.072944009	4.463491625	4.025461404	3.772266328	3.963419655	4.340698228	LOC107759089	NW_015865622.1	11442	18865	-	1565	protein_coding	serine/threonine-protein phosphatase PP1 isozyme 1 && sp|O04856|PP11_TOBAC Serine/threonine-protein phosphatase PP1 isozyme 1 OS=Nicotiana tabacum OX=4097 GN=NPP1 PE=2 SV=1 && PF00149:Calcineurin-like phosphoesterase|PF16891:Serine-threonine protein phosphatase N-terminal domain	-	-
107759090	0.018610263	0.038311109	0	0.017519679	0.009044793	0	0.02713438	0	0.027058574	0.021262765	0	0.059912956	0.053741069	0.017665915	0.14355729	0	0	0	0	0	0.011909172	0.035727516	0	0	LOC107759090	NW_015865638.1	48550	57183	-	3407	pseudogene	- && sp|Q03278|PO21_NASVI Retrovirus-related Pol polyprotein from type-1 retrotransposable element R2 (Fragment) OS=Nasonia vitripennis OX=7425 PE=4 SV=2 && -	-	-
107759091	20.86627875	22.01302507	23.93726788	16.64854328	26.78483894	17.1561578	20.08844704	43.10991198	32.14870374	33.59753579	38.79511033	24.05346511	14.76360738	16.78750883	15.53221982	11.97109348	21.04964212	19.67954602	24.98451128	18.48486907	27.69316115	34.41160354	30.91317364	17.75470626	LOC107759091	NW_015865638.1	11440	14923	+	925	protein_coding	zinc finger A20 and AN1 domain-containing stress-associated protein 4-like && sp|Q6H7P8|SAP4_ORYSJ Zinc finger A20 and AN1 domain-containing stress-associated protein 4 OS=Oryza sativa subsp. japonica OX=39947 GN=SAP4 PE=2 SV=1 && PF01428:AN1-like Zinc finger|PF01754:A20-like zinc finger	-	-
107759092	17.82251568	15.29338383	20.95898121	17.215182	60.16106953	34.66055891	77.17128366	68.65136601	22.95495299	21.63939848	27.2511494	19.9743111	16.52467232	13.22581126	13.43449786	22.91370783	60.17432567	80.54247239	71.20855339	28.77195122	28.96991743	33.22585343	33.75574778	19.92815109	LOC107759092	NW_015865638.1	58229	59393	+	1165	protein_coding	zinc finger A20 and AN1 domain-containing stress-associated protein 5-like && sp|Q9LHJ8|SAP5_ARATH Zinc finger A20 and AN1 domain-containing stress-associated protein 5 OS=Arabidopsis thaliana OX=3702 GN=SAP5 PE=2 SV=1 && PF01754:A20-like zinc finger|PF01428:AN1-like Zinc finger	-	-
107759093	0	0	0	0	0	0	0	0	0	0	0	0	0	0	0	0	0	0	0	0	0	0	0	0	LOC107759093	NW_015865642.1	41016	42599	+	714	protein_coding	uncharacterized LOC107759093 && - && -	-	-
107759094	10.73470232	12.44006393	9.772469511	9.991573523	17.57227662	19.61730809	17.64406181	15.45545995	13.51577808	12.19637118	13.70253024	14.64843281	11.37848687	10.62822326	13.39877592	10.10846144	17.56589889	18.52823906	15.68325256	18.48620504	14.71670377	15.13448325	13.41378828	15.60183978	LOC107759094	NW_015865642.1	48322	53178	-	2067	protein_coding	serine hydroxymethyltransferase 3%2C chloroplastic-like%2C transcript variant X2 && sp|Q94JQ3|GLYP3_ARATH Serine hydroxymethyltransferase 3, chloroplastic OS=Arabidopsis thaliana OX=3702 GN=SHM3 PE=1 SV=2 && PF00464:Serine hydroxymethyltransferase	-	-
107759095	5.581624026	4.666616139	5.389459573	6.688796367	7.187269104	4.82176279	6.511729992	10.22831453	3.668576466	2.783266393	3.502426094	4.720036911	4.844794312	5.138764048	4.893606803	4.502012084	6.398729694	6.147353277	5.037458809	8.011376995	3.093179575	4.027143018	1.985939731	3.266455977	LOC107759095	NW_015865642.1	70096	76495	-	937	protein_coding	PITH domain-containing protein 1-like && sp|Q54Z24|PITH1_DICDI PITH domain-containing protein 1 OS=Dictyostelium discoideum OX=44689 GN=DDB_G0277951 PE=3 SV=1 && PF06201:PITH domain	-	-
107759096	6.021642026	3.263148748	7.233995766	7.567781563	4.935175409	5.042401489	6.273177979	3.489946758	4.441760723	3.7514731	4.713727105	4.860081963	5.27351739	6.663646397	6.332094174	2.8248116	3.295267102	3.297750012	2.305978238	4.282073056	3.589687497	2.934409309	2.769085607	5.065567574	LOC107759096	NW_015865642.1	112593	118130	+	560	protein_coding	uncharacterized LOC107759096 && - && -	-	-
107759097	0.148728985	0.267197441	0.056800068	0.122189447	0.07707253	0.231217591	0	0	0.146794973	0.14829527	0.292089649	0	0.062252711	0.061604682	0.125153451	0	0.030385012	0	0.091155036	0	0	0	0	0	LOC107759097	NW_015865669.1	2774	3750	+	977	protein_coding	ethylene-responsive transcription factor ERF038-like && sp|Q8LBQ7|ERF34_ARATH Ethylene-responsive transcription factor ERF034 OS=Arabidopsis thaliana OX=3702 GN=ERF034 PE=2 SV=2 && PF00847:AP2 domain	AP2/ERF-ERF	AP2/ERF->AP2/ERF-ERF
107759098	4.594042567	4.335571975	4.369272836	5.07728289	6.308940465	3.811311129	7.506227947	7.60928232	4.066245001	3.997691231	4.087484066	4.113559707	4.504491085	4.379215887	4.96406098	4.170196387	8.380485143	11.97776806	8.436294424	4.727392948	3.518347849	4.214333594	3.139529889	3.201180064	LOC107759098	NW_015865676.1	4440	31759	-	2845	protein_coding	serine/threonine-protein phosphatase BSL3-like%2C transcript variant X1 && sp|Q9SHS7|BSL3_ARATH Serine/threonine-protein phosphatase BSL3 OS=Arabidopsis thaliana OX=3702 GN=BSL3 PE=1 SV=2 && PF00149:Calcineurin-like phosphoesterase	-	-
107759099	0	0	0	0	0	0	0	0	0	0	0	0	0	0	0	0	0	0	0	0	0	0	0	0	LOC107759099	NW_015865684.1	23546	24222	-	594	protein_coding	uncharacterized LOC107759099 && - && PF04434:SWIM zinc finger	-	-
107759100	0	0	0	0	0	0	0	0	0	0	0	0	0	0	0	0	0	0	0	0	0	0	0	0	LOC107759100	NW_015865684.1	24310	25665	-	762	protein_coding	uncharacterized LOC107759100 && - && PF10551:MULE transposase domain	-	-
107759101	0	0	0	0	0	0	0	0	0	0	0	0	0	0	0	0	0	0	0	0	0	0	0	0	LOC107759101	NW_015865692.1	630	1025	-	396	protein_coding	uncharacterized LOC107759101 && - && PF05641:Agenet domain	-	-
107759102	11.58727669	7.60151126	11.60901982	15.55129901	19.91224799	22.93616493	17.07255697	19.72802205	11.07909247	12.26799606	8.090995185	12.87828615	15.74149957	15.63498495	15.88168527	15.70782849	22.61338783	17.65538704	21.22389589	28.96088057	11.09419023	9.327482408	11.02711424	12.92797403	LOC107759102	NW_015865692.1	4800	9627	+	1305	protein_coding	14-3-3 protein 9-like%2C transcript variant X1 && sp|P93214|14339_SOLLC 14-3-3 protein 9 OS=Solanum lycopersicum OX=4081 GN=TFT9 PE=2 SV=2 && PF00244:14-3-3 protein	-	-
107759103	3.975856688	4.59257972	3.699577743	3.6354126	2.711763485	2.812124485	2.910363273	2.412802697	3.19190251	3.398524801	2.789125592	3.388057138	3.78620116	4.210667311	2.943655529	4.20428064	2.450679482	2.044695481	1.960752321	3.346590644	2.828231886	3.20589025	3.497024655	1.781780754	LOC107759103	NW_015793193.1	21249	25496	+	2430	protein_coding	transmembrane 9 superfamily member 7-like && sp|Q9LIC2|TMN7_ARATH Transmembrane 9 superfamily member 7 OS=Arabidopsis thaliana OX=3702 GN=TMN7 PE=2 SV=1 && PF02990:Endomembrane protein 70	-	-
107759104	67.69178589	70.24834111	61.53117149	71.29584508	67.03359991	94.32092119	53.92731947	52.85255908	60.87333395	68.92074144	48.96566871	64.7335917	92.30667894	84.01210108	65.73692275	127.171013	66.26163446	45.14049785	51.07462017	102.5697854	76.49220361	69.66706327	70.21170396	89.59784362	LOC107759104	NW_015865692.1	14150	15548	-	864	protein_coding	ketol-acid reductoisomerase%2C chloroplastic-like && sp|Q05758|ILV5_ARATH Ketol-acid reductoisomerase, chloroplastic OS=Arabidopsis thaliana OX=3702 GN=At3g58610 PE=1 SV=2 && PF01450:Acetohydroxy acid isomeroreductase, catalytic domain	-	-
107759105	0.115939629	0.221982908	0.125835978	0	0.538669614	0.384182971	0.890927533	0.34089834	0.109512077	0.328536232	0	0	0.851318664	0.682401065	1.871554928	0	0.288118067	0.199410432	0.605839931	0.059103838	0.023001445	0.069004334	0	0	LOC107759105	NW_015865692.1	9713	13025	-	882	protein_coding	uncharacterized LOC107759105 && - && -	-	-
107759106	0	0	0	0	0	0	0	0	0	0	0	0	0	0	0	0	0	0	0	0	0	0	0	0	LOC107759106	NW_015865696.1	4024	4922	-	753	protein_coding	uncharacterized LOC107759106 && - && -	-	-
107759107	2.979178667	2.461426857	4.096245831	2.379863313	2.576007087	1.795268806	2.814248969	3.118503486	3.012324735	2.380914111	3.613271709	3.042788384	3.994659032	4.669741079	3.6563891	3.657846918	2.240335023	2.132165956	2.735093095	1.853746019	3.286312546	2.820106009	4.545119824	2.493711805	LOC107759107	NW_015865696.1	8482	15920	+	1856	protein_coding	UDP-glucuronic acid decarboxylase 1-like && sp|Q8VZC0|UXS1_ARATH UDP-glucuronic acid decarboxylase 1 OS=Arabidopsis thaliana OX=3702 GN=UXS1 PE=1 SV=1 && PF16363:GDP-mannose 4,6 dehydratase	-	-
107759108	2.694027399	2.690464221	2.614542575	2.777075402	3.150738824	4.589832592	2.803893945	2.058489934	2.831097424	2.602459711	2.604982095	3.285850467	3.62874013	3.083825872	2.484384457	5.31801006	2.895036442	1.113492348	2.045512559	5.52610442	3.54378879	2.867459256	3.54338587	4.220521245	LOC107759108	NW_015865696.1	28199	30274	-	1698	protein_coding	protein SLOW GREEN 1%2C chloroplastic-like && sp|Q9LS48|SG1_ARATH protein SLOW GREEN 1, chloroplastic OS=Arabidopsis thaliana OX=3702 GN=SG1 PE=1 SV=1 && -	-	-
107759109	6.779374931	5.319694143	8.162647448	6.855783202	3.485725465	3.829161205	3.425225394	3.202789797	8.459342119	7.622673556	8.881516599	8.873836203	8.38938873	10.21341254	10.82760517	4.127148479	5.097016928	7.754620258	4.504068596	3.03236193	9.309670508	12.08667543	9.95106155	5.891274549	LOC107759109	NW_015865696.1	23330	28085	+	2699	protein_coding	uncharacterized LOC107759109%2C transcript variant X1 && sp|Q58FZ0|NAKR2_ARATH Protein SODIUM POTASSIUM ROOT DEFECTIVE 2 OS=Arabidopsis thaliana OX=3702 GN=NAKR2 PE=2 SV=1 && PF00403:Heavy-metal-associated domain	-	-
107759110	15.06028609	15.02816443	17.77888951	12.37380432	16.82092412	5.853699538	14.01946973	30.5896031	29.75640965	20.60636132	43.73848969	24.92437793	11.4779243	9.393262713	14.87030117	10.17020902	12.79937037	14.06107779	10.12266472	14.21436859	15.8235292	20.82492285	13.80824597	12.83741879	LOC107759110	NW_015865696.1	53513	55210	-	1698	protein_coding	UDP-glycosyltransferase 73C3-like && sp|Q9ZQ96|U73C3_ARATH UDP-glycosyltransferase 73C3 OS=Arabidopsis thaliana OX=3702 GN=UGT73C3 PE=2 SV=1 && PF00201:UDP-glucoronosyl and UDP-glucosyl transferase	-	-
107759111	0.363298436	0.521842878	0.180264283	0.387788147	0.310773671	0.366903377	0.311852137	0.253565501	0.153306188	0.199116599	0.124787675	0.136014288	0.379855695	0.36094617	0.152767269	0.625853645	0.462302641	0.307636183	0.545210523	0.534061216	0.271297707	0	0.216987818	0.596905303	LOC107759111	NW_015793196.1	672	16719	+	4002	protein_coding	ABC transporter G family member 31-like && sp|Q7PC88|AB31G_ARATH ABC transporter G family member 31 OS=Arabidopsis thaliana OX=3702 GN=ABCG31 PE=1 SV=1 && PF01061:ABC-2 type transporter|PF00005:ABC transporter|PF08370:Plant PDR ABC transporter associated	-	-
107759112	0	0	0	0	0	0	0	0	0	0	0	0	0	0	0	0	0	0	0	0	0	0	0	0	LOC107759112	NW_015865719.1	3019	4063	-	613	protein_coding	uncharacterized LOC107759112 && - && -	-	-
107759113	0	0	0	0	0	0	0	0	0	0	0	0	0.169005822	0	0	0.507017467	0	0	0	0	0	0	0	0	LOC107759113	NW_015865730.1	1833	2352	-	520	pseudogene	- && - && -	-	-
107759114	1.04429333	1.200292724	1.200728442	0.731858825	1.305556631	0.366587862	1.300189867	2.249892165	1.061530993	0.835972468	1.44075089	0.90786962	0.719664952	0.889902175	0.79370667	0.475386013	1.295053169	1.88692031	1.509465591	0.488773606	1.231679198	2.019216621	0.760524918	0.915296056	LOC107759114	NW_015865736.1	892	13527	+	2773	protein_coding	DNA replication ATP-dependent helicase/nuclease DNA2-like && sp|A0A1P8ASY1|JHS1_ARATH DNA replication ATP-dependent helicase/nuclease JHS1 OS=Arabidopsis thaliana OX=3702 GN=JHS1 PE=2 SV=1 && PF13086:AAA domain|PF13087:AAA domain	-	-
107759115	0	0	0	0	0	0	0	0	0	0	0	0	0	0	0	0	0	0	0	0	0	0	0	0	LOC107759115	NW_015865737.1	40535	42831	-	690	protein_coding	uncharacterized LOC107759115 && - && -	-	-
107759116	10.88324055	11.08015005	10.81078248	10.75878913	8.540428213	6.889063409	8.878598927	9.853622303	7.693037392	8.1114205	8.897566547	6.070125128	12.13957943	12.41013272	16.4183441	7.590261484	8.070569076	10.14692311	5.594023143	8.470760972	6.529614032	6.122195184	7.792259836	5.674387078	LOC107759116	NW_015865737.1	65805	70481	+	2197	protein_coding	beta-glucosidase BoGH3B-like && sp|A7LXU3|BGH3B_BACO1 Beta-glucosidase BoGH3B OS=Bacteroides ovatus (strain ATCC 8483 / DSM 1896 / JCM 5824 / NCTC 11153) OX=411476 GN=BACOVA_02659 PE=1 SV=1 && PF00933:Glycosyl hydrolase family 3 N terminal domain|PF01915:Glycosyl hydrolase family 3 C-terminal domain	-	-
107759117	8.068146811	5.89516777	11.20488477	7.104387894	14.55443633	16.02422679	16.45573283	11.18334938	5.391667488	5.465886272	4.85222677	5.856889421	7.587806025	5.820496733	7.276722243	9.6661991	19.96672101	20.93364513	21.29453318	17.67198472	5.650797188	7.049881696	4.745994971	5.156514898	LOC107759117	NW_015865737.1	72407	73347	-	941	protein_coding	transcription factor DIVARICATA-like && sp|Q8S9H7|DIV_ANTMA Transcription factor DIVARICATA OS=Antirrhinum majus OX=4151 GN=DIVARICATA PE=2 SV=1 && PF00249:Myb-like DNA-binding domain	MYB-related	MYB->MYB-related
107759118	0	0	0	0	0	0	0	0	0	0	0	0	0	0	0	0	0	0	0	0	0	0	0	0	LOC107759118	NW_015865745.1	2385	2798	+	414	protein_coding	keratin-associated protein 19-2-like && - && -	-	-
107759119	147.4285186	160.8000296	125.2827539	156.2027724	164.4055784	246.1382141	141.042935	106.0355862	98.10049081	107.2861299	64.96815121	122.0471913	163.6977028	152.5863051	94.84442617	243.662377	135.2024845	84.67986722	89.86270512	231.0648812	105.7581064	80.069166	102.5930424	134.6121109	LOC107759119	NW_015865752.1	6878	10150	-	1052	protein_coding	20 kDa chaperonin%2C chloroplastic-like%2C transcript variant X2 && sp|O65282|CH20_ARATH 20 kDa chaperonin, chloroplastic OS=Arabidopsis thaliana OX=3702 GN=CPN20 PE=1 SV=2 && PF00166:Chaperonin 10 Kd subunit	-	-
107759120	0	0	0	0	0	0	0	0	0	0	0	0	0	0	0	0	0	0	0	0	0	0	0	0	LOC107759120	NW_015865752.1	282	1775	-	864	lncRNA	uncharacterized LOC107759120 && - && -	-	-
107759121	1.699221511	2.018442525	2.002348779	1.076873229	1.854046207	0.727769287	2.025252793	2.809116542	1.640668642	1.680361218	1.838734452	1.402910257	1.483850641	2.171723801	1.260566206	1.019261918	2.504470337	2.379819596	2.983917806	2.149673609	3.398056475	4.078369563	3.037429986	3.078369877	LOC107759121	NW_015865753.1	3093	3784	+	388	lncRNA	uncharacterized LOC107759121 && - && -	-	-
107759122	0.096021791	0.06852955	0.13596628	0.083569541	0.011982069	0.019767202	0.016179005	0	0.336650805	0.076068155	0.62428156	0.309602701	0.058292541	0.084267097	0.021399181	0.069211345	0.108313792	0.215463774	0	0.109477602	0.121409485	0.042605406	0.217107167	0.104515883	LOC107759122	NW_015865756.1	80969	84120	-	2857	lncRNA	uncharacterized LOC107759122 && - && -	-	-
107759123	1.35577436	0.919659436	1.675702048	1.471961596	3.093951727	4.149640118	3.373123009	1.759092052	1.89349628	1.895821056	1.867051147	1.917616637	1.098891127	1.302503411	0.799986908	1.194183062	2.834887412	1.903080027	2.823695824	3.777886383	2.303734309	1.500870313	2.029083364	3.381249248	LOC107759123	NW_015865756.1	107041	109806	+	1987	protein_coding	uncharacterized LOC107759123 && - && PF04724:Glycosyltransferase family 17	-	-
107759124	14.71579525	14.04489754	15.05793046	15.04455776	14.27592033	9.973929121	13.38046273	19.47336914	13.93839768	12.58207312	16.06258201	13.1705379	10.77590578	12.31913501	11.79845738	8.210124944	11.51528248	12.72815794	11.66613875	10.15155077	18.12680906	19.57544005	18.39061487	16.41437224	LOC107759124	NW_015865762.1	20115	26464	-	1710	protein_coding	KH domain-containing protein At5g56140-like%2C transcript variant X1 && sp|Q9FKT4|QKIL2_ARATH KH domain-containing protein At5g56140 OS=Arabidopsis thaliana OX=3702 GN=At5g56140 PE=2 SV=1 && PF16544:Homodimerisation region of STAR domain protein	-	-
107759125	10.03978147	9.292410342	11.43867787	9.388256206	11.34679471	11.5006826	10.06354188	12.47615964	9.242184024	9.295154862	8.799744713	9.631652499	10.46603789	9.96486323	9.211107533	12.22214291	12.46935389	10.73770699	12.12758137	14.54277331	9.96816163	9.16957925	9.858678295	10.87622735	LOC107759125	NW_015865762.1	87008	95105	+	1208	protein_coding	THO complex subunit 3 && sp|Q9FKT5|THOC3_ARATH THO complex subunit 3 OS=Arabidopsis thaliana OX=3702 GN=THO3 PE=1 SV=1 && PF00400:WD domain, G-beta repeat	-	-
107759126	1.097607998	0.458790685	1.365397761	1.468635547	1.357392335	3.076839714	0.731126099	0.264211192	0.772543187	1.20949257	0.689606207	0.418530784	0.71523292	1.269337938	0.644683244	0.231677577	1.630203572	1.236414767	1.134752033	2.519443916	0.317544914	0.427851126	0	0.524783617	LOC107759126	NW_015865762.1	95782	97078	-	1138	protein_coding	uncharacterized LOC107759126%2C transcript variant X1 && - && -	-	-
107759127	137.331155	147.1446385	130.2702773	134.5785491	37.05030447	35.5402367	42.23863939	33.37203731	100.8764324	92.7625755	109.474445	100.3922766	146.7157183	138.5755643	137.8836239	163.6879666	48.80493422	55.28323627	47.74786002	43.38370637	107.2032824	106.4678304	100.9386792	114.2033377	LOC107759127	NW_015865771.1	2668	5776	-	1508	protein_coding	uncharacterized LOC107759127 && - && -	-	-
107759128	0	0	0	0	0	0	0	0	0	0	0	0	0	0	0	0	0	0	0	0	0	0	0	0	LOC107759128	NW_015793203.1	9476	12746	-	513	protein_coding	uncharacterized LOC107759128 && - && -	-	-
107759129	13.45536692	14.85375953	15.56408379	9.948257453	22.96847291	21.40580761	22.78035769	24.71925344	16.47921422	16.16318777	16.81288695	16.46156794	14.70631247	14.13010463	13.03827573	16.95055706	18.37075127	14.18387102	16.63861198	24.2897708	16.8609169	16.90606186	16.28500238	17.39168645	LOC107759129	NW_015865776.1	35	3633	+	1116	protein_coding	putative rRNA methyltransferase YlbH && sp|O34331|YLBH_BACSU Putative rRNA methyltransferase YlbH OS=Bacillus subtilis (strain 168) OX=224308 GN=ylbH PE=3 SV=2 && PF03602:Conserved hypothetical protein 95	-	-
107759130	1.052376029	0.998386896	1.005320039	1.153421154	1.357763158	0.795741298	1.507285327	1.770262848	1.290049085	0.962396897	1.86686324	1.040887119	1.462279119	0.969207309	1.427525257	1.990104791	1.403658685	1.610817236	1.487893116	1.112265703	1.768487456	1.788612342	1.473278397	2.043571629	LOC107759130	NW_015865776.1	7322	9805	-	2484	protein_coding	inactive LRR receptor-like serine/threonine-protein kinase BIR2 && sp|Q9LSI9|BIR2_ARATH Inactive LRR receptor-like serine/threonine-protein kinase BIR2 OS=Arabidopsis thaliana OX=3702 GN=BIR2 PE=1 SV=1 && PF07714:Protein tyrosine kinase|PF08263:Leucine rich repeat N-terminal domain	-	-
107759131	0.155703186	0.156038195	0.132680612	0.178390749	0.173907931	0.438836615	0.082887179	0	0.666544581	0.866016009	0.767586456	0.366031278	0.417025473	0.359759557	0.694328607	0.196988257	0.097807223	0	0.106465595	0.186956073	0.090378572	0.18189427	0	0.089241446	LOC107759131	NW_015865776.1	5381	7172	+	1673	protein_coding	uncharacterized LOC107759131 && - && -	-	-
107759132	8.404386266	9.75548727	7.297653354	8.160018176	8.51908368	8.041127673	9.249056414	8.267066952	9.09674495	10.2118199	8.774433846	8.303981102	8.363596622	8.911434831	8.415799975	7.76355506	8.437160428	8.028580918	9.120699494	8.162200872	7.861636797	6.564094408	7.98083481	9.039981171	LOC107759132	NW_015865783.1	5	2118	+	2114	protein_coding	uncharacterized LOC107759132 && - && -	-	-
107759133	0.406941528	0.366783299	0.831677275	0.022364011	1.298939252	1.438850871	1.246941177	1.211025707	0.283608577	0.271420904	0.40095296	0.178451867	0.38464288	0.2706082	0.38941058	0.493909859	1.268804251	1.400318476	1.351393043	1.054701233	0.294338394	0.273638768	0.441559698	0.167816717	LOC107759133	NW_015865783.1	4385	10791	-	2669	protein_coding	protease 2-like && sp|O07834|DAPB1_PSEMX Dipeptidyl aminopeptidase BI OS=Pseudoxanthomonas mexicana OX=128785 GN=dapb1 PE=1 SV=1 && PF02897:Prolyl oligopeptidase, N-terminal beta-propeller domain|PF00326:Prolyl oligopeptidase family	-	-
107759134	5.387327311	5.497948769	5.083188214	5.58084495	7.623273757	5.85655668	8.139006925	8.874257666	6.851222662	5.655789438	7.212167539	7.685711011	4.868750061	4.841873601	6.354581849	3.409794733	6.484931734	6.9387874	8.06260234	4.45340546	6.293790585	8.015736024	5.887756773	4.977878959	LOC107759134	NW_015865783.1	15166	23303	-	4214	protein_coding	extra-large guanine nucleotide-binding protein 1-like && sp|O80462|XLG1_ARATH Extra-large guanine nucleotide-binding protein 1 OS=Arabidopsis thaliana OX=3702 GN=XLG1 PE=1 SV=2 && -	-	-
107759135	0.598478233	0.357605342	0.881817161	0.556012197	0.256517929	0.340396638	0.202623196	0.226533952	0.30971797	0.476332532	0.117275995	0.335545385	0.609116176	0.527673634	0.468999701	0.830675192	0.513576956	0.795073975	0.31719455	0.428462343	0.194888091	0.033348944	0.305889128	0.245426201	LOC107759135	NW_015865783.1	12373	14838	-	1825	protein_coding	B3 domain-containing protein REM16-like && sp|Q8RYD1|REM16_ARATH B3 domain-containing protein REM16 OS=Arabidopsis thaliana OX=3702 GN=REM16 PE=2 SV=1 && PF02362:B3 DNA binding domain	B3	B3->B3
107759136	0	0	0	0	0	0	0	0	0	0	0	0	0	0	0	0	0	0	0	0	0	0	0	0	LOC107759136	NW_015865798.1	18005	18980	+	513	protein_coding	uncharacterized mitochondrial protein AtMg00810-like && sp|P93290|M240_ARATH Uncharacterized mitochondrial protein AtMg00240 OS=Arabidopsis thaliana OX=3702 GN=AtMg00240 PE=4 SV=1 && -	-	-
107759137	12.18619481	10.13037223	19.65745786	6.770754326	11.93799328	13.76751213	12.51021825	9.536249466	6.939795007	6.847773853	6.388916125	7.582695042	7.196357797	9.761798156	9.794160417	2.033114817	8.068102525	6.650189079	8.684308507	8.86980999	5.974097061	4.420809013	5.925016607	7.576465563	LOC107759137	NW_015865805.1	1	4493	+	1005	protein_coding	NAC domain-containing protein 78-like && sp|Q84K00|NAC78_ARATH NAC domain-containing protein 78 OS=Arabidopsis thaliana OX=3702 GN=NAC078 PE=2 SV=2 && PF02365:No apical meristem (NAM) protein	NAC	NAC
107759138	0	0	0	0	0	0	0	0	0	0	0	0	0	0	0	0	0	0	0	0	0	0	0	0	TRNAT-AGU	NW_015865806.1	16660	16733	-	74	tRNA	tRNA-Thr && - && -	-	-
107759139	0	0	0	0	0	0	0	0	0	0	0	0	0	0	0	0	0	0	0	0	0	0	0	0	LOC107759139	NW_015865812.1	32297	38535	+	839	lncRNA	uncharacterized LOC107759139 && - && -	-	-
107759140	3.063317928	2.227767351	3.391680506	3.570505926	3.391402481	4.241125206	3.110613542	2.822468695	4.135886115	4.215591942	3.989264707	4.202801697	3.424177154	3.424206903	3.67699294	3.171331619	2.609259838	2.187064377	2.895268852	2.745446286	3.479421029	3.482340961	3.145738864	3.810183262	LOC107759140	NW_015865814.1	33	9851	-	3076	protein_coding	polyadenylation and cleavage factor homolog 4-like && sp|Q0WPF2|PCFS4_ARATH Polyadenylation and cleavage factor homolog 4 OS=Arabidopsis thaliana OX=3702 GN=PCFS4 PE=1 SV=1 && PF04818:RNA polymerase II-binding domain.	-	-
107759141	4.739717629	4.735464927	5.272936893	4.210751067	1.847014077	0.569139471	1.530576712	3.441326047	4.231532701	3.462542961	5.17662251	4.055432631	4.534497287	3.968615095	5.668373866	3.9665029	2.534615963	3.532286221	2.615595718	1.455965951	4.509037412	4.661458348	3.964903227	4.900750662	LOC107759141	NW_015865818.1	120	5445	-	3473	protein_coding	uncharacterized LOC107759141 && - && -	-	-
107759142	0	0	0	0	0	0	0	0	0	0	0	0	0	0	0	0	0	0	0	0	0	0	0	0	LOC107759142	NW_015865848.1	1116	1951	+	580	protein_coding	zinc finger MYM-type protein 1-like && - && PF14291:Domain of unknown function (DUF4371)	-	-
107759143	3.077606944	1.723494057	5.617756696	1.891570079	24.93350036	3.629108677	22.33860542	48.83278698	4.257160658	1.721778572	7.096608566	3.953094836	0.861671545	0.688768539	1.722182	0.174064095	14.47624713	25.77818671	14.34656689	3.303987783	5.956254085	9.000692091	4.859550235	4.00851993	LOC107759143	NW_015865852.1	7777	11010	+	1136	protein_coding	E3 ubiquitin-protein ligase RMA1H1-like && sp|Q6R567|RMA1_CAPAN E3 ubiquitin-protein ligase RMA1H1 OS=Capsicum annuum OX=4072 GN=RMA1H1 PE=1 SV=1 && PF00097:Zinc finger, C3HC4 type (RING finger)	-	-
107759144	0	0	0	0	0	0	0	0	0	0	0	0	0	0	0	0	0	0	0	0	0	0	0	0	LOC107759144	NW_015865853.1	121129	124096	-	662	pseudogene	- && sp|Q96519|PER11_ARATH Peroxidase 11 OS=Arabidopsis thaliana OX=3702 GN=PER11 PE=1 SV=1 && PF00141:Peroxidase	-	-
107759145	2.226487253	2.116637026	2.442578356	2.120246376	1.790120033	2.136887982	1.927462935	1.306009182	2.519348367	1.398498826	2.534187838	3.625358437	2.559742865	2.323852274	3.115886043	2.239490278	2.236899449	1.867451744	2.991539336	1.851707267	2.632235255	3.054840522	3.400736486	1.441128755	LOC107759145	NW_015865853.1	126888	131262	-	1295	protein_coding	ASC1-like protein && sp|Q8W4Y5|ASCL_SOLLC ASC1-like protein OS=Solanum lycopersicum OX=4081 PE=2 SV=1 && PF03798:TLC domain	-	-
107759146	0	0	0	0	0	0	0	0	0	0	0	0	0	0	0	0	0	0	0	0	0	0	0	0	LOC107759146	NW_015865856.1	3658	4203	-	546	protein_coding	uncharacterized LOC107759146 && - && -	-	-
107759147	0	0	0	0	0	0	0	0	0	0	0	0	0	0	0	0	0	0	0	0	0	0	0	0	LOC107759147	NW_015865856.1	111035	111568	-	534	protein_coding	pectinesterase inhibitor-like && - && PF04043:Plant invertase/pectin methylesterase inhibitor	-	-
107759148	0.10420071	0.097992455	0.124985735	0.089623941	1.129086424	0.529982139	1.700410974	1.156866158	0.098193746	0.163158196	0.0803411	0.051081943	0.239419071	0.135558049	0.458989947	0.123709217	0.845726756	1.237894149	0.986195519	0.313090601	0.153327868	0.296998384	0.162985219	0	LOC107759148	NW_015865856.1	112856	121490	-	2664	protein_coding	SPX domain-containing membrane protein At4g22990-like%2C transcript variant X3 && sp|Q93ZQ5|SPXM3_ARATH SPX domain-containing membrane protein At4g22990 OS=Arabidopsis thaliana OX=3702 GN=At4g22990 PE=2 SV=2 && PF07690:Major Facilitator Superfamily|PF03105:SPX domain	-	-
107759149	0	0	0	0	0	0	0	0	0	0	0	0	0	0	0	0	0	0	0	0	0	0	0	0	LOC107759149	NW_015865856.1	128689	132279	+	397	lncRNA	uncharacterized LOC107759149 && - && -	-	-
107759150	0	0	0	0	0	0	0	0	0	0	0	0	0	0	0	0	0	0	0	0	0	0	0	0	LOC107759150	NW_015865856.1	186776	187581	-	806	protein_coding	dehydration-responsive element-binding protein 1F-like && sp|Q9LN86|DRE1F_ARATH Dehydration-responsive element-binding protein 1F OS=Arabidopsis thaliana OX=3702 GN=DREB1F PE=2 SV=1 && PF00847:AP2 domain	AP2/ERF-ERF	AP2/ERF->AP2/ERF-ERF
107759151	3.383300619	3.291123296	3.638011397	3.220767163	3.466609553	2.705554808	2.937040092	4.75723376	2.006912531	1.899645203	2.302544322	1.818548067	3.15798336	3.06553967	3.915510613	2.492899799	2.078185277	2.350388309	1.886261087	1.997906436	2.162766775	2.301884369	1.626541057	2.5598749	LOC107759151	NW_015865860.1	6892	13473	+	1983	protein_coding	endoplasmic reticulum oxidoreductin-1-like && sp|Q9C7S7|ERO1_ARATH Endoplasmic reticulum oxidoreductin-1 OS=Arabidopsis thaliana OX=3702 GN=AERO1 PE=1 SV=1 && PF04137:Endoplasmic Reticulum Oxidoreductin 1 (ERO1)	-	-
107759152	0	0	0	0	0	0	0	0	0	0	0	0	0	0	0	0	0	0	0	0	0	0	0	0	LOC107759152	NW_015865861.1	2606	3295	-	690	protein_coding	protein EXORDIUM-like 2 && sp|Q9FE06|EXOL2_ARATH Protein EXORDIUM-like 2 OS=Arabidopsis thaliana OX=3702 GN=EXL2 PE=2 SV=1 && PF04674:Phosphate-induced protein 1 conserved region	-	-
107759153	1.854188641	1.410728229	1.970696327	2.181141366	1.057951047	0.959172203	1.189485761	1.025195176	1.897046154	2.162454901	2.0929208	1.435762762	2.525337715	2.756928398	2.580170767	2.238913981	1.862707091	3.462382925	1.53549086	0.590247489	1.842075545	1.158974493	2.138879917	2.228372224	LOC107759153	NW_015787837.1	106315	111599	+	1943	pseudogene	- && sp|Q9UTM2|CO111_SCHPO Rsm22-cox11 tandem protein 1, mitochondrial OS=Schizosaccharomyces pombe (strain 972 / ATCC 24843) OX=284812 GN=cox1101 PE=1 SV=2 && -	-	-
107759154	1.123718872	1.900863348	0.673466822	0.796826446	1.238635032	1.576362407	0.953638451	1.185904238	1.58411878	1.318730082	1.038974224	2.394652035	2.111506392	1.387824884	1.187135165	3.759559128	0.937511786	0.320169904	0.59444367	1.897921785	0.696432359	0.369307177	0.451656682	1.26833322	LOC107759154	NW_015865872.1	10622	11607	+	824	protein_coding	methyl-CpG-binding domain-containing protein 4-like && sp|Q9LYB9|MBD4_ARATH Methyl-CpG-binding domain-containing protein 4 OS=Arabidopsis thaliana OX=3702 GN=MBD4 PE=1 SV=1 && PF07496:CW-type Zinc Finger|PF01429:Methyl-CpG binding domain	-	-
107759155	0	0	0	0	0	0	0	0	0	0	0	0	0	0	0	0	0	0	0	0	0	0	0	0	LOC107759155	NW_015865885.1	4369	5221	+	537	protein_coding	uncharacterized LOC107759155 && - && -	-	-
107759156	20.04779077	20.60514074	17.27075605	22.26747553	14.60682473	11.58637315	12.79567145	19.43842959	17.37657509	18.03639698	16.62330395	17.47002435	19.43495568	20.6048235	21.85626677	15.84377678	12.44872639	14.78270685	11.63376408	10.92970824	13.8278055	12.98485243	16.48479071	12.01377335	LOC107759156	NW_015865913.1	4265	10663	-	2442	protein_coding	vacuolar-sorting receptor 1-like && sp|O22925|VSR2_ARATH Vacuolar-sorting receptor 2 OS=Arabidopsis thaliana OX=3702 GN=VSR2 PE=2 SV=1 && PF02225:PA domain	-	-
107759157	0.114596503	0.12513382	0.135421183	0.083234505	0.056062716	0.088595794	0.040285355	0.039306999	0.03705058	0.063135994	0.012435576	0.035580171	0.123441332	0.073438107	0.170507125	0.126378765	0.067317648	0.107299983	0.031047052	0.063605908	0.04804267	0.053043248	0	0.091084763	LOC107759157	NW_015793204.1	127	8076	+	5737	protein_coding	uncharacterized LOC107759157%2C transcript variant X8 && sp|A5WFR0|PIF1_PSYWF ATP-dependent DNA helicase pif1 OS=Psychrobacter sp. (strain PRwf-1) OX=349106 GN=pif1 PE=3 SV=1 && -	-	-
107759158	0.047984147	0	0.143952441	0	0.119905102	0	0.359715305	0	0.123852542	0.093958806	0.27759882	0	0	0	0	0	0	0	0	0	0.052625874	0.157877621	0	0	LOC107759158	NW_015865914.1	15781	18513	-	771	protein_coding	E3 ubiquitin-protein ligase SINAT2-like && sp|Q9M2P4|SINA2_ARATH E3 ubiquitin-protein ligase SINAT2 OS=Arabidopsis thaliana OX=3702 GN=SINAT2 PE=1 SV=1 && PF03145:Seven in absentia protein family	-	-
107759159	6.678632102	7.346077116	8.600160333	4.089658855	1.179312996	0.921287058	1.206483959	1.410167971	3.277061721	1.418118875	4.306178106	4.106888184	5.91618556	5.98932171	6.383030185	5.376204786	1.72684506	2.36706363	1.452829851	1.360641697	6.069667539	7.247819018	6.577142976	4.384040624	LOC107759159	NW_015865914.1	21276	28860	-	613	protein_coding	DNA-3-methyladenine glycosylase-like && sp|Q39147|3MG_ARATH DNA-3-methyladenine glycosylase OS=Arabidopsis thaliana OX=3702 GN=MAG PE=2 SV=1 && PF02245:Methylpurine-DNA glycosylase (MPG)	-	-
107759160	58.01856604	69.91335603	54.68941012	49.45293198	63.46202356	104.9696449	51.9176057	33.49882006	52.97533884	67.71774532	42.47831895	48.72995224	56.58393448	60.69660775	38.76469447	70.29050121	52.02977713	30.26920301	38.55973606	87.26039233	53.01648902	41.53010849	56.93347027	60.5858883	LOC107759160	NW_015865914.1	2975	4700	+	828	protein_coding	60S ribosomal protein L21-2 && sp|Q9FDZ9|RL212_ARATH 60S ribosomal protein L21-2 OS=Arabidopsis thaliana OX=3702 GN=RPL21E PE=2 SV=1 && PF01157:Ribosomal protein L21e	-	-
107759161	0	0	0	0	0	0	0	0	0.053621117	0	0.160863352	0	0.022975371	0	0.068926112	0	0.115667043	0.347001129	0	0	0.116111196	0.068615358	0.27971823	0	LOC107759161	NW_015865914.1	14918	15804	-	887	protein_coding	E3 ubiquitin-protein ligase SINAT2-like && sp|Q9M2P4|SINA2_ARATH E3 ubiquitin-protein ligase SINAT2 OS=Arabidopsis thaliana OX=3702 GN=SINAT2 PE=1 SV=1 && PF03145:Seven in absentia protein family	-	-
107759162	0.03578014	0.107340419	0	0	0.068684287	0	0	0.206052862	0	0	0	0	0	0	0	0	0.057159633	0	0	0.171478898	0	0	0	0	LOC107759162	NW_015865914.1	5237	8727	-	1824	protein_coding	probable protein kinase At2g41970 && sp|P93749|Y2197_ARATH Probable protein kinase At2g41970 OS=Arabidopsis thaliana OX=3702 GN=At2g41970 PE=2 SV=1 && PF07714:Protein tyrosine kinase	-	-
107759163	0	0	0	0	0	0	0	0	0	0	0	0	0	0	0	0	0	0	0	0	0	0	0	0	LOC107759163	NW_015865915.1	10238	11257	+	933	protein_coding	uncharacterized LOC107759163 && - && -	-	-
107759164	0.018960771	0.056882314	0	0	0	0	0	0	0	0	0	0	0.012211897	0.017486279	0	0.01914941	0	0	0	0	0.00722937	0	0	0.021688109	LOC107759164	NW_015865915.1	34692	46616	+	3442	pseudogene	- && sp|Q40392|TMVRN_NICGU TMV resistance protein N OS=Nicotiana glutinosa OX=35889 GN=N PE=1 SV=1 && -	-	-
107759165	0	0	0	0	0	0	0	0	0	0	0	0	0	0	0	0	0	0	0	0	0	0	0	0	LOC107759165	NW_015865915.1	26355	28613	-	1103	lncRNA	uncharacterized LOC107759165 && - && -	-	-
107759166	0	0	0	0	0	0	0	0	0	0	0	0	0	0	0	0	0	0	0	0	0	0	0	0	LOC107759166	NW_015865933.1	67285	68013	-	354	protein_coding	uncharacterized LOC107759166 && - && -	-	-
107759167	7.709377852	8.39689232	7.304898729	7.426342506	7.138516612	7.074350115	8.420316671	5.920883052	6.991481886	5.56774747	8.270323061	7.136375128	9.215007844	8.076151404	9.968910836	9.599961291	9.21350713	9.316785596	10.53196767	7.791768123	9.2211468	10.28577726	8.533722167	8.843940975	LOC107759167	NW_015865933.1	96790	108702	+	2355	protein_coding	uncharacterized LOC107759167%2C transcript variant X3 && - && PF12452:Protein of unknown function (DUF3685)	-	-
107759168	0.790567338	0.411753785	0.641882574	1.318065656	0.962338824	0.772001742	1.166521557	0.948493174	1.125270542	2.056719724	0.67516937	0.643922531	1.435116286	1.518934357	0.707163061	2.079251441	0.373592661	0.323648792	0.468235909	0.328893281	1.215296808	0.703974816	0.587011208	2.354904401	LOC107759168	NW_015865954.1	2732	6689	-	951	lncRNA	uncharacterized LOC107759168 && - && -	-	-
107759169	28.54131615	30.67450846	28.55950183	26.38993818	18.1754833	17.95854455	22.04798955	14.51991581	33.59785847	25.76397628	44.37786882	30.65173031	33.2982933	26.19049576	37.94444929	35.75993486	27.98878046	26.30841014	29.37563198	28.28229927	19.45767773	18.4198264	21.10838814	18.84481866	LOC107759169	NW_015865961.1	46397	48558	-	717	protein_coding	umecyanin-like && sp|P42849|UMEC_ARMRU Umecyanin OS=Armoracia rusticana OX=3704 PE=1 SV=1 && PF02298:Plastocyanin-like domain	-	-
107759170	0.314561114	0.376931374	0.320507973	0.246243996	1.690964261	1.491086381	1.411110905	2.170695496	0.076668891	0	0.117727552	0.112279121	0.41801137	0.446938915	0.807095195	0	0.37391849	0.435346536	0.5143641	0.172044835	0.718271839	0.451944228	0.409422558	1.293448729	LOC107759170	NW_015865964.1	86255	87616	-	1212	protein_coding	glycine-rich cell wall structural protein-like && - && -	-	-
107759171	4.755439649	4.266425329	6.03684928	3.963044338	4.316691068	4.874493125	3.564727232	4.510852846	4.063417425	4.47676759	4.481703932	3.231780753	3.793538395	3.842426833	4.34019769	3.197990661	4.843997269	3.974816153	5.844746364	4.71242929	4.673407506	3.761123876	5.41711211	4.841986532	LOC107759171	NW_015865964.1	2439	7362	+	1958	protein_coding	neurofilament medium polypeptide-like%2C transcript variant X1 && sp|P26369|U2AF2_MOUSE Splicing factor U2AF 65 kDa subunit OS=Mus musculus OX=10090 GN=U2af2 PE=1 SV=3 && PF00076:RNA recognition motif. (a.k.a. RRM, RBD, or RNP domain)	-	-
107759172	217.7410837	252.8451784	157.974185	242.4038876	106.4531622	162.2554217	95.93434865	61.16971628	201.0968689	203.5323271	172.2482393	227.5100404	245.8908385	259.2759554	160.2021133	318.1944468	99.9365808	61.55800022	80.73923558	157.5125066	193.0207922	153.8674344	168.2542843	256.940658	LOC107759172	NW_015865964.1	31822	35485	+	835	protein_coding	50S ribosomal protein L28%2C chloroplastic-like && sp|P30956|RK28_TOBAC 50S ribosomal protein L28, chloroplastic OS=Nicotiana tabacum OX=4097 GN=RPL28 PE=1 SV=1 && PF00830:Ribosomal L28 family	-	-
107759173	0.177588069	0.313932001	0.059319793	0.159512412	1.984255431	1.599769922	1.902299885	2.450696486	0.252439915	0.232310762	0.343178017	0.181830966	0.173082232	0.096506318	0	0.422740378	1.698929214	1.715558531	1.737377953	1.643851158	0.062000079	0	0.066304134	0.119696103	LOC107759173	NW_015865964.1	35774	40853	-	1871	protein_coding	translation initiation factor eIF-2B subunit beta-like%2C transcript variant X2 && sp|Q54EY2|EI2BB_DICDI Translation initiation factor eIF-2B subunit beta OS=Dictyostelium discoideum OX=44689 GN=eif2b2 PE=3 SV=1 && PF01008:Initiation factor 2 subunit family	-	-
107759174	0	0	0	0	0	0	0	0	0.028370685	0.029568261	0	0.055543794	0.033272088	0	0.099816263	0	0	0	0	0	0	0	0	0	LOC107759174	NW_015865970.1	7	3410	-	2450	pseudogene	- && sp|Q94HW2|POLR1_ARATH Retrovirus-related Pol polyprotein from transposon RE1 OS=Arabidopsis thaliana OX=3702 GN=RE1 PE=2 SV=1 && -	-	-
107759175	247.2964314	258.583324	218.301325	265.0046453	80.1247165	73.56422712	109.0566663	57.75325605	199.6858526	176.9097709	255.1815668	166.96622	175.6814909	179.2827308	231.8309395	115.9308023	113.9225527	120.5796695	104.1120883	117.0759002	202.213797	177.1179758	240.3383011	189.1851142	LOC107759175	NW_015865972.1	3284	3706	+	423	protein_coding	uncharacterized LOC107759175 && - && -	-	-
107759176	5.925659975	5.009219569	4.25938227	8.508378085	3.864811118	6.563968254	4.865622809	0.16484229	4.580420432	6.831176063	4.224250464	2.685834769	3.977623833	4.883657094	2.279247449	4.769966957	5.307226085	3.182039485	4.394332396	8.345306375	8.632694221	3.870598374	15.64290466	6.38457963	LOC107759176	NW_015865972.1	10303	11521	+	456	protein_coding	arabinogalactan peptide 16-like && sp|Q9M373|AGP20_ARATH Arabinogalactan protein 20 OS=Arabidopsis thaliana OX=3702 GN=AGP20 PE=1 SV=1 && -	-	-
107759177	4.219053985	4.846085404	4.090590025	3.720486527	5.025010374	3.367067011	4.985615133	6.722348978	13.14907455	9.462644793	16.78201473	13.20256412	4.386047845	3.262209968	6.859324891	3.036608676	6.389936572	7.101929565	6.106176933	5.96170322	16.54682761	18.53894003	15.9691441	15.1323987	LOC107759177	NW_015865972.1	13828	21859	-	1845	protein_coding	mitochondrial carrier protein MTM1-like && sp|Q944H5|MTM1_ARATH Mitochondrial carrier protein MTM1 OS=Arabidopsis thaliana OX=3702 GN=MTM1 PE=2 SV=1 && PF00153:Mitochondrial carrier protein	-	-
107759178	26.76931985	29.30612222	24.59088165	26.41095568	21.02487002	18.30514403	27.86776667	16.90169937	43.77105391	37.38800641	44.0909421	49.83421321	29.87974398	32.52751489	34.44760294	22.66411411	32.25778862	35.09505601	35.21937517	26.45893468	50.08404488	51.37842233	44.00242702	54.87128529	LOC107759178	NW_015865974.1	6116	11344	-	1521	protein_coding	solute carrier family 40 member 3%2C chloroplastic-like && sp|Q8W4E7|S40A3_ARATH Solute carrier family 40 member 3, chloroplastic OS=Arabidopsis thaliana OX=3702 GN=IREG3 PE=1 SV=1 && PF06963:Ferroportin1 (FPN1)	-	-
107759179	2.139935311	2.031437061	2.060331126	2.328037746	2.972482032	3.14514238	3.094273347	2.67803037	2.230905943	2.417910852	2.220686454	2.054120522	2.001650588	2.12175164	1.868630441	2.014569683	2.531997695	2.077712364	3.348251118	2.170029604	1.902009467	1.985741075	1.872572723	1.847714603	LOC107759179	NW_015865977.1	1506	13167	-	5333	protein_coding	uncharacterized LOC107759179%2C transcript variant X1 && - && -	-	-
107759180	36.54393272	40.93840695	28.99729936	39.69609186	29.55985354	20.29244156	36.70848682	31.67863225	42.70946998	35.55934518	55.44064326	37.12842152	31.90365164	31.88998983	29.86129337	33.95967174	25.72570014	29.72393433	25.16633985	22.28682624	31.99441443	33.58149292	32.48700678	29.91474357	LOC107759180	NW_015865988.1	7806	13626	+	821	protein_coding	probable ubiquitin-conjugating enzyme E2 18 && sp|Q9FMM0|UBC18_ARATH Probable ubiquitin-conjugating enzyme E2 18 OS=Arabidopsis thaliana OX=3702 GN=UBC18 PE=2 SV=1 && PF00179:Ubiquitin-conjugating enzyme	-	-
107759181	1.675597627	1.737651965	1.958599982	1.330540935	2.729280814	2.482797315	2.633160579	3.071884549	1.816770378	1.74937915	1.678656394	2.022275591	2.856195496	2.198810316	2.574208884	3.79556729	2.248605226	2.532018585	2.92266186	1.291135233	1.995217282	1.846581618	1.920356582	2.218713645	LOC107759181	NW_015865988.1	14552	22231	-	1615	protein_coding	folate transporter 1%2C chloroplastic%2C transcript variant X1 && sp|Q7XA87|FOLT1_ARATH Folate transporter 1, chloroplastic OS=Arabidopsis thaliana OX=3702 GN=FOLT1 PE=2 SV=1 && PF00153:Mitochondrial carrier protein	-	-
107759182	43.92292685	42.54344102	44.95050091	44.27483863	44.93316716	31.61052237	47.43290313	55.75607598	53.63145753	46.3992954	62.09023436	52.40484282	34.70942803	33.75719288	41.80160871	28.56948251	38.86973262	47.42157014	35.91720998	33.27041775	40.65359618	43.1364227	44.17431857	34.65004728	LOC107759182	NW_015865997.1	11643	15678	+	879	protein_coding	transcription elongation factor 1 homolog%2C transcript variant X2 && sp|Q8LHP0|ELOF1_ORYSJ Transcription elongation factor 1 homolog OS=Oryza sativa subsp. japonica OX=39947 GN=Os07g0631100 PE=3 SV=1 && -	-	-
107759183	6.284794884	3.445456905	7.423806697	7.985121052	10.50534523	6.976140492	15.44729251	9.092602681	11.84738911	11.43629404	12.21349437	11.89237893	9.809967933	11.96968543	14.35210514	3.108113225	9.759806635	12.73349569	11.38907649	5.156847724	10.64462343	13.50751883	12.11301087	6.313340579	LOC107759183	NW_015865997.1	17930	22554	-	1951	protein_coding	transcription factor VOZ1-like && sp|Q9SGQ0|VOZ1_ARATH Transcription factor VOZ1 OS=Arabidopsis thaliana OX=3702 GN=VOZ1 PE=1 SV=1 && -	VOZ	VOZ
107759184	0.971348626	0.542351592	1.434739291	0.936954996	0.933070697	1.251521256	0.853618037	0.694072798	0.592872676	0.802684091	0.72462776	0.251306177	1.881487161	2.111851716	1.524202628	2.00840714	0.849658031	0.487202218	0.328932483	1.732839391	0.806958057	1.180146147	0	1.240728025	LOC107759184	NW_015865997.1	26080	30945	-	1083	protein_coding	OPA3-like protein && sp|Q9P7W0|OPA3_SCHPO OPA3-like protein OS=Schizosaccharomyces pombe (strain 972 / ATCC 24843) OX=284812 GN=SPBC1703.11 PE=3 SV=1 && PF07047:Optic atrophy 3 protein (OPA3)	-	-
107759185	20.30345527	19.98247951	18.33048701	22.59739928	28.85764501	59.45622607	20.42754312	6.689165849	31.87698778	61.29727931	14.52683418	19.80684987	21.29257959	20.698058	14.84635176	28.33332902	22.94914201	16.97785828	10.27597729	41.59359047	26.72903661	21.66423855	28.34741755	30.17545374	LOC107759185	NW_015865997.1	36802	37464	+	663	protein_coding	histone H3.2 && sp|P59226|H32_ARATH Histone H3.2 OS=Arabidopsis thaliana OX=3702 GN=HTR2 PE=1 SV=2 && PF00125:Core histone H2A/H2B/H3/H4	-	-
107759186	0	0	0	0	0.113571048	0	0.340713145	0	0	0	0	0	0	0	0	0	0	0	0	0	0	0	0	0	LOC107759186	NW_015865998.1	326	1943	-	407	lncRNA	uncharacterized LOC107759186%2C transcript variant X1 && - && -	-	-
107759187	5.806665425	5.8703882	5.730627333	5.818980741	6.157938392	5.519782615	8.780126386	4.173906173	14.39161312	10.72072334	16.76020313	15.69391291	5.080426127	4.476276653	8.264310053	2.500691676	9.350191517	7.656082942	12.73222848	7.662263126	12.38710801	15.96475953	11.14313444	10.05343007	LOC107759187	NW_015866009.1	5971	12638	+	3980	protein_coding	protein SPA1-RELATED 3-like && sp|Q9LJR3|SPA3_ARATH Protein SPA1-RELATED 3 OS=Arabidopsis thaliana OX=3702 GN=SPA3 PE=1 SV=1 && -	-	-
107759188	0	0	0	0	0	0	0	0	0	0	0	0	0	0	0	0	0	0	0	0	0	0	0	0	LOC107759188	NW_015866014.1	4547	5607	-	984	protein_coding	uncharacterized LOC107759188 && - && -	-	-
107759189	104.5037595	113.1224899	97.17054195	103.2182467	96.39789218	149.5240122	79.17725389	60.49241048	107.6337583	116.1047044	93.76494999	113.0316205	108.6302472	106.0451255	67.12643676	152.7191795	88.39644878	47.97814983	73.73071963	143.4804769	121.2895032	90.09205866	124.9833382	148.7931127	LOC107759189	NW_015866014.1	35147	37173	-	735	protein_coding	60S ribosomal protein L22-3-like && sp|Q9FE58|RL223_ARATH 60S ribosomal protein L22-3 OS=Arabidopsis thaliana OX=3702 GN=RPL22C PE=2 SV=1 && PF01776:Ribosomal L22e protein family	-	-
107759190	1.44766087	0.932962882	2.191036512	1.218983214	1.017662124	1.191777942	0.786647663	1.074560766	1.641439298	1.380791489	1.50553424	2.037992164	1.247495786	1.065270335	1.914447383	0.76276964	0.797874775	0.778230091	0.515314496	1.100079738	1.870898611	2.112970019	2.280112968	1.219612844	LOC107759190	NW_015866024.1	1399	13582	-	1469	lncRNA	uncharacterized LOC107759190%2C transcript variant X2 && - && -	-	-
107759191	0	0	0	0	0	0	0	0	0	0	0	0	0	0	0	0	0	0	0	0	0	0	0	0	LOC107759191	NW_015866032.1	12787	14029	-	1243	pseudogene	- && sp|P26300|ENO_SOLLC Enolase OS=Solanum lycopersicum OX=4081 GN=PGH1 PE=2 SV=1 && PF00113:Enolase, C-terminal TIM barrel domain|PF03952:Enolase, N-terminal domain	-	-
107759192	0	0	0	0	0	0	0	0	0	0	0	0	0	0	0	0	0	0	0	0	0	0	0	0	TRNAD-GUC	NW_015866032.1	5150	5221	+	72	tRNA	tRNA-Asp && - && -	-	-
107759193	0.009345474	0	0	0.028036423	0	0	0	0	0.011342139	0.034026416	0	0	0.009572172	0	0.028716515	0	0	0	0	0	0	0	0	0	LOC107759193	NW_015866040.1	29476	34032	+	4258	protein_coding	RNA polymerase II-associated factor 1 homolog && - && -	-	-
107759194	0	0	0	0	0	0	0	0	0	0	0	0	0	0	0	0	0	0	0	0	0	0	0	0	LOC107759194	NW_015866046.1	60530	61069	-	540	protein_coding	uncharacterized LOC107759194 && - && -	-	-
107759195	0.203771112	0	0.611313336	0	0.281333412	0.207374162	0.452616075	0.184009998	0.144191242	0	0.349292028	0.083281698	0.074831654	0	0.224494961	0	0.100141667	0	0.109006695	0.191418305	0	0	0	0	LOC107759195	NW_015866048.1	3735	5261	-	817	protein_coding	uncharacterized LOC107759195%2C transcript variant X1 && - && -	-	-
107759196	0	0	0	0	0	0	0	0	0	0	0	0	0	0	0	0	0	0	0	0	0	0	0	0	LOC107759196	NW_015866050.1	21523	22380	-	858	protein_coding	uncharacterized LOC107759196 && - && -	-	-
107759197	0	0	0	0	0	0	0	0	0	0	0	0	0	0	0	0	0	0	0	0	0	0	0	0	LOC107759197	NW_015866050.1	38430	38938	-	426	protein_coding	uncharacterized LOC107759197 && - && PF17919:RNase H-like domain found in reverse transcriptase	-	-
107759198	1.396614346	0.877527516	1.684210383	1.628105138	0.41348799	0.368833363	0.337397202	0.534233406	1.177923278	0.862738922	1.2333578	1.437673112	1.237898276	1.595450019	1.40923844	0.709006369	0.868049076	1.824341151	0.359244692	0.420561385	1.183454597	1.66008045	0.857852721	1.03243062	LOC107759198	NW_015866050.1	4557	11927	-	2603	protein_coding	uncharacterized LOC107759198%2C transcript variant X4 && - && PF12428:Protein of unknown function (DUF3675)	-	-
107759199	3.894593535	4.296110646	3.169531755	4.218138204	3.172857109	4.154977878	2.125471726	3.238121722	3.176111329	3.225888676	3.107870622	3.194574688	3.555026097	4.369877099	3.136771958	3.158429234	2.261480723	0.617197485	2.15533567	4.011909012	3.042830314	2.621830698	3.18243798	3.324222263	LOC107759199	NW_015866056.1	120727	125990	+	2066	protein_coding	protein DAMAGED DNA-BINDING 2 && sp|Q84KJ3|DDB2_ORYSJ DNA damage-binding protein 2 OS=Oryza sativa subsp. japonica OX=39947 GN=DDB2 PE=1 SV=1 && -	-	-
107759200	0	0	0	0	0	0	0	0	0	0	0	0	0	0	0	0	0	0	0	0	0	0	0	0	LOC107759200	NW_015866056.1	462935	463976	+	590	pseudogene	- && - && -	-	-
107759201	0	0	0	0	0.013374831	0	0.040124494	0	0.041286399	0	0.123859196	0	0.088451188	0	0.265353563	0	0	0	0	0	0.039210733	0.052831443	0	0.064800755	LOC107759201	NW_015866064.1	28573	29937	+	1152	protein_coding	uncharacterized LOC107759201 && - && PF14223:gag-polypeptide of LTR copia-type	-	-
107759202	4.025587554	3.233889746	4.871081597	3.971791319	3.07225016	1.652403773	3.272068194	4.292278512	3.378247823	3.076829413	3.333150909	3.724763146	3.485173055	3.578886037	3.952728719	2.923904409	2.486070544	1.950533277	2.899969053	2.607709303	4.652701141	6.404995972	3.219927766	4.333179684	LOC107759202	NW_015866064.1	11709	17069	+	2119	protein_coding	uncharacterized protein At1g04910-like && sp|F4HYR4|OFT15_ARATH O-fucosyltransferase 15 OS=Arabidopsis thaliana OX=3702 GN=OFUT15 PE=2 SV=1 && PF10250:GDP-fucose protein O-fucosyltransferase	-	-
107759203	4.69732067	5.726811878	3.905288408	4.459861725	2.654187358	2.698626688	1.084302563	4.179632822	2.805007755	2.202848281	2.665286324	3.546888661	5.169618769	5.595214429	5.046097996	4.867543881	2.864445569	3.476342324	2.127808794	2.989185588	2.026222639	1.586320314	1.508923104	2.983424499	LOC107759203	NW_015866064.1	19970	26269	-	1151	protein_coding	chromatin remodeling protein EBS-like%2C transcript variant X2 && sp|F4JL28|EBS_ARATH Chromatin remodeling protein EBS OS=Arabidopsis thaliana OX=3702 GN=EBS PE=1 SV=1 && PF00628:PHD-finger|PF01426:BAH domain	PHD	PHD
107759204	0	0	0	0	0	0	0	0	0	0	0	0	0	0	0	0	0	0	0	0	0	0	0	0	LOC107759204	NW_015866064.1	33334	39296	-	997	protein_coding	homeobox protein knotted-1-like LET6 && sp|O22299|LET6_SOLLC Homeobox protein knotted-1-like LET6 OS=Solanum lycopersicum OX=4081 GN=LET6 PE=2 SV=1 && PF05920:Homeobox KN domain|PF03789:ELK domain|PF03791:KNOX2 domain|PF03790:KNOX1 domain	HB-KNOX	HB->HB-KNOX
107759205	0	0	0	0	0	0	0	0	0	0	0	0	0	0	0	0	0	0	0	0	0	0	0	0	LOC107759205	NW_015866066.1	402	4667	-	484	pseudogene	- && sp|K4BND8|MADS4_SOLLC MADS-box protein 04g005320 OS=Solanum lycopersicum OX=4081 GN=Solyc04g005320 PE=3 SV=1 && PF01486:K-box region	-	-
107759206	0	0	0	0	0	0	0	0	0	0	0	0	0	0	0	0	0	0	0	0	0	0	0	0	LOC107759206	NW_015866069.1	14496	14954	-	459	protein_coding	uncharacterized LOC107759206 && - && PF00078:Reverse transcriptase (RNA-dependent DNA polymerase)	-	-
107759207	17.60667663	19.62019817	14.75148088	18.44835085	22.35697682	21.98231738	21.69770087	23.39091222	14.06737457	16.88790597	10.38535838	14.92885936	16.69458087	19.30072075	16.25173014	14.53129174	20.27707275	20.68630809	15.12490892	25.02000125	14.94201957	13.35364887	13.28226379	18.19014605	LOC107759207	NW_015866069.1	15847	24320	+	948	protein_coding	malignant T-cell-amplified sequence 1 homolog && sp|Q86KL4|MCTS1_DICDI Malignant T-cell-amplified sequence 1 homolog OS=Dictyostelium discoideum OX=44689 GN=mcts1 PE=3 SV=1 && PF01472:PUA domain|PF17832:Pre-PUA-like domain	-	-
107759208	151.3354343	153.7236898	145.9667522	154.3158609	163.2960367	252.4642004	132.1529674	105.2709423	142.0035076	165.4841672	112.593292	147.9330635	148.4003074	144.1226198	102.7167295	198.3615729	134.2322118	83.72013063	106.2581507	212.7183541	156.9049176	132.2518754	161.3891335	177.073744	LOC107759208	NW_015866069.1	26602	29392	+	844	protein_coding	60S ribosomal protein L18-2-like && sp|P42791|RL182_ARATH 60S ribosomal protein L18-2 OS=Arabidopsis thaliana OX=3702 GN=RPL18B PE=1 SV=2 && PF17135:Ribosomal protein 60S L18 and 50S L18e	-	-
107759209	8.682481954	10.06543395	7.91451955	8.067492363	13.40146172	8.522745602	13.60639546	18.07524409	17.51581096	16.93923006	18.45686881	17.15133402	6.110975889	7.835390136	3.447220022	7.05031751	15.70348183	13.45350751	17.05846314	16.59847483	27.15937639	25.08153059	33.12248867	23.2741099	LOC107759209	NW_015866069.1	47609	51291	-	1206	protein_coding	bifunctional epoxide hydrolase 2-like && sp|I6YGS0|EPHA_MYCTU Epoxide hydrolase A OS=Mycobacterium tuberculosis (strain ATCC 25618 / H37Rv) OX=83332 GN=ephA PE=1 SV=1 && PF00561:alpha/beta hydrolase fold	-	-
107759210	27.40047424	30.05624577	27.23689128	24.90828569	15.40169312	13.5539752	14.04192442	18.60917972	24.19822955	21.38025005	28.99992343	22.21451518	26.55307006	17.95873038	25.64468634	36.05579347	22.5593945	26.28692982	25.27334956	16.11790413	28.28620006	30.06903025	34.93658019	19.85298973	LOC107759210	NW_015866069.1	88814	91299	-	925	protein_coding	splicing regulatory glutamine/lysine-rich protein 1-like && - && -	-	-
107759211	0	0	0	0	0.064163964	0	0	0.192491893	0	0	0	0	0	0	0	0	0	0	0	0	0	0	0	0	LOC107759211	NW_015866069.1	54760	55992	-	781	protein_coding	uncharacterized LOC107759211 && - && PF06521:PAR1 protein	-	-
107759212	1.079053469	0.365960607	1.867076618	1.004123182	1.274934344	1.266726654	0.907188552	1.650887827	0.611673865	0.541624218	0.466729231	0.826668147	1.10050514	0.618752816	1.14275628	1.540006324	1.245027879	0.328747665	1.165251008	2.241084964	0.437910649	0.511921873	0.173908928	0.627901145	LOC107759212	NW_015866076.1	1358	2427	+	1070	protein_coding	probable pectinesterase/pectinesterase inhibitor 51 && sp|Q9LXD9|PME51_ARATH Probable pectinesterase/pectinesterase inhibitor 51 OS=Arabidopsis thaliana OX=3702 GN=PME51 PE=2 SV=1 && PF01095:Pectinesterase	-	-
107759213	0.083537767	0.171970949	0	0.078642351	0.185620043	0.446441871	0.060900417	0.049517842	0	0	0	0	0	0	0	0	0	0	0	0	0.05448179	0	0.163445369	0	LOC107759213	NW_015866079.1	53673	54431	+	759	protein_coding	auxin-responsive protein SAUR72-like && sp|Q9LTV3|SAU72_ARATH Auxin-responsive protein SAUR72 OS=Arabidopsis thaliana OX=3702 GN=SAUR72 PE=1 SV=1 && PF02519:Auxin responsive protein	-	-
107759214	0	0	0	0	0	0	0	0	0	0	0	0	0	0	0	0	0	0	0	0	0	0	0	0	LOC107759214	NW_015866085.1	31611	31892	-	282	protein_coding	mini zinc finger protein 2-like && sp|Q9LJW5|MIF2_ARATH Mini zinc finger protein 2 OS=Arabidopsis thaliana OX=3702 GN=MIF2 PE=1 SV=1 && -	zf-HD	zf-HD
107759215	0	0	0	0	0	0	0	0	0	0	0	0	0	0	0	0	0	0	0	0	0	0	0	0	LOC107759215	NW_015866085.1	83500	83988	-	489	protein_coding	uncharacterized LOC107759215 && - && -	-	-
107759216	2.178317371	1.916749265	2.822385599	1.795817248	4.190087109	6.755951107	4.172027581	1.642282638	1.531260018	1.868137973	0.970999311	1.754642772	2.402608559	2.673095976	1.182458056	3.352271646	5.252129712	5.449004318	4.369989389	5.937395429	2.973469374	2.964616006	2.266048279	3.689743837	LOC107759216	NW_015866085.1	102622	104973	-	1396	protein_coding	myb-related protein 306-like && sp|P81392|MYB06_ANTMA Myb-related protein 306 OS=Antirrhinum majus OX=4151 GN=MYB306 PE=2 SV=1 && PF00249:Myb-like DNA-binding domain	MYB	MYB->MYB
107759217	0.589843216	0.443079303	0.742427243	0.584023101	0.457913394	0.530016003	0.378426534	0.465297645	0.690348771	0.520750921	0.91173031	0.638565082	0.799573942	0.757154504	0.720269608	0.921297713	0.406399224	0.359978036	0.515713983	0.343505652	0.864973831	0.91146899	1.17664021	0.506812293	LOC107759217	NW_015866085.1	121144	144557	-	5008	protein_coding	uncharacterized LOC107759217 && - && PF03168:Late embryogenesis abundant protein	-	-
107759218	39.53444536	39.14635538	37.53840377	41.91857694	18.1669785	19.75632331	15.88676975	18.85784245	117.2793383	104.9524385	120.0084979	126.8770784	45.47065137	47.14357597	41.99854478	47.26983335	35.47157278	37.05877859	35.7364657	33.61947406	104.7825663	85.56362204	109.7159243	119.0681526	LOC107759218	NW_015866086.1	1871	5490	+	2284	protein_coding	3-hydroxy-3-methylglutaryl-coenzyme A reductase 1-like && sp|Q41438|HMDH3_SOLTU 3-hydroxy-3-methylglutaryl-coenzyme A reductase 3 OS=Solanum tuberosum OX=4113 GN=HMG3 PE=2 SV=1 && PF00368:Hydroxymethylglutaryl-coenzyme A reductase	-	-
107759219	4.13878207	6.287530515	3.180734523	2.948081172	1.026057373	0.92976964	0.704625254	1.443777224	2.428664206	2.296949047	2.914618342	2.074425228	1.959520218	1.945092693	2.124899559	1.808568403	0.825156684	0.831140247	1.167534819	0.476794985	3.051859782	3.785308486	2.912267595	2.458003265	LOC107759219	NW_015866088.1	52044	55193	+	1640	protein_coding	uncharacterized LOC107759219%2C transcript variant X6 && - && -	-	-
107759220	2.162869657	1.870945319	1.497299593	3.120364058	0.646423125	1.047595048	0.701535835	0.190138492	1.256064281	0.855136044	0.96246741	1.950589388	3.253087089	4.465871926	1.958873118	3.334516223	0.669087825	0	0.600731669	1.406531805	1.354551786	0.821070121	3.242585237	0	LOC107759220	NW_015793205.1	8371	10033	+	593	protein_coding	transcription factor PRE1-like && sp|Q9FLE9|PRE1_ARATH Transcription factor PRE1 OS=Arabidopsis thaliana OX=3702 GN=PRE1 PE=1 SV=1 && -	-	-
107759221	10.79976431	12.58592583	6.944223662	12.86914344	7.327921814	16.45909773	5.158192762	0.366474949	15.65194032	22.60386228	10.89853569	13.45342298	11.91688749	18.03024863	6.723133575	10.99728026	4.839504371	0.42874323	3.980132051	10.10963783	7.465666344	6.396096211	4.43533712	11.5655657	LOC107759221	NW_015866089.1	20817	26070	-	1846	protein_coding	uncharacterized LOC107759221 && sp|Q8L7A0|TAUE3_ARATH Sulfite exporter TauE/SafE family protein 3 OS=Arabidopsis thaliana OX=3702 GN=At2g25737 PE=2 SV=1 && PF01925:Sulfite exporter TauE/SafE	-	-
107759222	39.86228355	38.144119	41.52929933	39.91343232	35.92900966	28.70736049	27.92519072	51.15447776	37.34689445	29.51756392	46.01490919	36.50821024	44.86708603	37.87914364	41.31326158	55.40885286	30.17015308	33.28238539	30.96611951	26.26195433	60.33380806	67.73678403	63.49766048	49.76697968	LOC107759222	NW_015866089.1	50625	56864	-	1983	protein_coding	U1 small nuclear ribonucleoprotein 70 kDa-like%2C transcript variant X1 && sp|Q42404|RU17_ARATH U1 small nuclear ribonucleoprotein 70 kDa OS=Arabidopsis thaliana OX=3702 GN=RNU1 PE=1 SV=1 && PF00076:RNA recognition motif. (a.k.a. RRM, RBD, or RNP domain)|PF12220:U1 small nuclear ribonucleoprotein of 70kDa MW N terminal	-	-
107759223	0.646966897	0.198712842	0.651730746	1.090457102	0.882037529	1.449334017	0.542858743	0.653919826	0.928855616	1.039840754	0.651675003	1.09505109	0.969153968	1.178099098	0.983943478	0.745419329	0.664549195	0.363388431	0.677913538	0.952345616	0.599318965	0.344151238	0.674505411	0.779300247	LOC107759223	NW_015866089.1	71871	76337	-	2299	protein_coding	proline-rich receptor-like protein kinase PERK5 && sp|Q8GX23|PERK5_ARATH Proline-rich receptor-like protein kinase PERK5 OS=Arabidopsis thaliana OX=3702 GN=PERK5 PE=2 SV=1 && PF07714:Protein tyrosine kinase	-	-
107759224	1.205595487	0.551074577	0.40164294	2.664068944	5.037855038	8.106770452	4.014579013	2.992215649	2.741033997	3.495403579	2.839946432	1.887751981	2.114179843	2.250688771	2.581195578	1.510655178	2.161180458	1.962472866	1.880003888	2.641064621	1.059780389	1.394903054	0.523754672	1.260683442	LOC107759224	NW_015866091.1	520	5551	-	829	protein_coding	putative uncharacterized protein DDB_G0270496 && - && PF13339:Apoptosis antagonizing transcription factor	-	-
107759225	0	0	0	0	0	0	0	0	0	0	0	0	0	0	0	0	0	0	0	0	0	0	0	0	LOC107759225	NW_015866112.1	1316	11451	+	1357	protein_coding	zinc transporter 1-like && sp|Q94DG6|ZIP1_ORYSJ Zinc transporter 1 OS=Oryza sativa subsp. japonica OX=39947 GN=ZIP1 PE=1 SV=1 && PF02535:ZIP Zinc transporter	-	-
107759226	0.162262182	0	0.486786545	0	0.099078766	0.297236298	0	0	0	0	0	0	0.105592586	0.316777757	0	0	0	0	0	0	0	0	0	0	LOC107759226	NW_015866128.1	1	5005	-	570	lncRNA	uncharacterized LOC107759226%2C transcript variant X1 && sp|Q56Y74|MORC6_ARATH Protein MICRORCHIDIA 6 OS=Arabidopsis thaliana OX=3702 GN=MORC6 PE=1 SV=1 && -	-	-
107759227	0	0	0	0	0	0	0	0	0	0	0	0	0	0	0	0	0.073846161	0	0.221538482	0	0	0	0	0	LOC107759227	NW_015793206.1	53247	54250	+	603	protein_coding	acylsugar acyltransferase 3-like && sp|A0A2G3D6U1|PUN1_CAPCH Acyltransferase Pun1 OS=Capsicum chinense OX=80379 GN=PUN1 PE=2 SV=1 && PF02458:Transferase family	-	-
107759228	1.012531266	1.259382012	0.420696297	1.35751549	1.782935332	0.622741797	2.835206124	1.890858075	1.276550546	0.898663201	1.52421075	1.406777687	0.887267769	1.037005064	0.716290032	0.908508211	1.640052311	1.090916613	1.350300715	2.478939605	1.408936929	0.587226408	1.581680325	2.057904053	LOC107759228	NW_015866133.1	3193	4643	-	1451	protein_coding	ALA-interacting subunit 1-like && sp|Q9LTW0|ALIS1_ARATH ALA-interacting subunit 1 OS=Arabidopsis thaliana OX=3702 GN=ALIS1 PE=1 SV=1 && PF03381:LEM3 (ligand-effect modulator 3) family / CDC50 family	-	-
107759229	48.36181245	52.48767334	45.13597125	47.46179277	44.56930784	70.44364958	38.22725659	25.03701737	41.89712546	48.58796619	35.18428139	41.91912879	51.98086627	46.67064107	37.75864434	71.5133134	38.52465927	24.82069812	26.75808352	63.99519619	38.6232432	34.5407006	33.97865532	47.35037368	LOC107759229	NW_015866133.1	9035	11435	+	659	protein_coding	60S ribosomal protein L35-like && sp|Q9M5L0|RL35_EUPES 60S ribosomal protein L35 OS=Euphorbia esula OX=3993 GN=RPL35 PE=2 SV=1 && PF00831:Ribosomal L29 protein	-	-
107759230	0.125944775	0.178070873	0.050471729	0.149291722	0.068698884	0.038523122	0.073570695	0.094002834	0.272014101	0.098829794	0.45420671	0.2630058	0.129604539	0.164223121	0.194616747	0.029973747	0.123668709	0.069984084	0.111373712	0.189648331	0.362205428	0.428994203	0.521832231	0.135789849	LOC107759230	NW_015866133.1	13672	18069	+	4398	protein_coding	exocyst complex component EXO70A1-like && sp|Q8VY27|E70H1_ARATH Exocyst complex component EXO70H1 OS=Arabidopsis thaliana OX=3702 GN=EXO70H1 PE=1 SV=1 && PF03081:Exo70 exocyst complex subunit	-	-
107759231	0.589686658	0.314368858	0.534621061	0.920070053	0.25390127	0.761703809	0	0	0.551258654	0.697902112	0.824773373	0.131100477	0.058899288	0	0.176697864	0	0.033480787	0	0	0.10044236	0.023972534	0	0	0.071917601	LOC107759231	NW_015787837.1	116820	118334	-	1038	protein_coding	transcription factor MYB3-like && sp|Q38850|MYB5_ARATH Transcription repressor MYB5 OS=Arabidopsis thaliana OX=3702 GN=MYB5 PE=1 SV=1 && PF00249:Myb-like DNA-binding domain	MYB	MYB->MYB
107759232	9.706151919	9.164812753	10.53279216	9.420850846	17.62486886	15.92998907	18.38835233	18.55626518	6.889828844	8.15011837	5.745542877	6.773825285	8.607722022	8.98797595	8.832890964	8.002299151	19.13225254	22.81244039	21.58883993	12.99547729	6.73136129	6.256132323	6.626978813	7.310972733	LOC107759232	NW_015866133.1	42886	47815	+	2471	protein_coding	ankyrin repeat-containing protein At3g12360-like && sp|Q9C7A2|ITN1_ARATH Ankyrin repeat-containing protein ITN1 OS=Arabidopsis thaliana OX=3702 GN=ITN1 PE=1 SV=1 && PF12796:Ankyrin repeats (3 copies)|PF13962:Domain of unknown function	-	-
107759233	0	0	0	0	0	0	0	0	0	0	0	0	0	0	0	0	0	0	0	0	0	0	0	0	LOC107759233	NW_015866143.1	441	2060	-	1620	protein_coding	serine/threonine-protein phosphatase 7 long form homolog && sp|F4IFD0|MAIL2_ARATH Protein MAIN-LIKE 2 OS=Arabidopsis thaliana OX=3702 GN=At2g04865 PE=1 SV=1 && PF10536:Plant mobile domain	-	-
107759234	3.126693633	1.486320341	1.8382995	6.055461058	2.440569174	2.104654535	3.349522948	1.867530038	3.034376885	4.049566165	2.658741493	2.394822996	2.396481088	2.367634998	2.911307666	1.910500599	3.154102351	2.275879925	4.056493453	3.129933677	1.626370337	1.764110803	0.642106808	2.4728934	LOC107759234	NW_015866153.1	4765	6938	+	483	lncRNA	uncharacterized LOC107759234 && - && -	-	-
107759235	0.499225724	0.322817683	0.731985704	0.442873786	1.05104902	1.25706695	1.524267657	0.371812452	0.290748028	0.238886197	0.352891492	0.280466395	0.300845335	0.297713638	0.604822368	0	0.523128478	0.434987636	0.403810045	0.730587754	0.121824262	0.150523881	0.153406886	0.061542019	LOC107759235	NW_015866167.1	908	2120	+	1213	protein_coding	pentatricopeptide repeat-containing protein At5g12100%2C mitochondrial-like && sp|Q9FMQ1|PP376_ARATH Pentatricopeptide repeat-containing protein At5g12100, mitochondrial OS=Arabidopsis thaliana OX=3702 GN=At5g12100 PE=2 SV=1 && PF13812:Pentatricopeptide repeat domain|PF13041:PPR repeat family|PF12854:PPR repeat	-	-
107759236	0.342527459	0.331494476	0.317106664	0.378981236	0.382643349	0.107571232	0.586964021	0.453394793	0.073631445	0.045995072	0.045297077	0.129602186	0.179741089	0.267501217	0.271722049	0	0.02988107	0	0.05654506	0.033098149	0.116173989	0.309139417	0.039382551	0	LOC107759236	NW_015866173.1	126179	129347	-	1575	protein_coding	uncharacterized LOC107759236 && - && PF05623:Protein of unknown function (DUF789)	-	-
107759237	4.548900779	4.213534969	3.980894272	5.452273095	35.88808859	51.0731849	26.39443306	30.19664782	6.86734095	8.349392464	6.004949701	6.247680686	7.162885063	5.900762148	3.830228307	11.75766474	22.13605709	15.11928748	16.61061849	34.67826531	9.163633868	7.800558817	9.729806683	9.960536105	LOC107759237	NW_015793206.1	62457	64547	+	2091	protein_coding	H/ACA ribonucleoprotein complex subunit 4-like && sp|Q9LD90|CBF5_ARATH H/ACA ribonucleoprotein complex subunit 4 OS=Arabidopsis thaliana OX=3702 GN=CBF5 PE=1 SV=1 && PF01509:TruB family pseudouridylate synthase (N terminal domain)|PF16198:tRNA pseudouridylate synthase B C-terminal domain|PF08068:DKCLD (NUC011) domain|PF01472:PUA domain	-	-
107759238	5.250830688	5.218098223	4.249514975	6.284878864	5.668701266	4.547246748	5.5176601	6.941196949	5.294932893	5.873695069	5.222171495	4.788932114	4.925482792	5.117316363	5.57672786	4.082404152	6.140520631	8.41768021	6.393555693	3.61032599	4.373914896	4.352168629	5.238810609	3.53076545	LOC107759238	NW_015866181.1	7	2113	+	1776	protein_coding	zinc finger CCCH domain-containing protein 38-like && sp|Q9LIH5|C3H38_ARATH Zinc finger CCCH domain-containing protein 38 OS=Arabidopsis thaliana OX=3702 GN=At3g18640 PE=2 SV=1 && -	-	-
107759239	0	0	0	0	0	0	0	0	0	0	0	0	0	0	0	0	0	0	0	0	0	0	0	0	LOC107759239	NW_015866181.1	6436	7251	+	677	protein_coding	uncharacterized LOC107759239 && - && -	-	-
107759240	6.913809195	6.847461626	7.187898262	6.706067698	10.5033683	12.13921874	10.47215754	8.898728611	17.37334302	15.03327805	19.83955206	17.24719894	7.496104155	6.091427443	8.287900932	8.108984089	12.24654158	12.16625817	11.4320645	13.14130208	16.10828543	17.74430114	13.21756294	17.36299221	LOC107759240	NW_015866187.1	32441	35696	+	2154	protein_coding	GTP cyclohydrolase 1 && sp|Q8VYU3|GCH1_SOLLC GTP cyclohydrolase 1 OS=Solanum lycopersicum OX=4081 GN=GCH1 PE=1 SV=1 && PF01227:GTP cyclohydrolase I	-	-
107759241	2.586144561	1.609624943	3.639438867	2.509369873	2.170934342	1.456191282	1.580509203	3.476102541	3.46056834	3.004891087	3.63912758	3.737686352	2.422535939	3.137591353	2.467431161	1.662585303	2.427929727	3.327326245	2.670755683	1.285707254	3.720944825	4.127959949	3.059653335	3.975221191	LOC107759241	NW_015866187.1	36337	40573	-	1784	protein_coding	uncharacterized LOC107759241%2C transcript variant X1 && - && -	-	-
107759242	5.478632431	6.25238355	5.772151406	4.411362338	4.072551251	2.988635043	4.702473504	4.526545206	9.35577806	6.807984156	11.32633579	9.93301423	6.282513791	6.562444327	8.255788527	4.029308517	4.420345605	3.791208955	5.545839936	3.923987924	8.404282417	12.13349294	5.178392209	7.900962102	LOC107759242	NW_015866187.1	48802	56377	-	2192	protein_coding	serine/threonine-protein kinase MHK-like%2C transcript variant X1 && sp|P43294|MHK_ARATH Serine/threonine-protein kinase MHK OS=Arabidopsis thaliana OX=3702 GN=MHK PE=2 SV=2 && PF00069:Protein kinase domain	-	-
107759243	1.117413625	1.50302609	1.378933522	0.470281261	0.30950783	0.06845442	0.336170303	0.523898767	0.762532633	1.185418459	0.648571788	0.45360765	1.040787783	1.094323162	0.629901113	1.398139075	0.171429717	0.293133334	0	0.221155815	0.693045313	0.663947157	0.827033568	0.588155214	LOC107759243	NW_015866187.1	61330	62979	+	1650	protein_coding	pentatricopeptide repeat-containing protein At3g25210%2C mitochondrial-like && sp|Q9LSF5|PP254_ARATH Pentatricopeptide repeat-containing protein At3g25210, mitochondrial OS=Arabidopsis thaliana OX=3702 GN=At3g25210 PE=2 SV=1 && PF13041:PPR repeat family	-	-
107759244	0.065613735	0	0.144892079	0.051949125	0.081861565	0.147454038	0	0.098130658	0	0	0	0	0.17708875	0.052382745	0.478883506	0	0.089454377	0.229608356	0.038754774	0	0.086626596	0	0	0.259879789	LOC107759244	NW_015866187.1	42745	46365	-	1149	lncRNA	uncharacterized LOC107759244 && - && -	-	-
107759245	0.135048275	0.278010543	0	0.127134281	0.425001512	0.36086196	0.393809727	0.52033285	0.275456953	0.308593138	0.227932577	0.289845144	0.709756404	0.384586415	0.130218234	1.614464564	0.171696841	0.515090524	0	0	0.28863108	0.388893436	0	0.476999805	LOC107759245	NW_015866187.1	47273	48211	-	939	protein_coding	uncharacterized LOC107759245 && - && -	-	-
107759246	0	0	0	0	0	0	0	0	0	0	0	0	0	0	0	0	0	0	0	0	0	0	0	0	LOC107759246	NW_015793206.1	77457	77801	+	345	protein_coding	uncharacterized LOC107759246 && - && -	-	-
107759247	0.963416313	0.983791243	0.861129823	1.045327872	0.910674888	0.726123699	1.014435436	0.991465529	1.188878739	1.108072379	1.628977691	0.829586147	0.786661989	0.907286328	1.043578917	0.409120722	1.238526877	1.179421419	1.796568557	0.739590654	1.391591578	1.780926756	1.003770513	1.390077464	LOC107759247	NW_015866198.1	2471	8016	+	4511	protein_coding	late blight resistance protein R1-A-like && sp|Q6L3Z4|R1B12_SOLDE Putative late blight resistance protein homolog R1B-12 OS=Solanum demissum OX=50514 GN=R1B-12 PE=3 SV=2 && PF12061:Late blight resistance protein R1	-	-
107759248	0	0	0	0	0	0	0	0	0	0	0	0	0	0	0	0	0	0	0	0	0	0	0	0	LOC107759248	NW_015866206.1	6653	8406	+	1043	protein_coding	transcription factor ORG2-like && sp|Q9M1K1|ORG2_ARATH Transcription factor ORG2 OS=Arabidopsis thaliana OX=3702 GN=ORG2 PE=1 SV=1 && PF00010:Helix-loop-helix DNA-binding domain	bHLH	bHLH
107759249	5.000369374	4.230987032	3.417762259	7.352358831	10.90878856	20.50304191	8.690302003	3.533021778	5.734905944	7.86649923	1.618801547	7.719417056	5.586817979	6.925983708	8.125237927	1.709232303	3.546364143	1.354019454	2.525969567	6.759103407	3.002445313	2.663321253	2.714332213	3.629682472	LOC107759249	NW_015866228.1	1874	3226	-	617	protein_coding	fumarate hydratase 1%2C mitochondrial-like && sp|P93033|FUM1_ARATH Fumarate hydratase 1, mitochondrial OS=Arabidopsis thaliana OX=3702 GN=FUM1 PE=1 SV=2 && -	-	-
107759250	0	0	0	0	0	0	0	0	0	0	0	0	0	0	0	0	0	0	0	0	0	0	0	0	TRNAK-UUU	NW_015866229.1	362	434	+	73	tRNA	tRNA-Lys && - && -	-	-
107759251	0.53220917	0.518302912	0.367264501	0.711060096	1.723843418	2.279926338	1.896659057	0.994944858	0.889325022	0.62326215	1.369254802	0.675458115	0.471213851	0.159332294	1.254309259	0	1.56422054	1.48409663	1.414562063	1.794002926	0.649592529	1.168095869	0.533658325	0.247023394	LOC107759251	NW_015866235.1	4213	6570	-	1511	protein_coding	extensin-like && sp|Q94CD8|E134_ARATH Glucan endo-1,3-beta-glucosidase 4 OS=Arabidopsis thaliana OX=3702 GN=At3g13560 PE=2 SV=1 && PF07983:X8 domain	-	-
107759252	0.069640357	0	0.089110664	0.119810407	0.099991952	0.022671576	0.111337013	0.165967267	0	0	0	0	0.081811135	0	0.245433404	0	0.264005178	0.529546369	0.178760477	0.083708687	0	0	0	0	LOC107759252	NW_015866236.1	40161	44795	-	2491	lncRNA	uncharacterized LOC107759252%2C transcript variant X3 && - && -	-	-
107759253	3.368957056	3.87777629	3.923794576	2.305300301	2.476814205	2.986491862	2.389445782	2.05450497	2.939367296	2.539567505	2.882541282	3.3959931	3.770856008	4.148414601	2.542853398	4.621300023	3.808604059	3.70988712	2.883949263	4.831975796	3.28242436	2.495226243	3.759243491	3.592803346	LOC107759253	NW_015793206.1	66452	70415	-	1683	protein_coding	haloacid dehalogenase-like hydrolase domain-containing protein 3%2C transcript variant X2 && sp|Q9BSH5|HDHD3_HUMAN Haloacid dehalogenase-like hydrolase domain-containing protein 3 OS=Homo sapiens OX=9606 GN=HDHD3 PE=1 SV=1 && PF00702:haloacid dehalogenase-like hydrolase	-	-
107759254	0.082492491	0.039315045	0.100289758	0.107872671	0.071148264	0.102063066	0.111381727	0	0.200782364	0.174559612	0.386798838	0.040988643	0.085173389	0.145030781	0.110489387	0	0.050812766	0	0.02682484	0.125613458	0.352600916	0.293309989	0	0.76449276	LOC107759254	NW_015866236.1	120568	125205	+	1660	protein_coding	uncharacterized LOC107759254 && sp|Q9XIN1|ALMT7_ARATH Aluminum-activated malate transporter 7 OS=Arabidopsis thaliana OX=3702 GN=ALMT7 PE=3 SV=1 && -	-	-
107759255	0	0	0	0	0	0	0	0	0	0	0	0	0	0	0	0	0	0	0	0	0	0	0	0	LOC107759255	NW_015866236.1	58631	60298	-	771	lncRNA	uncharacterized LOC107759255 && - && -	-	-
107759256	0	0	0	0	0	0	0	0	0	0	0	0	0	0	0	0	0	0	0	0	0	0	0	0	LOC107759256	NW_015866245.1	6844	9882	-	1422	protein_coding	uncharacterized LOC107759256 && - && PF00665:Integrase core domain	-	-
107759257	2.33579806	1.998866002	2.840848366	2.167679813	2.36793646	2.421588219	2.659540273	2.022680887	2.115131815	2.044421101	2.231904229	2.069070116	2.471942681	2.488621586	3.009391538	1.91781492	1.834083959	2.116254656	1.743761333	1.642235888	1.979568912	2.170307832	2.347573954	1.42082495	LOC107759257	NW_015866246.1	2199	12713	+	4571	protein_coding	autophagy-related protein 11-like && sp|Q9SUG7|ATG11_ARATH Autophagy-related protein 11 OS=Arabidopsis thaliana OX=3702 GN=ATG11 PE=1 SV=1 && PF10377:Autophagy-related protein 11	-	-
107759258	0.270821978	0.041942786	0.463636028	0.306887119	1.020484722	0.544423811	0.802077282	1.714953074	0.392180009	0.232783545	0.550202288	0.393554195	0.226952043	0.154724355	0.314331419	0.211800356	1.268145584	1.780276356	1.488123533	0.536036864	0.478982143	1.173428458	0.11959033	0.14392764	LOC107759258	NW_015866246.1	14164	18972	+	1556	protein_coding	uncharacterized LOC107759258%2C transcript variant X1 && - && -	-	-
107759259	0	0	0	0	0.018835948	0	0.056507844	0	0	0	0	0	0	0	0	0	0.328673357	0.349394867	0.190528511	0.446096693	0.050552174	0	0.151656522	0	LOC107759259	NW_015866247.1	48929	55232	-	1636	protein_coding	probable protein phosphatase 2C 75 && sp|Q9FLI3|P2C75_ARATH Probable protein phosphatase 2C 75 OS=Arabidopsis thaliana OX=3702 GN=AHG1 PE=1 SV=1 && PF00481:Protein phosphatase 2C	-	-
107759260	0	0	0	0	0	0	0	0	0	0	0	0	0	0	0	0	0	0	0	0	0	0	0	0	LOC107759260	NW_015866247.1	61479	67302	-	1547	protein_coding	probable protein phosphatase 2C 75 && sp|Q9FLI3|P2C75_ARATH Probable protein phosphatase 2C 75 OS=Arabidopsis thaliana OX=3702 GN=AHG1 PE=1 SV=1 && PF00481:Protein phosphatase 2C	-	-
107759261	0.345858889	0.221794307	0.612929193	0.202853168	7.491868077	0.527802773	12.52784191	9.419959553	0.281927964	0.553933859	0.060614186	0.231235845	0.44638477	0	0.779152009	0.5600023	7.825365959	6.76174174	7.944893236	8.769462902	1.396127436	0.465383521	2.898482131	0.824516656	LOC107759261	NW_015866262.1	5764	7164	-	1177	protein_coding	5-epiaristolochene 1%2C3-dihydroxylase && sp|Q94FM7|C71DK_TOBAC 5-epiaristolochene 1,3-dihydroxylase OS=Nicotiana tabacum OX=4097 GN=CYP71D20 PE=1 SV=2 && PF00067:Cytochrome P450	-	-
107759262	0	0	0	0	0.04563628	0.13690884	0	0	0	0	0	0	0.024318292	0.072954877	0	0	0.01799161	0	0.05397483	0	0.024590635	0.073771906	0	0	LOC107759262	NW_015866264.1	9209	10954	-	825	protein_coding	phosphatidylinositol 4-kinase alpha 2-like && sp|Q9SXA1|P4KA1_ARATH Phosphatidylinositol 4-kinase alpha 1 OS=Arabidopsis thaliana OX=3702 GN=PI4KA1 PE=1 SV=2 && PF00454:Phosphatidylinositol 3- and 4-kinase	-	-
107759263	0	0	0	0	0.158028775	0	0.474086325	0	0	0	0	0	0	0	0	0	0.029703467	0	0	0.089110402	0	0	0	0	LOC107759263	NW_015866271.1	51004	51588	+	585	protein_coding	dehydration-responsive element-binding protein 2G-like && sp|P61827|DRE2G_ARATH Dehydration-responsive element-binding protein 2G OS=Arabidopsis thaliana OX=3702 GN=DREB2G PE=1 SV=1 && PF00847:AP2 domain	AP2/ERF-ERF	AP2/ERF->AP2/ERF-ERF
107759264	0.235402772	0.327680209	0.278629286	0.09989882	0.367816112	0.283555967	0.348126151	0.471766218	0.488911065	0.484968965	0.298505844	0.683258385	0.274470466	0.453297042	0.204644221	0.165470136	0.584113883	0.993464439	0.409892539	0.34898467	0.540151186	0.509303956	0.986211577	0.124938024	LOC107759264	NW_015866271.1	95620	98803	+	1195	lncRNA	uncharacterized LOC107759264 && - && -	-	-
107759265	0.074611931	0	0	0.223835793	0.489883896	1.411872417	0.057779271	0	0.146795696	0.181105598	0.089178621	0.170102869	0	0	0	0	0.037107696	0	0.111323087	0	0	0	0	0	LOC107759265	NW_015866275.1	8293	10283	+	800	protein_coding	serum response factor homolog && - && -	-	-
107759266	0	0	0	0	0	0	0	0	0	0	0	0	0	0	0	0	0	0	0	0	0	0	0	0	TRNAY-GUA	NW_015866275.1	5523	5608	+	73	tRNA	tRNA-Tyr && - && -	-	-
107759267	0.016004337	0	0.023131999	0.024881011	0.022116606	0.047082031	0.019267785	0	0.039650947	0.090590545	0	0.028362296	0	0	0	0	0	0	0	0	0.096060874	0.101478654	0	0.186703967	LOC107759267	NW_015866282.1	13996	26565	-	2399	pseudogene	- && sp|Q9FG85|PP415_ARATH Pentatricopeptide repeat-containing protein At5g43790 OS=Arabidopsis thaliana OX=3702 GN=PCMP-E30 PE=2 SV=1 && -	-	-
107759268	0	0	0	0	0.037649353	0	0.06229571	0.050652348	0.061133106	0	0	0.183399319	0	0	0	0	0	0	0	0	0	0	0	0	LOC107759268	NW_015866286.1	2348	6062	+	742	lncRNA	uncharacterized LOC107759268%2C transcript variant X4 && - && -	-	-
107759269	0	0	0	0	0	0	0	0	0	0	0	0	0	0	0	0	0	0	0	0	0	0	0	0	LOC107759269	NW_015866291.1	25730	28777	+	1188	protein_coding	uncharacterized LOC107759269 && - && PF03004:Plant transposase (Ptta/En/Spm family)	-	-
107759270	1.47273812	1.325136547	1.502366596	1.590711217	1.320529944	0.812244707	1.368713692	1.780631432	1.036264518	0.888673831	1.327871174	0.89224855	1.097524646	0.712883955	1.241369766	1.338320217	2.093397361	2.715575306	2.241530862	1.323085914	1.339587589	1.544716313	1.653017601	0.821028853	LOC107759270	NW_015866291.1	35206	46374	+	2364	protein_coding	uncharacterized LOC107759270%2C transcript variant X1 && - && PF03004:Plant transposase (Ptta/En/Spm family)	-	-
107759271	3.192958101	2.508792613	3.769711919	3.300369771	1.979934544	2.14122831	1.898592155	1.899983167	2.852978247	2.212559175	3.19333661	3.153038956	2.950233767	2.820806676	4.12090311	1.908991515	2.176829999	2.083886263	2.415224434	2.031379301	2.118640513	1.890914976	3.364315068	1.100691494	LOC107759271	NW_015866296.1	18660	20558	+	1899	protein_coding	U-box domain-containing protein 40-like && sp|Q9FL17|PUB40_ARATH U-box domain-containing protein 40 OS=Arabidopsis thaliana OX=3702 GN=PUB40 PE=2 SV=2 && PF00514:Armadillo/beta-catenin-like repeat|PF04564:U-box domain	-	-
107759272	0	0	0	0	0.034192178	0	0	0.102576534	0	0	0	0	0	0	0	0	0	0	0	0	0	0	0	0	LOC107759272	NW_015866308.1	8512	17110	+	1832	pseudogene	- && sp|P53492|ACT7_ARATH Actin-7 OS=Arabidopsis thaliana OX=3702 GN=ACT7 PE=1 SV=1 && -	-	-
107759273	0	0	0	0	0	0	0	0	0	0	0	0	0	0	0	0	0	0	0	0	0	0	0	0	LOC107759273	NW_015866308.1	71490	77512	+	520	lncRNA	uncharacterized LOC107759273 && sp|P30172|ACT12_SOLTU Actin-100 (Fragment) OS=Solanum tuberosum OX=4113 GN=AC100 PE=3 SV=1 && -	-	-
107759274	1.096395566	1.464233413	0.533592944	1.291360342	2.278709687	2.353120695	2.555621596	1.92738677	1.219769956	1.509213316	0.514492044	1.635604507	1.422465156	0.964547659	1.665603905	1.637243903	1.160907707	1.09220353	0.677929058	1.712590534	0.938350679	1.072884695	0.844926121	0.89724122	LOC107759274	NW_015793212.1	4	1251	+	1248	pseudogene	- && sp|Q9C952|CPSF3_ARATH Cleavage and polyadenylation specificity factor subunit 3-I OS=Arabidopsis thaliana OX=3702 GN=CPSF73-I PE=1 SV=1 && -	-	-
107759275	0.939021395	1.100475384	0.447529566	1.269059235	0.680285853	0.786673781	0.81331525	0.440868528	0.966118399	1.009092774	0.941475177	0.947787245	1.151853677	0.926644613	1.030910266	1.498006152	0.511262432	0.483541057	1.012028067	0.038218171	0.696328558	0.356960837	0.363797757	1.368227081	LOC107759275	NW_015866313.1	11573	26637	-	1364	protein_coding	putative F-box/LRR-repeat protein 23%2C transcript variant X1 && sp|Q9S9V9|FBL23_ARATH Putative F-box/LRR-repeat protein 23 OS=Arabidopsis thaliana OX=3702 GN=FBL23 PE=4 SV=1 && -	-	-
107759276	0	0	0	0	0	0	0	0	0	0	0	0	0	0	0	0	0	0	0	0	0	0	0	0	LOC107759276	NW_015866313.1	83726	84271	+	546	protein_coding	uncharacterized LOC107759276 && - && -	-	-
107759277	0.50709841	0.428422155	1.092873075	0	0.55674824	0.494309818	1.011453319	0.164481584	0.983883367	0.951101608	1.405002343	0.595546149	0.133780002	0	0.401340006	0	0.483519629	0.865929981	0.584628905	0	0.356838783	0.79906113	0.271455219	0	LOC107759277	NW_015866322.1	37726	41075	-	457	lncRNA	uncharacterized LOC107759277 && - && -	-	-
107759278	0.787612497	1.341419503	0.247960975	0.773457014	0.235402485	0.227110845	0.227192843	0.251903767	0.513459023	0.323691864	0.669437369	0.547247835	0.622203236	0.564764635	0.300496904	1.001348169	0.289398708	0.609057196	0.119381327	0.139757601	0.762243799	0.571089489	0.748321258	0.967320651	LOC107759278	NW_015866326.1	3155	6226	-	2238	protein_coding	uncharacterized LOC107759278%2C transcript variant X2 && - && -	-	-
107759279	18.59209617	15.47690745	22.7989263	17.50045475	14.74595418	5.33621071	14.68701429	24.21463754	16.09241173	13.58921115	19.52925056	15.15877348	11.59519628	9.450511976	15.68788948	9.64718737	14.40013926	19.85676246	17.42807018	5.915585147	17.25984149	21.22693492	18.24338753	12.30920201	LOC107759279	NW_015866327.1	21337	26483	-	2159	protein_coding	GDP-L-galactose phosphorylase 2-like%2C transcript variant X1 && sp|Q8RWE8|GGAP1_ARATH GDP-L-galactose phosphorylase 1 OS=Arabidopsis thaliana OX=3702 GN=VTC2 PE=1 SV=1 && PF16269:Domain of unknown function (DUF4922)	-	-
107759280	3.521238864	4.42187318	3.101278079	3.040565334	4.488902685	4.748136714	4.480608146	4.237963194	4.96230611	4.944129083	5.433633084	4.509156163	4.045753498	4.226836743	3.477155298	4.433268453	4.372256151	4.501379838	4.052116335	4.56327228	4.086481598	4.213973877	3.098308248	4.947162668	LOC107759280	NW_015866332.1	21913	28488	+	2022	protein_coding	zinc finger CCCH domain-containing protein 49-like && sp|Q5SNN4|C3H40_ORYSJ Zinc finger CCCH domain-containing protein 40 OS=Oryza sativa subsp. japonica OX=39947 GN=Os06g0170500 PE=2 SV=1 && PF16131:Torus domain|PF00076:RNA recognition motif. (a.k.a. RRM, RBD, or RNP domain)	-	-
107759281	0	0	0	0	0	0	0	0	0	0	0	0	0	0	0	0	0	0	0	0	0	0	0	0	LOC107759281	NW_015866340.1	385	2154	-	1640	protein_coding	uncharacterized LOC107759281%2C transcript variant X1 && - && -	-	-
107759282	0	0	0	0	0	0	0	0	0	0	0	0	0	0	0	0	0	0	0	0	0	0	0	0	LOC107759282	NW_015793213.1	5928	7108	-	1181	pseudogene	- && sp|O22342|ADT1_GOSHI ADP,ATP carrier protein 1, mitochondrial OS=Gossypium hirsutum OX=3635 GN=ANT1 PE=2 SV=1 && -	-	-
107759283	0.362321646	0	0.649999018	0.43696592	0.401659807	0.578805676	0.406062226	0.22011152	0.899898543	1.484906806	0.417820771	0.796968052	0.451299248	0.176245312	0.98464432	0.193008113	0.261309753	0	0.325982686	0.457946574	0.241569543	0.1782191	0	0.546489528	LOC107759283	NW_015866341.1	1319	2057	+	683	protein_coding	F-box/LRR-repeat protein 25-like && sp|Q1PE04|FBL25_ARATH F-box/LRR-repeat protein 25 OS=Arabidopsis thaliana OX=3702 GN=FBL25 PE=2 SV=1 && -	-	-
107759284	6.541250601	6.116433402	6.702133593	6.805184809	5.200453584	4.146948935	5.135935188	6.318476628	4.507196382	4.479520104	5.031914455	4.010154586	6.952818053	5.408176786	6.025141083	9.42513629	6.229060959	8.53910148	5.463973756	4.68410764	4.381320227	2.998988366	4.374887715	5.7700846	LOC107759284	NW_015866346.1	10297	27658	+	1035	protein_coding	pentatricopeptide repeat-containing protein At1g62350-like && sp|Q1PFH7|PPR89_ARATH Pentatricopeptide repeat-containing protein At1g62350 OS=Arabidopsis thaliana OX=3702 GN=At1g62350 PE=2 SV=1 && PF13041:PPR repeat family	-	-
107759285	3.268065822	4.300690278	3.077902406	2.425604783	3.085987466	2.977259792	2.132216915	4.148485692	1.599195053	1.869733795	1.09698029	1.830871074	2.419091927	2.115330879	2.75303229	2.388912611	3.739205994	4.853360808	3.301178867	3.063078307	2.179412024	3.14168662	2.043740284	1.352809168	LOC107759285	NW_015866346.1	28278	48455	-	1821	protein_coding	TBC1 domain family member 22B-like && sp|Q9NU19|TB22B_HUMAN TBC1 domain family member 22B OS=Homo sapiens OX=9606 GN=TBC1D22B PE=1 SV=3 && PF00566:Rab-GTPase-TBC domain	-	-
107759286	30.85199786	33.95621232	27.49396218	31.10581908	38.69395064	52.68494918	37.14723628	26.24966646	32.61217133	30.84947054	32.03632977	34.9507137	33.69750998	33.75900823	27.25099752	40.08252417	44.01754578	40.83709211	32.39160587	58.82393936	43.9098607	44.8269763	43.73274025	43.16986555	LOC107759286	NW_015866346.1	86696	90138	+	1207	protein_coding	uncharacterized LOC107759286 && sp|A4SVX6|RS6_POLAQ 30S ribosomal protein S6 OS=Polynucleobacter asymbioticus (strain DSM 18221 / CIP 109841 / QLW-P1DMWA-1) OX=312153 GN=rpsF PE=3 SV=1 && PF01250:Ribosomal protein S6	-	-
107759287	112.7699288	117.1726854	103.6182547	117.5188462	117.6703771	178.5310758	95.39060111	79.08945427	92.28843167	99.14181785	75.01637922	102.707098	101.7492351	106.1849345	76.79461563	122.2681552	97.63049462	66.01458018	81.154229	145.7226747	104.8342025	93.93172909	101.1098966	119.4609817	LOC107759287	NW_015866347.1	4256	7081	-	738	protein_coding	60S ribosomal protein L24 && sp|Q42347|RL241_ARATH 60S ribosomal protein L24-1 OS=Arabidopsis thaliana OX=3702 GN=RPL24A PE=1 SV=2 && PF01246:Ribosomal protein L24e	-	-
107759288	0.519050654	0.296649886	0.672650499	0.587851577	0.547865472	0.770112227	0.560283839	0.31320035	0.555431125	0.713446295	0.54047649	0.412370591	0.572452933	0.455967984	1.1115902	0.149800615	0.184025587	0	0.236139882	0.315936879	1.291416185	1.613760451	0.563886524	1.69660158	LOC107759288	NW_015866358.1	44149	48043	-	1320	pseudogene	- && sp|F4IK01|AUG1_ARATH AUGMIN subunit 1 OS=Arabidopsis thaliana OX=3702 GN=AUG1 PE=1 SV=1 && -	-	-
107759289	0.896726143	1.09993778	1.143127954	0.447112695	1.852246429	1.269098802	0.346242822	3.941397664	0.918711405	1.220936615	0.13360093	1.401596671	0.842604057	1.127111871	1.030406646	0.370293655	1.885071254	2.470224728	2.501642413	0.68334662	0.69034058	1.139734508	0.2323128	0.698974434	LOC107759289	NW_015866358.1	39809	41084	+	534	lncRNA	uncharacterized LOC107759289 && - && -	-	-
107759290	0	0	0	0	0	0	0	0	0	0	0	0	0	0	0	0	0	0	0	0	0	0	0	0	LOC107759290	NW_015866362.1	15915	17573	+	927	protein_coding	protein DOWNY MILDEW RESISTANCE 6-like && sp|Q7XR84|FL3H3_ORYSJ Flavanone 3-dioxygenase 3 OS=Oryza sativa subsp. japonica OX=39947 GN=F3H-3 PE=1 SV=1 && PF14226:non-haem dioxygenase in morphine synthesis N-terminal|PF03171:2OG-Fe(II) oxygenase superfamily	-	-
107759291	0	0	0	0	0	0	0	0	0	0	0	0	0.017977232	0.053931697	0	0	0	0	0	0	0	0	0	0	LOC107759291	NW_015866370.1	1408	5369	-	1116	protein_coding	embryonic polyadenylate-binding protein A-like && sp|Q98SP8|EPABA_XENLA Embryonic polyadenylate-binding protein A OS=Xenopus laevis OX=8355 GN=epabp-a PE=1 SV=2 && PF00658:Poly-adenylate binding protein, unique domain	-	-
107759292	0	0	0	0	0	0	0	0	0	0	0	0	0	0	0	0	0	0	0	0	0	0	0	0	LOC107759292	NW_015866384.1	17559	19036	-	639	protein_coding	uncharacterized LOC107759292 && sp|P0CV72|RL161_PLAVT Secreted RxLR effector protein 161 OS=Plasmopara viticola OX=143451 GN=RXLR161 PE=2 SV=1 && -	-	-
107759293	0	0	0	0	0	0	0	0	0	0	0	0	0	0	0	0	0	0	0	0	0	0	0	0	LOC107759293	NW_015793217.1	1881	2366	-	486	protein_coding	uncharacterized LOC107759293 && - && PF14223:gag-polypeptide of LTR copia-type	-	-
107759294	0.539921661	0.476952314	0.27037109	0.872441579	0.323335608	0.515909531	0.225205441	0.228891851	0.116309001	0.220591471	0.08689756	0.04143797	0.012411178	0	0.037233533	0	0	0	0	0	0.111196996	0.333590989	0	0	LOC107759294	NW_015866384.1	6645	12775	+	1642	pseudogene	- && sp|Q8GYA6|PS13B_ARATH 26S proteasome non-ATPase regulatory subunit 13 homolog B OS=Arabidopsis thaliana OX=3702 GN=RPN9B PE=1 SV=1 && -	-	-
107759295	0	0	0	0	0.555092006	0.42428748	0.676261929	0.56472661	0.094467283	0.171867709	0.084629771	0.026904368	0.060058178	0.023799041	0	0.156375494	0.810989342	0.695452751	0.809942589	0.927572687	0.17954337	0.072196705	0.318844495	0.147588908	LOC107759295	NW_015866385.1	6069	12914	-	2529	protein_coding	calmodulin-binding protein 60 A-like%2C transcript variant X1 && sp|Q9FKL6|CB60B_ARATH Calmodulin-binding protein 60 B OS=Arabidopsis thaliana OX=3702 GN=CBP60B PE=2 SV=1 && PF07887:Calmodulin binding protein-like	-	-
107759296	2.726296719	3.499907175	2.450824373	2.228158609	1.418744574	1.276772112	1.774084868	1.205376742	5.07510812	5.256061518	4.388600903	5.580661938	2.913571761	2.310046002	2.410783162	4.019886119	1.657665322	1.340830709	1.521766704	2.110398553	5.130156584	4.735830579	4.924371797	5.730267376	LOC107759296	NW_015866385.1	4450	8485	+	1902	protein_coding	uncharacterized protein At5g50100%2C mitochondrial-like%2C transcript variant X5 && sp|Q8W485|Y5010_ARATH Uncharacterized protein At5g50100, chloroplastic OS=Arabidopsis thaliana OX=3702 GN=At5g50100 PE=1 SV=1 && PF04134:Protein of unknown function, DUF393	-	-
107759297	21.28451455	20.97738481	25.00990056	17.86625828	19.90078261	14.59895288	18.00197691	27.10141805	14.74150283	14.66092936	13.71045464	15.8531245	24.14827325	24.77115865	21.10698058	26.56668053	17.83100631	15.92790822	21.96169751	15.60341321	16.16462859	13.86987116	12.02574321	22.59827138	LOC107759297	NW_015866395.1	8037	9143	-	588	protein_coding	DNA-directed RNA polymerase II subunit RPB1-like && - && -	-	-
107759298	6.573449888	6.670377654	6.851630081	6.198341929	10.793106	8.034858563	11.86766381	12.47679563	8.644870904	7.759553011	10.4418467	7.733213	6.475925957	6.88985147	7.148533868	5.389392533	11.40781334	12.11601803	11.3234604	10.78396158	7.863287463	7.962298965	9.889914908	5.737648516	LOC107759298	NW_015866417.1	56	2143	+	1223	protein_coding	serine/threonine-protein phosphatase PP1-like && sp|P48489|PP1_ORYSJ Serine/threonine-protein phosphatase PP1 OS=Oryza sativa subsp. japonica OX=39947 GN=Os03g0268000 PE=2 SV=2 && PF00149:Calcineurin-like phosphoesterase	-	-
107759299	5.008458162	5.914987757	3.778189759	5.33219697	1.628228099	1.053087839	1.403139275	2.428457181	1.448162359	1.130928279	1.856276585	1.357282213	2.777211277	1.905337162	4.45407348	1.97222319	2.931706805	5.396144859	1.409641869	1.989333687	0.770818631	0.923748393	1.129729289	0.258978212	LOC107759299	NW_015866417.1	5025	8142	+	2306	protein_coding	phosphoenolpyruvate carboxylase kinase 1-like && sp|Q9SPK4|PPCK1_ARATH Phosphoenolpyruvate carboxylase kinase 1 OS=Arabidopsis thaliana OX=3702 GN=PPCK1 PE=1 SV=1 && PF00069:Protein kinase domain	-	-
107759300	0	0	0	0	0	0	0	0	0	0	0	0	0	0	0	0	0	0	0	0	0	0	0	0	LOC107759300	NW_015866422.1	597	4539	-	685	protein_coding	uncharacterized LOC107759300 && - && -	-	-
107759301	12.298192	17.40345999	5.361706874	14.12940914	17.10265512	22.75365402	21.43694687	7.117364478	6.210937351	8.399100195	3.791168425	6.442543432	9.301430209	5.989701172	5.611651008	16.30293845	10.25109524	13.1697585	6.754676219	10.828851	4.130583365	1.70530711	4.195097809	6.491345175	LOC107759301	NW_015793217.1	46951	48535	+	1035	protein_coding	uncharacterized LOC107759301 && - && PF00903:Glyoxalase/Bleomycin resistance protein/Dioxygenase superfamily	-	-
107759302	3.402391464	4.02055664	2.917993024	3.268624726	3.563212457	3.742735841	3.883112167	3.063789361	3.475326998	3.133002877	3.884569673	3.408408445	3.95491417	3.389541717	4.394136119	4.081064675	3.661179861	3.51595832	4.142576617	3.325004645	2.360194266	2.688979099	2.045711533	2.345892166	LOC107759302	NW_015866430.1	6242	12858	-	3214	protein_coding	transcriptional activator DEMETER-like && sp|Q8LK56|DME_ARATH Transcriptional activator DEMETER OS=Arabidopsis thaliana OX=3702 GN=DME PE=1 SV=2 && PF15628:RRM in Demeter|PF15629:Permuted single zf-CXXC unit	-	-
107759303	1.7057563	1.504621901	2.270922361	1.341724636	3.921788905	6.575175291	2.850666044	2.339525382	2.244443135	3.507289966	1.069115455	2.156923983	1.854248829	1.977350497	1.761886484	1.823509506	2.026441794	1.976749287	1.488585376	2.613990719	1.437053951	1.473312135	0.643513151	2.194336568	LOC107759303	NW_015866434.1	5719	9874	-	1735	protein_coding	KH domain-containing protein At4g18375-like && sp|P58223|Y4837_ARATH KH domain-containing protein At4g18375 OS=Arabidopsis thaliana OX=3702 GN=At4g18375 PE=2 SV=1 && PF00013:KH domain	-	-
107759304	4.283911045	3.061719813	4.042131238	5.747882084	4.510013677	4.392491964	4.451143829	4.686405239	4.734797278	5.008352338	4.491960165	4.704079332	6.325743884	5.498636135	5.58539767	7.893197846	5.867114514	6.296938294	6.541949331	4.762455916	4.62804009	4.207730953	5.436979938	4.23940938	LOC107759304	NW_015866444.1	2075	5750	+	810	protein_coding	tyrosyl-DNA phosphodiesterase 1-like && sp|Q8H1D9|TYDP1_ARATH Tyrosyl-DNA phosphodiesterase 1 OS=Arabidopsis thaliana OX=3702 GN=TDP1 PE=1 SV=1 && PF06087:Tyrosyl-DNA phosphodiesterase	-	-
107759305	0.027783301	0.083349904	0	0	0	0	0	0	0	0	0	0	0.182189113	0	0.54656734	0	0	0	0	0	0	0	0	0	LOC107759305	NW_015866444.1	6902	10262	+	783	protein_coding	protein translation factor SUI1 homolog 2-like && sp|O48650|SUI1_SALBA Protein translation factor SUI1 homolog OS=Salix bakko OX=72444 PE=3 SV=1 && PF01253:Translation initiation factor SUI1	-	-
107759306	1.27489097	0.430423578	1.967211578	1.427037755	0.328502195	0.139674106	0.381066914	0.464765565	0.652052579	0.537493943	0.352891492	1.065772302	1.051922022	1.488568192	1.612859647	0.054338228	0.737059844	0.94247321	0.624070069	0.644636253	1.591580689	2.308032848	1.789747004	0.676962213	LOC107759306	NW_015866453.1	10825	12732	+	1213	protein_coding	uncharacterized LOC107759306 && sp|A2RVU1|MWL1_ARATH Protein MODIFYING WALL LIGNIN-1 OS=Arabidopsis thaliana OX=3702 GN=MWL1 PE=1 SV=2 && PF06749:Protein of unknown function (DUF1218)	-	-
107759307	1.148231046	0.944181576	1.192104183	1.308407381	1.246255482	1.361735781	0.99296248	1.384068185	1.229683313	1.206841337	0.781925655	1.700282949	0.950687249	0.765210628	1.768992733	0.317858386	0.977305694	0.983108289	1.034655612	0.914153179	1.369340981	1.307421882	1.033338741	1.767262321	LOC107759307	NW_015866453.1	24776	33781	-	2281	protein_coding	protein decapping 5-like && sp|Q9FH77|DCP5L_ARATH Decapping 5-like protein OS=Arabidopsis thaliana OX=3702 GN=DCP5-L PE=2 SV=1 && PF09532:FDF domain|PF12701:Scd6-like Sm domain	-	-
107759308	0	0	0	0	0	0	0	0	0	0	0	0	0	0	0	0	0	0	0	0	0	0	0	0	LOC107759308	NW_015866458.1	14054	17742	-	1560	protein_coding	agamous-like MADS-box protein AGL104%2C transcript variant X1 && sp|Q9LM46|AG104_ARATH Agamous-like MADS-box protein AGL104 OS=Arabidopsis thaliana OX=3702 GN=AGL104 PE=1 SV=1 && PF00319:SRF-type transcription factor (DNA-binding and dimerisation domain)	MADS-M-type	MADS->MADS-M-type
107759309	0	0	0	0	0	0	0	0	0	0	0	0	0	0	0	0	0	0	0	0	0	0	0	0	LOC107759309	NW_015793218.1	78141	79364	-	1224	protein_coding	E3 ubiquitin-protein ligase PUB24-like && sp|Q9SF15|PUB24_ARATH E3 ubiquitin-protein ligase PUB24 OS=Arabidopsis thaliana OX=3702 GN=PUB24 PE=1 SV=1 && PF04564:U-box domain	-	-
107759310	0.081197038	0.086098912	0	0.157492202	0	0	0	0	0.09363484	0.191140473	0	0.089764047	0.144925837	0	0	0.434777511	0	0	0	0	0.306074269	0	0.327321993	0.590900814	LOC107759310	NW_015866458.1	11801	12896	+	758	lncRNA	uncharacterized LOC107759310 && - && -	-	-
107759311	3.701395727	3.231500036	4.145264495	3.72742265	2.777198101	2.488854558	2.587630439	3.255109305	5.05313361	4.449829563	5.511260016	5.19831125	4.130707206	3.738052999	3.786631921	4.867436698	3.712598785	4.818220198	4.341543581	1.978032578	5.283595611	6.130712786	4.791644205	4.928429841	LOC107759311	NW_015866467.1	84007	91071	-	5877	pseudogene	- && sp|O81221|ACT_GOSHI Actin OS=Gossypium hirsutum OX=3635 PE=3 SV=1 && -	-	-
107759312	0.288903477	0.163703114	0.603192023	0.099815292	0.573022429	0.472198133	0.618373467	0.628495686	0.138266033	0	0.357907509	0.056890592	0.343181307	0.100648451	0.102236557	0.826658913	0.744209664	0.88234114	0.260622613	1.089665239	0.335151781	0.101775623	0.466762256	0.436917464	LOC107759312	NW_015866472.1	17496	22070	-	1196	protein_coding	PLASMODESMATA CALLOSE-BINDING PROTEIN 5-like%2C transcript variant X2 && sp|Q9M2K6|PDCB5_ARATH PLASMODESMATA CALLOSE-BINDING PROTEIN 5 OS=Arabidopsis thaliana OX=3702 GN=PDCB5 PE=2 SV=2 && PF07983:X8 domain	-	-
107759313	0	0	0	0	0.098181928	0	0	0.294545784	0	0	0	0	0	0	0	0	0.027235938	0	0	0.081707814	0	0	0	0	LOC107759313	NW_015866472.1	17260	18011	+	638	protein_coding	RING finger protein 11-like && sp|Q9ZQF9|MBR1_ARATH E3 ubiquitin-protein ligase MBR1 OS=Arabidopsis thaliana OX=3702 GN=MBR1 PE=1 SV=1 && PF13639:Ring finger domain	-	-
107759314	0.151364118	0	0.085638374	0.36845398	0	0	0	0	0.073398042	0	0.220194126	0	0	0	0	0	0.162525507	0.407129631	0	0.08044689	0	0	0	0	LOC107759314	NW_015866483.1	158013	162410	+	648	protein_coding	J domain-containing protein-like && sp|Q9SDN0|DNJ20_ARATH Chaperone protein dnaJ 20, chloroplastic OS=Arabidopsis thaliana OX=3702 GN=ATJ20 PE=1 SV=2 && PF00226:DnaJ domain	-	-
107759315	1.377252832	1.101842434	0.936906052	2.09301001	0.335569447	0.44006413	0.420212879	0.146431333	2.90112295	3.104667393	2.594287154	3.004414304	2.221598094	2.735807905	2.302579699	1.626406679	0.13822727	0	0.346981052	0.06770076	1.027676198	1.422743908	1.3694387	0.290845985	LOC107759315	NW_015866483.1	1376	3748	+	770	protein_coding	uncharacterized LOC107759315 && sp|Q8VY80|FLZ5_ARATH FCS-Like Zinc finger 5 OS=Arabidopsis thaliana OX=3702 GN=FLZ5 PE=1 SV=1 && PF04570:zinc-finger of the FCS-type, C2-C2	-	-
107759316	23.10524232	32.7466768	16.76283713	19.80621302	25.71972805	13.07210165	28.83427456	35.25280794	47.62355304	34.19361365	64.72308181	43.95396365	10.57414635	6.889876287	16.55613543	8.276427331	26.57979037	38.22707023	23.08424283	18.42805805	17.21499723	17.98538987	21.9895839	11.67001793	LOC107759316	NW_015866483.1	5203	9944	-	1983	protein_coding	inositol-3-phosphate synthase-like && sp|Q9LW96|INO1_TOBAC Inositol-3-phosphate synthase OS=Nicotiana tabacum OX=4097 PE=2 SV=1 && PF01658:Myo-inositol-1-phosphate synthase|PF07994:Myo-inositol-1-phosphate synthase	-	-
107759317	2.453869351	1.891043075	2.655020415	2.815544562	1.193545053	1.940848875	0.778696373	0.861089911	2.580157484	2.196698627	2.884483695	2.65929013	2.419354237	2.514583546	2.389469499	2.354009667	0.953926797	0.266664421	1.260261366	1.334854603	2.017923269	1.476432357	2.967623821	1.609713628	LOC107759317	NW_015866483.1	163752	165235	-	1484	protein_coding	trafficking protein particle complex subunit 12-like && sp|Q8K2L8|TPC12_MOUSE Trafficking protein particle complex subunit 12 OS=Mus musculus OX=10090 GN=Trappc12 PE=1 SV=2 && -	-	-
107759318	46.42905288	44.21566554	39.2617688	55.80972431	53.63560812	83.72403433	41.94775064	35.23503939	34.05088732	41.38262913	26.66440765	34.10562517	48.32723763	51.46054669	41.03852069	52.48264552	38.60823625	26.6018501	27.7751103	61.44774835	45.9989275	39.86449388	43.26419353	54.8680951	LOC107759318	NW_015866486.1	7154	10021	+	800	transcribed_pseudogene	40S ribosomal protein S10-1-like && sp|Q9SW09|RS101_ARATH 40S ribosomal protein S10-1 OS=Arabidopsis thaliana OX=3702 GN=RPS10A PE=1 SV=1 && PF03501:Plectin/S10 domain	-	-
107759319	0	0	0	0	0	0	0	0	0	0	0	0	0	0	0	0	0	0	0	0	0	0	0	0	LOC107759319	NW_015793231.1	45926	46321	-	396	protein_coding	uncharacterized LOC107759319 && - && PF14223:gag-polypeptide of LTR copia-type	-	-
107759320	3.81295524	3.659274045	3.685480278	4.094111396	8.414232092	12.45091625	6.592561335	6.199218688	3.583988051	4.258988477	2.640891115	3.85208456	3.824100459	3.21088832	3.561082376	4.700330679	5.074332365	2.704741436	4.799558258	7.718697402	3.292841866	3.810076	2.329830547	3.73861905	LOC107759320	NW_015866492.1	10376	24555	+	1837	protein_coding	tRNA (guanine-N(7)-)-methyltransferase non-catalytic subunit WDR4%2C transcript variant X2 && sp|A7E3S5|WDR4_BOVIN tRNA (guanine-N(7)-)-methyltransferase non-catalytic subunit WDR4 OS=Bos taurus OX=9913 GN=WDR4 PE=2 SV=1 && -	-	-
107759321	0	0	0	0	0.006825586	0.020476757	0	0	0.008755407	0.026266222	0	0	0	0	0	0	0	0	0	0	0	0	0	0	LOC107759321	NW_015866492.1	27966	35580	+	2758	protein_coding	cullin-1 && sp|Q94AH6|CUL1_ARATH Cullin-1 OS=Arabidopsis thaliana OX=3702 GN=CUL1 PE=1 SV=1 && PF10557:Cullin protein neddylation domain|PF00888:Cullin family	-	-
107759322	4.095849109	2.696260069	4.585306023	5.005981234	3.115801063	2.939821104	3.876617884	2.530964201	4.316788662	3.935614316	4.671699703	4.343051967	4.064483725	3.493650995	5.758868459	2.940931722	3.656374436	4.405174567	4.507193787	2.056754956	4.096005145	4.840281294	3.638879364	3.808854776	LOC107759322	NW_015866492.1	37337	45689	-	4841	protein_coding	uncharacterized LOC107759322%2C transcript variant X1 && sp|Q0DRX6|CWZF3_ORYSJ Cysteine-tryptophan domain-containing zinc finger protein 3 OS=Oryza sativa subsp. japonica OX=39947 GN=CWZF3 PE=1 SV=1 && -	-	-
107759323	2.892179564	2.338276774	3.550458487	2.787803432	3.937750738	3.974560867	4.243800572	3.594890775	2.869329019	2.456454687	3.583120533	2.568411837	3.313681414	3.080628223	3.950661267	2.909754751	4.081942621	3.825924518	4.601069382	3.818833964	2.318263203	2.531041891	2.083457885	2.340289831	LOC107759323	NW_015866492.1	48622	56624	-	3126	protein_coding	peroxisome biogenesis protein 6 && sp|Q8RY16|PEX6_ARATH Peroxisome biogenesis protein 6 OS=Arabidopsis thaliana OX=3702 GN=PEX6 PE=1 SV=1 && -	-	-
107759324	0	0	0	0	0	0	0	0	0	0	0	0	0	0	0	0	0	0	0	0	0	0	0	0	LOC107759324	NW_015866496.1	17160	18353	+	1194	protein_coding	F-box protein At1g20360-like && sp|Q9FLS0|FB253_ARATH F-box protein At5g07610 OS=Arabidopsis thaliana OX=3702 GN=At5g07610 PE=2 SV=1 && -	-	-
107759325	4.478499509	1.900863348	2.924770199	8.60986498	13.10889443	2.349857005	18.78427336	18.19255293	18.59610827	12.15743542	21.07633426	22.55455513	10.06135381	9.766948055	19.50293485	0.914178511	10.41831972	18.72231629	7.905328811	4.627314066	18.71753529	24.7330292	19.09862539	12.32095128	LOC107759325	NW_015866500.1	34961	36015	-	721	protein_coding	thioredoxin H4-like && sp|Q38879|TRXH2_ARATH Thioredoxin H2 OS=Arabidopsis thaliana OX=3702 GN=TRX2 PE=1 SV=2 && PF00085:Thioredoxin	-	-
107759326	2.536960363	1.842974376	2.396736412	3.3711703	1.762615253	1.125745449	2.226709442	1.935390868	2.254616909	1.444031346	2.607215495	2.712603886	2.721011549	3.999187635	4.163847011	0	0.532138126	0.584318939	0.665719459	0.34637598	2.759330649	3.639577438	4.018393998	0.620020511	LOC107759326	NW_015866500.1	814	1759	-	602	protein_coding	thioredoxin H4-like && sp|Q38879|TRXH2_ARATH Thioredoxin H2 OS=Arabidopsis thaliana OX=3702 GN=TRX2 PE=1 SV=2 && PF00085:Thioredoxin	-	-
107759327	0	0	0	0	0	0	0	0	0	0	0	0	0	0	0	0	0	0	0	0	0	0	0	0	LOC107759327	NW_015866503.1	31	952	-	922	protein_coding	uncharacterized LOC107759327 && - && -	-	-
107759328	6.447326604	8.524834965	5.808593083	5.008551763	6.347523946	4.201419649	5.997848186	8.843304003	4.138592844	5.013303749	3.51777259	3.884702192	5.398472875	5.831341417	4.54828862	5.815788589	4.18219095	3.727560567	3.813489844	5.005522438	5.690564408	4.791025836	7.24369799	5.036969396	LOC107759328	NW_015866503.1	45108	50300	-	1156	protein_coding	B-cell receptor-associated protein 31-like && - && PF18035:Bap31/Bap29 cytoplasmic coiled-coil domain	-	-
107759329	0.166802962	0.124845481	0.318471542	0.057091865	0.967117734	0.756239649	0.994765065	1.150348488	0.067009536	0.069289564	0.034119032	0.097620011	0.097162699	0.201489439	0.058476768	0.031521889	1.399424245	2.250019138	1.000896242	0.947357356	0.098880149	0	0.296640448	0	LOC107759329	NW_015866508.1	173231	175321	+	2091	protein_coding	pentatricopeptide repeat-containing protein At3g22690-like && sp|Q7Y211|PP285_ARATH Pentatricopeptide repeat-containing protein At3g57430, chloroplastic OS=Arabidopsis thaliana OX=3702 GN=PCMP-H81 PE=2 SV=2 && PF13041:PPR repeat family	-	-
107759330	1.532480453	1.722320281	1.40151427	1.473606808	2.110995402	1.95514682	1.967512061	2.410327326	1.323347759	1.480091152	1.234936635	1.25501549	1.910064686	2.305717786	2.133912515	1.290563756	3.294229585	4.416963693	2.817826161	2.647898899	1.253603676	1.62344249	0.739260993	1.398107545	LOC107759330	NW_015866508.1	130363	149594	+	3524	protein_coding	uncharacterized LOC107759330%2C transcript variant X1 && - && -	-	-
107759331	0	0	0	0	0	0	0	0	0	0	0	0	0	0	0	0	0	0	0	0	0	0	0	0	LOC107759331	NW_015793231.1	209938	215553	-	2673	protein_coding	uncharacterized LOC107759331 && - && PF17919:RNase H-like domain found in reverse transcriptase	-	-
107759332	0	0	0	0	0.034748437	0.10424531	0	0	0.021948284	0	0.065844852	0	0	0	0	0	0	0	0	0	0	0	0	0	LOC107759332	NW_015866508.1	179083	182446	+	2167	protein_coding	serine/threonine-protein kinase At3g07070-like && sp|Q9SFT7|PBL26_ARATH Probable serine/threonine-protein kinase PBL26 OS=Arabidopsis thaliana OX=3702 GN=PBL26 PE=2 SV=1 && PF00069:Protein kinase domain	-	-
107759333	1.621365521	1.768844042	1.410059275	1.685193244	1.563223408	1.817656189	1.513810371	1.358203664	1.540650032	1.799807185	1.20851886	1.613624051	0.958176418	0.951585358	1.587986	0.334957897	1.586075485	1.588977984	1.609187485	1.560060986	1.329022822	1.168437026	1.891296415	0.927335025	LOC107759333	NW_015866508.1	239718	247630	+	1771	protein_coding	thiamine-repressible mitochondrial transport protein THI74-like && sp|Q03730|YMB8_YEAST Uncharacterized vacuolar membrane protein YML018C OS=Saccharomyces cerevisiae (strain ATCC 204508 / S288c) OX=559292 GN=YML018C PE=1 SV=1 && PF06027:Solute carrier family 35	-	-
107759334	13.7418268	14.41856424	11.98368206	14.82323411	9.203604454	9.756460556	8.177398467	9.676954339	32.12513428	37.06347121	28.73862534	30.5733063	16.54974742	17.84637482	14.06567832	17.73718912	9.224310772	8.801304018	10.68849576	8.183132533	19.75034729	16.93414502	17.5160764	24.80082044	LOC107759334	NW_015866508.1	248762	251961	-	1204	protein_coding	desumoylating isopeptidase 1-like && sp|Q6ICB0|DESI1_HUMAN Desumoylating isopeptidase 1 OS=Homo sapiens OX=9606 GN=DESI1 PE=1 SV=1 && PF05903:PPPDE putative peptidase domain	-	-
107759335	0	0	0	0	0.024652489	0	0.073957467	0	0	0	0	0	0	0	0	0	0	0	0	0	0	0	0	0	LOC107759335	NW_015866513.1	179	2386	-	625	protein_coding	metalloendoproteinase 1-MMP-like && sp|O23507|1MMP_ARATH Metalloendoproteinase 1-MMP OS=Arabidopsis thaliana OX=3702 GN=1MMP PE=1 SV=1 && PF01471:Putative peptidoglycan binding domain	-	-
107759336	1.532190218	0.534316754	2.596194908	1.466058993	0.541579024	0.330262554	0.810937135	0.483537383	2.999100089	2.711288484	3.421121364	2.86489042	0.330361509	0.633555515	0.357529012	0	0.512338738	0	1.35410539	0.182910825	2.609965664	2.847336735	2.974418973	2.008141285	LOC107759336	NW_015866513.1	59629	61516	-	855	protein_coding	uncharacterized LOC107759336 && - && -	-	-
107759337	0	0	0	0	0	0	0	0	0	0	0	0	0	0	0	0	0	0	0	0	0	0	0	0	LOC107759337	NW_015866514.1	40	1400	-	1361	protein_coding	uncharacterized LOC107759337 && - && PF13963:Transposase-associated domain|PF02992:Transposase family tnp2	-	-
107759338	0	0	0	0	0	0	0	0	0	0	0	0	0	0	0	0	0	0	0	0	0	0	0	0	LOC107759338	NW_015866514.1	6921	39385	-	924	protein_coding	uncharacterized LOC107759338 && - && -	-	-
107759339	0	0	0	0	0	0	0	0	0.029520065	0.088560195	0	0	0	0	0	0	0	0	0	0	0	0	0	0	LOC107759339	NW_015866514.1	4832	6920	-	818	protein_coding	uncharacterized LOC107759339 && - && PF03004:Plant transposase (Ptta/En/Spm family)	-	-
107759340	2.969825209	3.219088597	2.400800657	3.289586372	2.756208371	3.127984082	2.45828587	2.682355162	3.553014591	3.593167003	3.184775219	3.881101551	1.410186599	1.741448405	1.617304011	0.871807383	2.574697932	2.459605961	2.736296333	2.528191503	0.905422117	1.090112559	0.803332413	0.822821378	LOC107759340	NW_015866519.1	12375	24274	-	3629	protein_coding	glutamate receptor 3.4-like%2C transcript variant X2 && sp|Q8GXJ4|GLR34_ARATH Glutamate receptor 3.4 OS=Arabidopsis thaliana OX=3702 GN=GLR3.4 PE=1 SV=2 && PF00497:Bacterial extracellular solute-binding proteins, family 3|PF00060:Ligand-gated ion channel|PF01094:Receptor family ligand binding region	-	-
107759341	0	0	0	0	0	0	0	0	0	0	0	0	0	0	0	0	0	0	0	0	0	0	0	0	LOC107759341	NW_015793231.1	270832	273475	-	1720	protein_coding	uncharacterized LOC107759341 && - && PF04646:Protein of unknown function, DUF604	-	-
107759342	3.318885161	3.507884904	4.508860375	1.939910203	2.203456247	1.6942469	3.177859897	1.738261943	4.580866346	2.988242366	6.331682085	4.422674586	3.172375372	3.235092848	2.904029397	3.378003872	1.829902124	2.80308751	1.05756933	1.629049532	6.226650448	6.923032334	5.504942187	6.251976822	LOC107759342	NW_015866519.1	70558	71628	-	800	lncRNA	uncharacterized LOC107759342 && - && -	-	-
107759343	26.39354601	27.60830903	23.86684114	27.70548785	16.61622552	18.31618271	17.59857463	13.93391922	36.39361685	33.79502815	37.76730315	37.61851926	26.73490007	25.5320639	23.42046097	31.25217534	23.29145103	22.42418339	23.46811031	23.98205939	42.66273995	42.94656233	38.81275338	46.22890415	LOC107759343	NW_015866519.1	116996	120681	+	1702	protein_coding	nifU-like protein 3%2C chloroplastic && sp|Q84RQ7|NIFU3_ARATH NifU-like protein 3, chloroplastic OS=Arabidopsis thaliana OX=3702 GN=NIFU3 PE=2 SV=1 && PF01106:NifU-like domain	-	-
107759344	1.715889801	2.115465023	1.435052155	1.597152225	1.883905857	1.637908919	2.137475047	1.876333605	1.67885375	1.515582448	1.889750789	1.631228013	1.702722784	1.610483669	1.970759495	1.526925189	2.198550656	2.487303592	2.53093344	1.577414937	1.752179338	1.896296353	1.966033377	1.394208284	LOC107759344	NW_015866519.1	132944	154219	-	11137	protein_coding	vacuolar protein sorting-associated protein 8 homolog%2C transcript variant X1 && sp|Q0P5W1|VPS8_MOUSE Vacuolar protein sorting-associated protein 8 homolog OS=Mus musculus OX=10090 GN=Vps8 PE=1 SV=1 && PF00637:Region in Clathrin and VPS|PF12816:Golgi CORVET complex core vacuolar protein 8	-	-
107759345	0	0	0	0	0	0	0	0	0	0	0	0	0	0	0	0	0	0	0	0	0	0	0	0	LOC107759345	NW_015793231.1	246329	247975	+	405	lncRNA	uncharacterized LOC107759345 && - && -	-	-
107759346	5.017277668	4.855131918	5.031992716	5.164708371	5.253388206	4.814430847	5.20972736	5.736006412	4.261578296	4.024568843	4.806306261	3.953859783	4.696166596	4.746609245	5.953679949	3.388210593	3.692325398	4.422270131	3.625464531	3.029241531	3.188009152	3.478373648	2.772622115	3.313031693	LOC107759346	NW_015866519.1	193870	205635	+	3132	protein_coding	DNA repair protein RAD16-like && sp|P79051|RHP16_SCHPO ATP-dependent helicase rhp16 OS=Schizosaccharomyces pombe (strain 972 / ATCC 24843) OX=284812 GN=rhp16 PE=3 SV=2 && PF00176:SNF2 family N-terminal domain|PF00271:Helicase conserved C-terminal domain|PF13445:RING-type zinc-finger	SNF2	SNF2
107759347	0	0	0	0	0	0	0	0	0	0	0	0	0	0	0	0	0	0	0	0	0	0	0	0	LOC107759347	NW_015866522.1	7194	7744	+	492	protein_coding	uncharacterized LOC107759347 && - && PF13456:Reverse transcriptase-like	-	-
107759348	91.19849684	89.83454101	99.75533812	84.00561139	61.99307734	52.21264033	39.48415353	94.28243816	51.90807445	64.86251947	30.34826482	60.51343905	91.0351195	56.5228237	87.30177748	129.2807573	41.53338137	33.93910818	35.40188747	55.25914845	43.83156105	46.87299897	38.46131666	46.16036751	LOC107759348	NW_015793231.1	5174	8332	-	1166	protein_coding	L-ascorbate peroxidase 1%2C cytosolic && sp|Q05431|APX1_ARATH L-ascorbate peroxidase 1, cytosolic OS=Arabidopsis thaliana OX=3702 GN=APX1 PE=1 SV=2 && PF00141:Peroxidase	-	-
107759349	6.473965722	7.077699681	6.473094727	5.871102759	23.98272451	9.329396551	23.2574316	39.36134539	6.138173189	5.937888457	5.397949311	7.078681799	6.702396729	8.614517451	6.630292112	4.862380623	12.29273551	14.11143132	11.42711136	11.33966383	6.359710632	4.259560102	10.44221135	4.377360445	LOC107759349	NW_015866522.1	32212	35103	+	1586	protein_coding	actin-101 && sp|P30173|ACT13_SOLTU Actin-101 OS=Solanum tuberosum OX=4113 GN=AC101 PE=3 SV=1 && PF00022:Actin	-	-
107759350	0	0	0	0	0	0	0	0	0	0	0	0	0	0	0	0	0	0	0	0	0	0	0	0	LOC107759350	NW_015866531.1	25190	27418	-	474	protein_coding	uncharacterized LOC107759350 && - && -	-	-
107759351	0	0	0	0	0	0	0	0	0.033306777	0.09992033	0	0	0.055345079	0.166035238	0	0	0	0	0	0	0	0	0	0	LOC107759351	NW_015866534.1	5508	7054	-	725	protein_coding	early nodulin-93-like%2C transcript variant X1 && sp|Q02921|NO93_SOYBN Early nodulin-93 OS=Glycine max OX=3847 PE=2 SV=1 && PF03386:Early nodulin 93 ENOD93 protein	-	-
107759352	1.562984946	1.766995771	1.650277688	1.271681379	1.51898925	1.303459666	0.984786507	2.268721577	1.773540574	1.479069242	2.089938386	1.751614094	1.201485688	0.828149574	0.786944682	1.989362808	1.452382062	1.678393259	1.521860227	1.156892699	2.010837105	2.107067098	2.2024862	1.722958018	LOC107759352	NW_015866539.1	6902	10331	+	2253	protein_coding	protein SENSITIVITY TO RED LIGHT REDUCED 1-like%2C transcript variant X2 && sp|Q8GWZ6|SRR1_ARATH Protein SENSITIVITY TO RED LIGHT REDUCED 1 OS=Arabidopsis thaliana OX=3702 GN=SRR1 PE=2 SV=2 && -	-	-
107759353	1.782710872	1.116970232	1.944765806	2.286396578	24.68138106	18.1345634	36.91845832	18.99112147	3.385646378	1.948324281	4.82596612	3.382648733	1.579165948	1.07916139	1.993071263	1.665265192	38.35616742	40.85232289	40.48277227	33.7334071	2.415298966	3.620956038	1.769326093	1.855614768	LOC107759353	NW_015793231.1	62048	66568	-	2454	protein_coding	AP2-like ethylene-responsive transcription factor TOE3%2C transcript variant X3 && sp|Q9SK03|RAP27_ARATH Ethylene-responsive transcription factor RAP2-7 OS=Arabidopsis thaliana OX=3702 GN=RAP2-7 PE=2 SV=2 && PF00847:AP2 domain	AP2/ERF-AP2	AP2/ERF->AP2/ERF-AP2
107759354	0.989301567	0.975193879	1.169406758	0.823304065	1.097496263	0.540947286	1.469940071	1.281601433	0.786228508	0.804913769	0.902036625	0.651735129	1.011037278	0.461208995	1.991066737	0.580836102	1.607748138	2.15638315	1.108965621	1.557895644	0.817131757	0.536330238	0.427775983	1.487289048	LOC107759354	NW_015866547.1	192	4480	+	2610	protein_coding	abscisic-aldehyde oxidase-like && sp|Q7G9P4|ALDO3_ARATH Abscisic-aldehyde oxidase OS=Arabidopsis thaliana OX=3702 GN=AAO3 PE=1 SV=1 && PF01315:Aldehyde oxidase and xanthine dehydrogenase, a/b hammerhead domain|PF02738:Molybdopterin-binding domain of aldehyde dehydrogenase	-	-
107759355	0	0	0	0	0	0	0	0	0	0	0	0	0	0	0	0	0	0	0	0	0	0	0	0	LOC107759355	NW_015866547.1	4856	6551	-	814	protein_coding	two-component response regulator ARR22-like && sp|Q9M8Y4|ARR22_ARATH Two-component response regulator ARR22 OS=Arabidopsis thaliana OX=3702 GN=ARR22 PE=2 SV=1 && PF00072:Response regulator receiver domain	Others	Others
107759356	0.053409255	0.09953682	0	0.060690945	0.166168793	0.229689463	0.211495043	0.057321874	0	0	0	0	0.163193422	0.489580266	0	0	0.127145598	0.268246061	0.113190734	0	0.052359243	0.030941445	0.126136284	0	LOC107759356	NW_015866549.1	21493	23459	+	1967	protein_coding	uncharacterized protein At5g39865-like && sp|Q9FLE8|Y5986_ARATH Uncharacterized protein At5g39865 OS=Arabidopsis thaliana OX=3702 GN=At5g39865 PE=2 SV=1 && PF00462:Glutaredoxin	-	-
107759357	12.31836576	10.27824236	14.55517709	12.12167782	9.440271007	7.657046382	9.359626114	11.30414052	10.21578633	9.607496493	10.68665061	10.3532119	10.78588167	13.75516917	11.14880875	7.45366708	10.49489347	12.00128483	9.17476244	10.30863316	12.8617537	11.99940022	14.87338344	11.71247746	LOC107759357	NW_015866549.1	23568	27407	-	1689	protein_coding	binding partner of ACD11 1-like%2C transcript variant X3 && sp|Q9LFD5|BPA1_ARATH Binding partner of ACD11 1 OS=Arabidopsis thaliana OX=3702 GN=BPA1 PE=1 SV=1 && -	-	-
107759358	13.89927354	18.11343378	10.6807893	12.90359753	6.060708489	9.766927738	5.479763485	2.935434244	13.70684266	18.590477	9.05467727	13.4753737	13.42931506	16.95666713	10.82909002	12.50218802	8.880513787	11.28379362	7.142066972	8.215680764	14.62194494	10.52561509	15.74478132	17.59543842	LOC107759358	NW_015866549.1	41088	43102	-	717	protein_coding	transcription factor PRE5-like && sp|Q9LJX1|PRE5_ARATH Transcription factor PRE5 OS=Arabidopsis thaliana OX=3702 GN=PRE5 PE=1 SV=1 && -	bHLH	bHLH
107759359	3.470378242	5.962836774	2.046706882	2.40159107	5.316238717	8.615617096	3.332115537	4.000983517	2.809349477	4.372037905	1.375428856	2.680581669	2.92087242	2.976595692	3.023562614	2.762458955	4.50664158	3.280243096	4.777654713	5.462026931	2.346850409	0.86726822	3.79548096	2.377802047	LOC107759359	NW_015866549.1	147696	155190	+	1193	protein_coding	NAP1-related protein 2-like && sp|Q8LC68|NRP2_ARATH NAP1-related protein 2 OS=Arabidopsis thaliana OX=3702 GN=NRP2 PE=1 SV=2 && PF00956:Nucleosome assembly protein (NAP)	-	-
107759360	3.3944745	3.933761407	2.994491744	3.255170349	7.334093684	9.985228575	7.270502969	4.746549508	2.026621058	1.996112216	1.310546897	2.773204059	5.059941942	4.18066627	3.053363436	7.94579612	7.505275564	6.638409898	6.211598216	9.665818578	2.656059529	2.69021834	2.492494967	2.78546528	LOC107759360	NW_015866549.1	157365	163780	+	1742	protein_coding	protease Do-like 8%2C chloroplastic && sp|Q9LU10|DEGP8_ARATH Protease Do-like 8, chloroplastic OS=Arabidopsis thaliana OX=3702 GN=DEGP8 PE=1 SV=1 && PF13365:Trypsin-like peptidase domain|PF13180:PDZ domain	-	-
107759361	0.225876734	0.133235063	0.320990924	0.223404216	0.512967332	0.17294116	0.534738403	0.831222433	0.863644412	0.640863633	1.11662921	0.833440391	0.200440994	0.122873986	0.478448997	0	0.455308322	0.688200071	0.393929945	0.283794951	0.87938478	0.786917068	1.013038736	0.838198535	LOC107759361	NW_015866549.1	164173	168754	-	2939	protein_coding	uncharacterized LOC107759361%2C transcript variant X4 && - && PF07891:Protein of unknown function (DUF1666)	-	-
107759362	0.07969287	0.204329915	0.034748695	0	0.009647968	0	0.028943905	0	0	0	0	0	0.068787592	0	0	0.206362776	0.110131497	0.330394491	0	0	0	0	0	0	LOC107759362	NW_015866549.1	172849	175736	-	1597	lncRNA	uncharacterized LOC107759362%2C transcript variant X5 && - && -	-	-
107759363	0	0	0	0	0	0	0	0	0	0	0	0	0	0	0	0	0	0	0	0	0	0	0	0	TRNAL-CAG	NW_015866549.1	164239	164319	+	81	tRNA	tRNA-Leu && - && -	-	-
107759364	0.384014745	0	0.998600676	0.15344356	0.690760523	1.596976513	0.475305056	0	0.178684262	0.186226836	0	0.349825951	0	0	0	0	0.51825842	0.904267355	0.114471041	0.536036864	0.639678402	0	0	1.919035206	LOC107759364	NW_015866554.1	131070	132764	+	389	protein_coding	glycine-rich RNA-binding protein 2%2C mitochondrial-like && sp|Q9SVM8|RBG2_ARATH Glycine-rich RNA-binding protein 2, mitochondrial OS=Arabidopsis thaliana OX=3702 GN=RBG2 PE=1 SV=1 && -	-	-
107759365	0	0	0	0	0	0	0	0	0	0	0	0	0	0	0	0	0	0	0	0	0	0	0	0	LOC107759365	NW_015866560.1	17598	17957	-	360	protein_coding	uncharacterized LOC107759365 && - && -	-	-
107759366	3.642741372	3.274167581	4.256388286	3.397668247	5.806385117	5.721045973	5.842033368	5.856076011	3.124627517	3.913907761	2.374655029	3.08531976	2.698145679	2.584038533	3.539071548	1.971326957	3.732576885	3.648258576	3.651697994	3.897774085	3.011986886	3.581834236	2.573259293	2.88086713	LOC107759366	NW_015866560.1	1311	10294	-	2073	protein_coding	calcium-dependent protein kinase 21-like && sp|O49717|CDPKF_ARATH Calcium-dependent protein kinase 15 OS=Arabidopsis thaliana OX=3702 GN=CPK15 PE=2 SV=1 && PF00069:Protein kinase domain|PF13499:EF-hand domain pair	-	-
107759367	0	0	0	0	0	0	0	0	0	0	0	0	0	0	0	0	0	0	0	0	0	0	0	0	LOC107759367	NW_015866571.1	1558	5893	+	557	protein_coding	uncharacterized LOC107759367 && - && PF00665:Integrase core domain	-	-
107759368	10.42405304	11.1793059	12.63166012	7.46119309	13.39767676	13.11646906	9.879541993	17.19701922	13.16429	11.682429	14.42271523	13.38772578	9.703026301	8.684501328	8.72718386	11.69739372	15.39668049	16.82802475	13.67487308	15.68714364	16.19407631	15.35633953	16.46409418	16.76179524	LOC107759368	NW_015866573.1	427	2599	+	1296	protein_coding	DNA-binding protein HEXBP-like && - && PF00098:Zinc knuckle	-	-
107759369	581.9318473	650.1967937	510.2586347	585.3401135	196.5616911	163.4041484	277.7637361	148.5171889	988.0636829	833.0146823	1156.884095	974.2922713	486.8973705	465.126708	595.2205652	400.3448383	210.8432246	248.8949322	222.0637125	161.5710291	841.4257503	855.7673816	741.6527645	926.8571048	LOC107759369	NW_015866573.1	15327	18362	+	1529	protein_coding	fructose-bisphosphate aldolase 1%2C chloroplastic-like && sp|Q944G9|ALFP2_ARATH Fructose-bisphosphate aldolase 2, chloroplastic OS=Arabidopsis thaliana OX=3702 GN=FBA2 PE=1 SV=2 && PF00274:Fructose-bisphosphate aldolase class-I	-	-
107759370	46.52359147	45.34505403	48.16658036	46.05914003	24.89084816	22.12544653	24.56244328	27.98465466	39.85080775	36.45632166	42.07995532	41.01614626	44.47503237	46.37845782	42.67712374	44.36951554	27.39871703	31.26438323	24.86697536	26.06479251	48.57171252	55.46066529	46.7891556	43.46531667	LOC107759370	NW_015866573.1	19156	24204	+	924	protein_coding	NADH dehydrogenase [ubiquinone] 1 beta subcomplex subunit 9-like%2C transcript variant X1 && sp|Q945M1|NDUB9_ARATH NADH dehydrogenase [ubiquinone] 1 beta subcomplex subunit 9 OS=Arabidopsis thaliana OX=3702 GN=CIB22 PE=1 SV=1 && PF05347:Complex 1 protein (LYR family)	-	-
107759371	48.7327498	45.34490622	54.19681382	46.65652937	150.8769841	100.0277382	167.4490428	185.1541714	99.19685425	95.38522947	89.83183021	112.3735031	36.23525114	32.37165935	57.89613065	18.4379634	154.0467791	194.9893903	163.3463425	103.8046044	133.899619	161.0174138	120.074197	120.6072462	LOC107759371	NW_015866573.1	55789	58655	-	2867	protein_coding	arginine decarboxylase-like && sp|O23141|SPE2_ARATH Arginine decarboxylase 2 OS=Arabidopsis thaliana OX=3702 GN=ADC2 PE=1 SV=1 && PF02784:Pyridoxal-dependent decarboxylase, pyridoxal binding domain	-	-
107759372	5.894756973	5.845166521	6.448930855	5.390173542	9.269687413	9.405515731	8.861484028	9.54206248	7.456925095	7.88231618	6.178474402	8.309984703	4.911585686	6.192524481	5.566178905	2.976053672	9.498117767	7.941287963	10.25062329	10.30244204	7.652602014	7.793556868	7.483704937	7.680544236	LOC107759372	NW_015866573.1	90449	96873	+	1351	protein_coding	protein FMP32%2C mitochondrial-like && sp|Q10073|YAN8_SCHPO Uncharacterized CCDC90 family protein C3H1.08c, mitochondrial OS=Schizosaccharomyces pombe (strain 972 / ATCC 24843) OX=284812 GN=SPAC3H1.08c PE=3 SV=1 && PF07798:Protein of unknown function (DUF1640)	-	-
107759373	5.824641563	5.963979435	6.896862947	4.613082307	2.987485092	4.512093573	2.389617886	2.060743818	5.003431832	5.74998452	4.321554058	4.938756919	6.800789712	6.631655506	6.129708882	7.641004746	3.878230085	3.168595312	3.348412445	5.117682499	5.803952426	6.102073087	4.955723339	6.354060852	LOC107759373	NW_015866573.1	117691	124185	+	1915	protein_coding	protein DETOXIFICATION 46%2C chloroplastic-like && sp|Q8W4G3|DTX46_ARATH Protein DETOXIFICATION 46, chloroplastic OS=Arabidopsis thaliana OX=3702 GN=DTX46 PE=2 SV=1 && PF01554:MatE	-	-
107759374	0.976720091	1.004597745	1.006757	0.918805526	0.594900745	1.055605545	0.584463213	0.144633477	1.02753347	0.915982134	0.745197932	1.421420343	1.640483456	1.786772837	2.083849687	1.050827845	0.900398412	0.507625071	0.244800632	1.948769534	0.485089076	0.669178919	0.170498949	0.615589358	LOC107759374	NW_015866573.1	97885	105111	-	1819	protein_coding	squalene synthase-like%2C transcript variant X1 && sp|P53800|FDFT_NICBE Squalene synthase OS=Nicotiana benthamiana OX=4100 PE=2 SV=1 && PF00494:Squalene/phytoene synthase	-	-
107759375	6.399186303	6.272605453	7.111533466	5.81341999	4.444481646	3.208526808	4.264954295	5.859963834	4.031234234	4.517969637	4.175128942	3.400604124	6.493315552	5.322028705	5.823858949	8.334059	3.649773927	4.376339187	4.412978431	2.160004164	4.204242928	4.887664532	4.504347712	3.22071654	LOC107759375	NW_015866582.1	5	2345	+	2341	protein_coding	FACT complex subunit SPT16-like && sp|Q8H6B1|SPT16_MAIZE FACT complex subunit SPT16 OS=Zea mays OX=4577 GN=SPT16 PE=2 SV=1 && PF08512:Histone chaperone Rttp106-like|PF08644:FACT complex subunit (SPT16/CDC68)	-	-
107759376	0.157226369	0.100507662	0.156681296	0.21449015	0.297668333	0.449363911	0.154236247	0.289404841	0.239557139	0.576414121	0.054935495	0.087321801	0.135267983	0.154486073	0.031384734	0.219933141	0.143097919	0	0.228589502	0.200704254	0.110059837	0.062486471	0.191049849	0.076643193	LOC107759376	NW_015866582.1	3221	8674	-	3896	protein_coding	FACT complex subunit SPT16-like%2C transcript variant X1 && sp|Q8H6B1|SPT16_MAIZE FACT complex subunit SPT16 OS=Zea mays OX=4577 GN=SPT16 PE=2 SV=1 && PF08512:Histone chaperone Rttp106-like|PF14826:FACT complex subunit SPT16 N-terminal lobe domain|PF08644:FACT complex subunit (SPT16/CDC68)|PF00557:Metallopeptidase family M24	-	-
107759377	0.748963261	0.386370251	1.199863052	0.66065648	0.819706422	1.337372071	0.618691806	0.503055389	0.840253449	0.727219389	0.532546719	1.260994239	0.977434131	1.270372577	0.660945524	1.000984291	0.932095228	0.554576579	0.85963774	1.382071366	0.74703918	0.783292442	0.862158546	0.595666552	LOC107759377	NW_015793231.1	228561	244301	+	3885	protein_coding	uncharacterized protein YKR070W-like%2C transcript variant X2 && sp|O13899|YF38_SCHPO Uncharacterized CDP-alcohol phosphatidyltransferase class-I family protein C22A12.08c OS=Schizosaccharomyces pombe (strain 972 / ATCC 24843) OX=284812 GN=SPAC22A12.08c PE=3 SV=1 && PF13344:Haloacid dehalogenase-like hydrolase|PF13242:HAD-hyrolase-like	-	-
107759378	0	0	0	0	0	0	0	0	0	0	0	0	0	0	0	0	0	0	0	0	0	0	0	0	LOC107759378	NW_015866584.1	448	4376	-	2998	protein_coding	potassium transporter 5-like && sp|Q5JK32|HAK5_ORYSJ Potassium transporter 5 OS=Oryza sativa subsp. japonica OX=39947 GN=HAK5 PE=2 SV=2 && PF02705:K+ potassium transporter	-	-
107759379	0.596134994	0.961770157	0.700972625	0.125662199	3.888369868	1.84286505	5.984716055	3.8375285	1.670608124	1.906374715	2.102738009	1.002711647	0.168948137	0.506844412	0	0	2.034665216	2.221642113	1.68742364	2.194929896	0.282905009	0.064065077	0.391752743	0.392897208	LOC107759379	NW_015866592.1	464	4507	+	950	lncRNA	uncharacterized LOC107759379 && - && -	-	-
107759380	2.384953552	2.750327303	2.046298488	2.358234866	0.331963739	0.594994522	0.202912277	0.197984418	3.361360615	2.41686136	4.321913849	3.345306636	1.959753545	1.056852922	1.234558036	3.587849677	0.413944333	0.347436349	0.390950263	0.503446387	3.38230219	2.564852933	3.321930267	4.26012337	LOC107759380	NW_015866599.1	108686	111076	+	1139	lncRNA	uncharacterized LOC107759380 && - && -	-	-
107759381	0.744300612	0.73094532	0.976688524	0.525267994	0.435076763	0.045179917	0.628638467	0.631411906	0.650066009	0.811353079	1.08441203	0.054432918	0.456749426	0.240751096	0.39127975	0.738217432	0.298888326	0	0.854961311	0.041703668	0.615628562	0.486894582	1.240550352	0.119440751	LOC107759381	NW_015866603.1	17970	19921	+	1250	lncRNA	uncharacterized LOC107759381 && - && -	-	-
107759382	0	0	0	0	0	0	0	0	0	0	0	0	0	0	0	0	0	0	0	0	0	0	0	0	LOC107759382	NW_015866618.1	86243	87280	+	1038	protein_coding	uncharacterized LOC107759382 && - && PF04937:Protein of unknown function (DUF 659)	-	-
107759383	0	0	0	0	0	0	0	0	0	0	0	0	0	0	0	0	0	0	0	0	0	0	0	0	LOC107759383	NW_015866618.1	87439	88172	+	639	protein_coding	uncharacterized LOC107759383 && - && -	-	-
107759384	15.10256949	12.88826376	17.34676111	15.07268359	2.462181676	2.478394746	2.028509653	2.879640629	6.984884697	5.185613524	8.083817435	7.685223132	14.76949761	14.33248429	16.60387879	13.37212973	3.345973265	4.302100735	3.748144236	1.987674825	9.455207977	11.2090839	8.456269486	8.700270548	LOC107759384	NW_015866618.1	42786	45643	-	2780	protein_coding	uncharacterized LOC107759384%2C transcript variant X11 && - && -	-	-
107759385	9.406252951	9.722065592	9.780963281	8.715729981	8.671601601	10.16214955	7.703902781	8.148752472	7.391197408	8.868297717	6.681819974	6.623474533	8.69999771	7.900754982	7.213859703	10.98537845	8.044598325	5.707020669	6.009476397	12.41729791	7.077277093	6.149018961	6.769965048	8.312847269	LOC107759385	NW_015866618.1	92940	96680	+	1356	protein_coding	probable ribosomal protein S11%2C mitochondrial%2C transcript variant X1 && sp|Q8VZT8|RT11_ARATH Probable ribosomal protein S11, mitochondrial OS=Arabidopsis thaliana OX=3702 GN=NFD3 PE=1 SV=1 && PF00411:Ribosomal protein S11	-	-
107759386	0.247910647	0.067212127	0.266704884	0.409814931	0.132189522	0.135710359	0.222151676	0.038706531	0.245162424	0.273554628	0.391859371	0.070073272	0.67904727	0.392573877	0.671609595	0.972958338	0.192368642	0.120755236	0.366873202	0.089477489	0.181879431	0.22982494	0.085173385	0.230639968	LOC107759386	NW_015787843.1	39	5408	-	2913	protein_coding	3-hydroxyisobutyryl-CoA hydrolase-like protein 1%2C mitochondrial%2C transcript variant X4 && sp|Q8RXN4|HIBC5_ARATH 3-hydroxyisobutyryl-CoA hydrolase-like protein 2, mitochondrial OS=Arabidopsis thaliana OX=3702 GN=At4g31810 PE=1 SV=1 && -	-	-
107759387	0	0	0	0	0	0	0	0	0	0	0	0	0	0	0	0	0	0	0	0	0	0	0	0	LOC107759387	NW_015866618.1	99427	105288	+	5624	lncRNA	uncharacterized LOC107759387%2C transcript variant X2 && - && -	-	-
107759388	3.209746521	5.026131523	2.006384755	2.596723286	2.302404687	1.128833914	2.839710196	2.938669952	1.213157225	1.192464842	1.446989969	1.000016865	1.135747071	0.689983299	1.922900742	0.794357172	2.183908948	2.468627287	2.382222446	1.700877113	1.086828699	1.073400753	1.221588383	0.96549696	LOC107759388	NW_015866618.1	157084	161870	-	3402	protein_coding	probable polyamine transporter At1g31830%2C transcript variant X3 && sp|Q9C6S5|PHSB_ARATH Probable polyamine transporter At1g31830 OS=Arabidopsis thaliana OX=3702 GN=At1g31830 PE=2 SV=1 && PF13520:Amino acid permease	-	-
107759389	0	0	0	0	0	0	0	0	0	0	0	0	0	0	0	0	0	0	0	0	0	0	0	0	LOC107759389	NW_015866629.1	7055	7624	-	570	protein_coding	uncharacterized LOC107759389 && - && PF05970:PIF1-like helicase	-	-
107759390	0	0	0	0	0	0	0	0	0	0	0	0	0.077752931	0	0	0.233258794	0	0	0	0	0	0	0	0	LOC107759390	NW_015866636.1	21301	23480	+	1978	lncRNA	uncharacterized LOC107759390%2C transcript variant X2 && sp|P0C2F6|RNHX1_ARATH Putative ribonuclease H protein At1g65750 OS=Arabidopsis thaliana OX=3702 GN=At1g65750 PE=3 SV=1 && -	-	-
107759391	0.951550559	0.810720186	1.080000956	0.963930536	0.226771731	0.070155151	0.516783541	0.093376502	0.578399054	0.479948583	0.945330309	0.30991827	0.559987799	0.448604526	0.65820869	0.57315018	0.096389224	0	0.202824673	0.086342998	0.750599204	0.806450653	0.796212441	0.649134518	LOC107759391	NW_015866640.1	55132	57752	+	2415	lncRNA	uncharacterized LOC107759391%2C transcript variant X1 && - && -	-	-
107759392	0	0	0	0	0	0	0	0	0	0	0	0	0	0	0	0	0	0	0	0	0	0	0	0	LOC107759392	NW_015866642.1	41127	42683	+	546	protein_coding	uncharacterized LOC107759392 && - && PF02721:Domain of unknown function DUF223	-	-
107759393	0	0	0	0	0	0	0	0	0	0	0	0	0	0	0	0	0	0	0	0	0	0	0	0	LOC107759393	NW_015866642.1	91087	92157	+	1071	protein_coding	E3 ubiquitin-protein ligase UPL5-like && sp|Q9SU29|UPL5_ARATH E3 ubiquitin-protein ligase UPL5 OS=Arabidopsis thaliana OX=3702 GN=UPL5 PE=1 SV=1 && PF00240:Ubiquitin family	-	-
107759394	3.085907742	3.077849637	3.364870998	2.81500259	1.436049675	2.500332288	1.156697626	0.651119111	2.648961436	3.276982908	1.853954006	2.815947393	3.797873541	3.765356404	2.236018785	5.392245435	2.849703689	5.459220424	1.885742385	1.204148259	3.352719875	2.635978847	4.835639005	2.586541773	LOC107759394	NW_015866642.1	8118	9156	+	1039	protein_coding	Werner Syndrome-like exonuclease && - && PF01612:3'-5' exonuclease	-	-
107759395	0.603114056	0.306578861	0.521373258	0.981390048	1.730993593	0.79588815	2.035676014	2.361416615	0.820003539	0.765684266	1.214881976	0.479444374	0.544311957	0.671501882	0.574397754	0.387036234	2.74193266	4.492530844	1.621146545	2.112120591	0.660454323	0.214428031	0.364225001	1.402709938	LOC107759395	NW_015866642.1	13225	16776	-	1703	protein_coding	uncharacterized LOC107759395 && - && -	-	-
107759396	5.125144943	4.444594542	4.377019533	6.553820754	6.153526668	6.985775962	5.637393766	5.837410278	5.630109102	6.091390508	5.503169935	5.295766864	4.360018803	4.182611113	6.01177952	2.885665777	4.571670331	4.720892998	4.610740797	4.383377198	5.595903163	5.350257521	6.379480615	5.057971354	LOC107759396	NW_015866646.1	8713	15199	-	2878	protein_coding	histone-lysine N-methyltransferase%2C H3 lysine-9 specific SUVH1-like && sp|Q93YF5|SUVH1_TOBAC Histone-lysine N-methyltransferase, H3 lysine-9 specific SUVH1 OS=Nicotiana tabacum OX=4097 GN=SUVH1 PE=1 SV=1 && PF00856:SET domain|PF05033:Pre-SET motif|PF02182:SAD/SRA domain	SET	SET
107759397	0	0	0	0	0	0	0	0	0	0	0	0	0	0	0	0	0	0	0	0	0	0	0	0	LOC107759397	NW_015866646.1	1714	6598	-	1837	protein_coding	probable protein S-acyltransferase 1 && sp|Q5PNZ1|ZDH21_ARATH Probable protein S-acyltransferase 3 OS=Arabidopsis thaliana OX=3702 GN=PAT03 PE=2 SV=1 && PF01529:DHHC palmitoyltransferase	-	-
107759398	1.89301814	1.990104058	1.914304092	1.77464627	0.753878007	0.89335171	0.537379153	0.830903159	2.022206054	1.491092402	1.91716189	2.658363871	2.32702974	2.294178537	2.074036222	2.612874462	1.321019497	0.955323045	1.994353004	1.013382442	2.515332937	2.853441659	2.458876246	2.233680906	LOC107759398	NW_015866647.1	68570	79234	+	5247	protein_coding	uncharacterized LOC107759398%2C transcript variant X1 && - && -	-	-
107759399	0.012427555	0	0	0.037282664	0.109380627	0.246923346	0.057743181	0.023475354	0.030165413	0.090496239	0	0	0	0	0	0	0	0	0	0	0.038742984	0	0.116228952	0	LOC107759399	NW_015866647.1	63283	66257	-	1601	protein_coding	probable WRKY transcription factor 71 && sp|Q8VWJ2|WRK28_ARATH WRKY transcription factor 28 OS=Arabidopsis thaliana OX=3702 GN=WRKY28 PE=2 SV=1 && PF03106:WRKY DNA -binding domain	WRKY	WRKY
107759400	1.690030099	2.778663781	1.151069494	1.140357022	2.544630641	0.955634169	4.66775769	2.010500064	1.797089605	1.344452037	2.375500382	1.671316395	0.671790363	0.361389472	0.934415343	0.719566274	2.958884758	3.672167044	4.35083682	0.85365041	1.599043576	1.760740504	2.099184548	0.937205676	LOC107759400	NW_015793231.1	266084	270100	+	1832	protein_coding	serine/threonine-protein kinase CDL1-like && sp|Q9LQQ8|PBL5_ARATH Probable serine/threonine-protein kinase PBL5 OS=Arabidopsis thaliana OX=3702 GN=PBL5 PE=2 SV=1 && PF00069:Protein kinase domain	-	-
107759401	4.128163549	3.28740006	5.498959486	3.598131102	4.152181929	4.337048217	3.091739679	5.027757891	4.633349493	3.768671402	5.243202154	4.888174922	4.151938759	3.479062076	3.533957282	5.442796918	3.981391944	4.429677968	3.640292535	3.874205328	4.898416479	4.271886813	5.12200806	5.301354565	LOC107759401	NW_015866647.1	82239	90186	-	1211	protein_coding	protein NLP2-like && sp|Q0JC27|NLP2_ORYSJ Protein NLP2 OS=Oryza sativa subsp. japonica OX=39947 GN=NLP2 PE=2 SV=2 && PF02042:RWP-RK domain	RWP-RK	RWP-RK
107759402	0.088807761	0.139153465	0	0.127269818	0.140414573	0.301038895	0	0.120204825	0.025743511	0.077230532	0	0	0.043452353	0	0.13035706	0	0.050173438	0	0.094945064	0.055575251	0	0	0	0	LOC107759402	NW_015866647.1	47052	48213	+	938	protein_coding	cell division control protein 2 homolog D-like && sp|Q38775|CDC2D_ANTMA Cell division control protein 2 homolog D OS=Antirrhinum majus OX=4151 GN=CDC2D PE=2 SV=1 && PF00069:Protein kinase domain	-	-
107759403	10.49199777	12.51839115	9.30367184	9.65393031	11.12136213	10.02512959	10.6441497	12.69480709	10.95721034	10.64486552	11.22208287	11.00468263	9.808404051	9.348692693	10.52119028	9.55532918	9.895259293	10.10356019	9.968576265	9.61364142	11.65053762	13.68490688	11.62251316	9.644192807	LOC107759403	NW_015866651.1	5	7819	+	2028	protein_coding	carbon catabolite repressor protein 4 homolog 1-like && sp|Q8W0Z9|CCR4A_ARATH Carbon catabolite repressor protein 4 homolog 1 OS=Arabidopsis thaliana OX=3702 GN=CCR4-1 PE=2 SV=1 && PF03372:Endonuclease/Exonuclease/phosphatase family|PF15801:zf-MYND-like zinc finger, mRNA-binding	-	-
107759404	0.174101252	0.097371093	0.269085289	0.155847375	0.564080773	0.379167527	0.499992198	0.813082595	0.043666583	0.027020604	0.053221109	0.050758036	0.176736102	0.20204773	0.205235788	0.122924787	0.394656135	0.360813131	0.531494039	0.291661237	0.087825799	0.022701165	0.185087706	0.055688526	LOC107759404	NW_015866670.1	2829	13129	-	2681	protein_coding	protein ENHANCED DISEASE RESISTANCE 2-like%2C transcript variant X1 && sp|Q8VZF6|EDR2L_ARATH Protein ENHANCED DISEASE RESISTANCE 2-like OS=Arabidopsis thaliana OX=3702 GN=EDR2L PE=2 SV=1 && PF00169:PH domain|PF01852:START domain|PF07059:Protein of unknown function (DUF1336)	-	-
107759405	24.998988	22.65326404	26.69199479	25.65170517	24.47667892	17.08248941	22.61509312	33.73245424	20.48879723	20.9543667	22.40520724	18.10681776	33.51642603	35.31679295	31.02347194	34.20901321	27.24910524	34.88528938	24.80388789	22.05813846	23.60875324	17.50406141	29.01452476	24.30767355	LOC107759405	NW_015866670.1	17139	20489	-	605	protein_coding	uncharacterized LOC107759405 && - && PF05212:Protein of unknown function (DUF707)	-	-
107759406	0	0	0	0	0.704093277	0.304611093	1.645493798	0.162174939	0.279814687	0.234440903	0.384805268	0.220197888	0	0	0	0	0.264390079	0	0.624466078	0.168704159	0.378749408	0.065654609	1.070593616	0	LOC107759406	NW_015866683.1	72517	76136	+	927	protein_coding	intracellular ribonuclease LX-like && sp|P80196|RNLX_SOLLC Intracellular ribonuclease LX OS=Solanum lycopersicum OX=4081 GN=RNALX PE=1 SV=2 && PF00445:Ribonuclease T2 family	-	-
107759407	1.331440846	1.498575774	1.433533282	1.062213482	4.295319932	3.14469861	5.59881798	4.142443207	0.932052272	0.914884766	0.982910173	0.898361878	1.641874599	1.589344202	1.368749127	1.967530468	2.690731639	2.574592432	2.505088992	2.992513492	1.352679145	1.013199115	1.673532335	1.371305984	LOC107759407	NW_015866701.1	4498	7803	+	1742	protein_coding	probable protein phosphatase 2C 63 && sp|O81760|P2C63_ARATH Probable protein phosphatase 2C 63 OS=Arabidopsis thaliana OX=3702 GN=At4g33920 PE=2 SV=1 && PF00481:Protein phosphatase 2C	-	-
107759408	0	0	0	0	0.530362779	0.196093391	0.481493924	0.913501021	0.241986188	0	0.371577587	0.354380976	0	0	0	0	0.111873634	0	0.154615399	0.181005504	0.427328289	0.63397732	0	0.648007548	LOC107759408	NW_015793234.1	7725	8300	-	576	protein_coding	Werner Syndrome-like exonuclease && sp|Q14191|WRN_HUMAN Werner syndrome ATP-dependent helicase OS=Homo sapiens OX=9606 GN=WRN PE=1 SV=2 && PF01612:3'-5' exonuclease	-	-
107759409	41.40170919	45.42127855	35.15840325	43.62544577	37.29050991	33.92284062	31.61185343	46.33683569	33.22830652	35.10288368	30.83545335	33.74658254	45.81480128	40.15211226	42.83725454	54.45503705	28.93978184	23.99168465	24.02785563	38.79980523	37.57836486	32.63664184	47.33240773	32.76604501	LOC107759409	NW_015866701.1	72055	73730	-	1490	protein_coding	3-oxo-Delta(4%2C5)-steroid 5-beta-reductase-like && sp|Q6PQJ9|5BPOR_DIGLA 3-oxo-Delta(4,5)-steroid 5-beta-reductase OS=Digitalis lanata OX=49450 PE=1 SV=1 && -	-	-
107759410	6.735946737	4.500894825	10.90433834	4.802607046	2.295412068	1.916498957	3.036020801	1.933716447	2.962231407	2.69626287	3.397280797	2.793150553	1.341017913	1.713061983	1.371995567	0.937996189	2.264735789	2.647345384	1.949829664	2.197032319	3.603062921	3.397868592	3.938255086	3.473065084	LOC107759410	NW_015866706.1	26889	33340	+	1827	protein_coding	catalase isozyme 3-like && sp|P17598|CATA1_GOSHI Catalase isozyme 1 OS=Gossypium hirsutum OX=3635 GN=CAT1 PE=2 SV=2 && PF00199:Catalase|PF06628:Catalase-related immune-responsive	-	-
107759411	2.227007017	2.647227216	2.581100751	1.452693084	6.240882796	2.168587163	11.29961295	5.254448275	5.161804059	3.722018779	6.09636435	5.667029049	1.518448834	1.236958036	2.92626571	0.392122757	9.794490629	13.51916987	12.43880468	3.42549734	6.107954225	7.949232117	5.065524694	5.309105863	LOC107759411	NW_015866706.1	35400	40320	+	3698	protein_coding	protein NLP5-like%2C transcript variant X2 && sp|Q9SFW8|NLP5_ARATH Protein NLP5 OS=Arabidopsis thaliana OX=3702 GN=NLP5 PE=2 SV=1 && PF02042:RWP-RK domain|PF00564:PB1 domain	RWP-RK	RWP-RK
107759412	2.454662766	1.605767398	2.925852345	2.832368554	0.490366423	0.49626447	0.974834798	0	6.460463378	3.310190191	8.776806276	7.294393666	1.442156045	0.952003454	1.289366488	2.085098194	0.569418403	0.154551846	1.095622652	0.458080712	2.892967518	3.850660136	1.417148908	3.41109351	LOC107759412	NW_015866713.1	69	1129	+	569	pseudogene	- && sp|Q1XBU5|TPS5_SOLLC (R)-linalool synthase TPS5, chloroplastic OS=Solanum lycopersicum OX=4081 GN=TPS5 PE=1 SV=1 && -	-	-
107759413	0.024442893	0	0	0.073328679	0.067280487	0.1734487	0.028392762	0	0.059330253	0.17799076	0	0	0.025035815	0	0.075107446	0	0.062485086	0	0.02735211	0.160103148	0.112869265	0.224306472	0.114301322	0	LOC107759413	NW_015866718.1	433	2799	+	1628	protein_coding	ankyrin repeat-containing protein At5g02620-like && - && PF13962:Domain of unknown function	-	-
107759414	1.895531824	1.457634946	2.236102136	1.992858389	2.833620987	1.404395312	4.214707117	2.881760532	1.562958347	1.050854494	2.102668842	1.535351704	1.663721024	1.566018524	2.3931311	1.032013448	3.828939388	4.606573813	4.767693817	2.112550533	1.619279818	1.891859559	1.642450961	1.323528932	LOC107759414	NW_015866718.1	3222	19075	-	4343	protein_coding	phospholipid-transporting ATPase 3-like%2C transcript variant X1 && sp|Q9XIE6|ALA3_ARATH Phospholipid-transporting ATPase 3 OS=Arabidopsis thaliana OX=3702 GN=ALA3 PE=1 SV=2 && PF16209:Phospholipid-translocating ATPase N-terminal|PF13246:Cation transport ATPase (P-type)|PF16212:Phospholipid-translocating P-type ATPase C-terminal	-	-
107759415	0	0	0	0	0	0	0	0	0	0	0	0	0	0	0	0	0	0	0	0	0	0	0	0	LOC107759415	NW_015866723.1	25497	36624	+	579	protein_coding	uncharacterized LOC107759415 && - && -	-	-
107759416	0.827856834	0.64016341	0.888127853	0.955279239	0.788451906	1.312013604	0.548858329	0.504483785	0.400598738	0.673185496	0.036831645	0.491779073	0.919953917	1.025398316	0.883762988	0.850700448	0.737262518	0.408600931	1.103460649	0.699725974	0.584029029	0.56557192	0.608426863	0.578088303	LOC107759416	NW_015866723.1	8340	14225	+	1937	protein_coding	protein SUPPRESSOR OF K(+) TRANSPORT GROWTH DEFECT 1-like%2C transcript variant X1 && sp|Q9ZNT0|VPS4_ARATH Protein SUPPRESSOR OF K(+) TRANSPORT GROWTH DEFECT 1 OS=Arabidopsis thaliana OX=3702 GN=SKD1 PE=1 SV=1 && PF00004:ATPase family associated with various cellular activities (AAA)|PF17862:AAA+ lid domain|PF09336:Vps4 C terminal oligomerisation domain|PF04212:MIT (microtubule interacting and tr…	-	-
107759417	14.90616057	17.89468668	11.5950842	15.22871082	17.72745467	18.79736297	15.3174372	19.06756384	10.83050909	10.67513935	8.996318356	12.82006958	18.88677997	22.54835225	13.04325597	21.06873168	14.95313388	13.9904546	14.3969154	16.47203163	11.08090286	8.834780716	12.91482038	11.49310748	LOC107759417	NW_015793234.1	63	2982	+	1364	protein_coding	coatomer subunit delta-like && sp|Q93Y22|COPD_ARATH Coatomer subunit delta OS=Arabidopsis thaliana OX=3702 GN=At5g05010 PE=1 SV=2 && PF00928:Adaptor complexes medium subunit family	-	-
107759418	0.011060023	0	0.033180069	0	0.132783023	0.033766754	0.207279895	0.157302418	0	0	0	0	0	0	0	0	0.118267474	0.210319881	0.066560889	0.077921652	0.048868128	0.090974324	0.055630061	0	LOC107759418	NW_015866723.1	20667	24011	-	3345	protein_coding	pentatricopeptide repeat-containing protein At2g27610-like && sp|Q9ZUW3|PP172_ARATH Pentatricopeptide repeat-containing protein At2g27610 OS=Arabidopsis thaliana OX=3702 GN=PCMP-H60 PE=2 SV=1 && PF13041:PPR repeat family|PF01535:PPR repeat|PF14432:DYW family of nucleic acid deaminases	-	-
107759419	0	0	0	0	0	0	0	0	0	0	0	0	0	0	0	0	0	0	0	0	0	0	0	0	LOC107759419	NW_015866723.1	39080	40783	-	1181	pseudogene	- && sp|Q94KL7|SILD_FORIN Secoisolariciresinol dehydrogenase (Fragment) OS=Forsythia intermedia OX=55183 PE=1 SV=1 && PF00106:short chain dehydrogenase	-	-
107759420	11.5584481	12.64121971	11.29549344	10.73863116	4.717090917	5.895934716	2.974323595	5.281014439	13.86737918	15.03069441	12.31988302	14.25156011	12.52642655	16.28191914	9.915267803	11.3820927	5.955944096	6.149448479	4.941195473	6.777188336	9.481195349	6.713582545	11.24070575	10.48929775	LOC107759420	NW_015866730.1	27228	32018	+	1523	protein_coding	protein STRICTOSIDINE SYNTHASE-LIKE 6-like && sp|Q9SD05|SSL6_ARATH Protein STRICTOSIDINE SYNTHASE-LIKE 6 OS=Arabidopsis thaliana OX=3702 GN=SSL6 PE=2 SV=1 && PF03088:Strictosidine synthase	-	-
107759421	0.166040912	0.2998299	0.198292835	0	0	0	0	0	0	0	0	0	0.111178868	0.030723723	0	0.302812882	0	0	0	0	0.012702139	0	0	0.038106416	LOC107759421	NW_015866730.1	32127	34085	-	1959	pseudogene	- && sp|Q9SEY5|AAE2_ARATH Isovalerate--CoA ligase AAE2 OS=Arabidopsis thaliana OX=3702 GN=AAE2 PE=1 SV=1 && PF00501:AMP-binding enzyme	-	-
107759422	0	0	0	0	0	0	0	0	0	0	0	0	0	0	0	0	0	0	0	0	0	0	0	0	LOC107759422	NW_015866730.1	34143	34407	+	227	lncRNA	uncharacterized LOC107759422 && - && -	-	-
107759423	0	0	0	0	0	0	0	0	0	0	0	0	0	0	0	0	0	0	0	0	0	0	0	0	LOC107759423	NW_015866734.1	25659	26221	-	324	protein_coding	uncharacterized LOC107759423 && - && PF03031:NLI interacting factor-like phosphatase	-	-
107759424	0	0	0	0	0	0	0	0	0	0	0	0	0	0	0	0	0	0	0	0	0	0	0	0	LOC107759424	NW_015866734.1	52212	52583	+	372	protein_coding	uncharacterized LOC107759424 && - && -	-	-
107759425	2.02976632	2.143939601	1.884807146	2.060552212	1.710738711	2.578475238	1.235369711	1.318371184	2.378233576	2.904143219	2.184776904	2.045780603	1.370358222	1.407509189	1.565881517	1.137683959	1.495630309	0.954805126	1.413232958	2.118852844	1.658583925	0.982735445	1.415995669	2.577020663	LOC107759425	NW_015866734.1	15476	19716	+	1796	protein_coding	AT-hook motif nuclear-localized protein 7-like && sp|Q8VYJ2|AHL1_ARATH AT-hook motif nuclear-localized protein 1 OS=Arabidopsis thaliana OX=3702 GN=AHL1 PE=1 SV=1 && PF03479:Plants and Prokaryotes Conserved (PCC) domain	-	-
107759426	0	0	0	0	0	0	0	0	0	0	0	0	0	0	0	0	0	0	0	0	0	0	0	0	LOC107759426	NW_015866734.1	20359	22513	-	733	protein_coding	uncharacterized LOC107759426 && - && -	-	-
107759427	3.918342507	4.760824921	2.277095723	4.717106878	92.82521496	2.145702761	1.475215426	274.8547267	2.343029226	3.743216006	1.734781683	1.551089988	3.639712183	3.384418898	6.132328914	1.402388738	1.649372678	0.400942251	0.744409703	3.802766081	1.412048941	1.479922741	1.508267905	1.247956177	LOC107759427	NW_015866734.1	29521	30178	+	658	protein_coding	uncharacterized LOC107759427 && - && -	-	-
107759428	0	0	0	0	0	0	0	0	0	0	0	0	0	0	0	0	0	0	0	0	0	0	0	0	TRNAA-AGC	NW_015866734.1	31792	31864	+	73	tRNA	tRNA-Ala && - && -	-	-
107759429	0	0	0	0	0	0	0	0	0	0	0	0	0	0	0	0	0	0	0	0	0	0	0	0	LOC107759429	NW_015866738.1	4730	5970	+	1188	protein_coding	F-box/kelch-repeat protein At3g17530-like && sp|Q9LIR8|FBK67_ARATH F-box/kelch-repeat protein At3g23880 OS=Arabidopsis thaliana OX=3702 GN=At3g23880 PE=2 SV=1 && PF07734:F-box associated|PF00646:F-box domain	-	-
107759430	60.68115314	57.79437783	67.30461755	56.94446405	29.54790224	20.71752894	34.16083522	33.76534256	85.3629416	64.22953613	107.6629169	84.1963718	55.7607112	55.48862151	69.63785663	42.15565547	52.69103063	64.33257777	59.34056336	34.39995076	115.5121956	134.7422171	116.625001	95.16936863	LOC107759430	NW_015866738.1	43	1467	+	935	protein_coding	ACT domain-containing protein ACR3-like && sp|O49285|ACR3_ARATH ACT domain-containing protein ACR3 OS=Arabidopsis thaliana OX=3702 GN=ACR3 PE=2 SV=1 && PF01842:ACT domain	-	-
107759431	24.20147593	23.91139941	25.52240342	23.17062495	35.89558148	24.58365756	36.37412326	46.72896363	25.33023992	22.7209836	29.24958424	24.02015192	24.81193191	24.54916235	28.33304275	21.55359062	33.11733614	35.37389605	34.32070429	29.65740808	28.49137505	26.10809554	35.63746968	23.72855993	LOC107759431	NW_015866746.1	13005	17014	+	1422	protein_coding	extensin-like%2C transcript variant X3 && sp|Q945P1|EULS3_ARATH Ricin B-like lectin EULS3 OS=Arabidopsis thaliana OX=3702 GN=EULS3 PE=1 SV=1 && -	-	-
107759432	7.003941027	8.256525205	6.814105983	5.941191893	8.79188541	6.566848451	8.90069512	10.90811266	7.78285012	6.604036688	8.95934052	7.785173153	6.339640138	6.774623854	8.87204085	3.372255709	9.726389081	11.61626051	11.59831236	5.96459438	7.613052511	8.832041249	6.924001965	7.083114317	LOC107759432	NW_015866746.1	18048	26182	-	1075	protein_coding	U11/U12 small nuclear ribonucleoprotein 65 kDa protein-like && sp|Q8RWV8|U1165_ARATH U11/U12 small nuclear ribonucleoprotein 65 kDa protein OS=Arabidopsis thaliana OX=3702 GN=SNRNP65 PE=1 SV=1 && PF00076:RNA recognition motif. (a.k.a. RRM, RBD, or RNP domain)	-	-
107759433	0	0	0	0	0	0	0	0	0	0	0	0	0	0	0	0	0	0	0	0	0	0	0	0	LOC107759433	NW_015866749.1	640	1611	+	553	protein_coding	peroxidase 43-like && sp|Q9SZH2|PER43_ARATH Peroxidase 43 OS=Arabidopsis thaliana OX=3702 GN=PER43 PE=3 SV=2 && PF00141:Peroxidase	-	-
107759434	0	0	0	0	0	0	0	0	0	0	0	0	0	0	0	0	0	0	0	0	0	0	0	0	LOC107759434	NW_015866759.1	36716	48256	+	1461	protein_coding	uncharacterized LOC107759434 && - && -	-	-
107759435	0.404514585	0.561965915	0.445988132	0.205589706	0.423035137	0.29177616	0.265346824	0.711982426	0.801009897	1.372327149	0.327636724	0.703065818	0.59519054	0.621917296	1.087980075	0.075674249	0.537333051	0.706750864	0.306745591	0.598502698	0.465670202	0.419254806	0.249249497	0.728506304	LOC107759435	NW_015793237.1	7210	9924	-	1742	pseudogene	- && sp|Q65XS5|BC10_ORYSJ Glycosyltransferase BC10 OS=Oryza sativa subsp. japonica OX=39947 GN=BC10 PE=1 SV=1 && -	-	-
107759436	0	0	0	0	0	0	0	0	0	0	0	0	0	0	0	0	0	0	0	0	0	0	0	0	LOC107759436	NW_015866770.1	48104	48553	+	450	protein_coding	uncharacterized LOC107759436 && - && PF14223:gag-polypeptide of LTR copia-type	-	-
107759437	0	0	0	0	0	0	0	0	0	0	0	0	0	0	0	0	0	0	0	0	0	0	0	0	LOC107759437	NW_015866788.1	12648	14545	+	1335	protein_coding	uncharacterized LOC107759437 && - && -	-	-
107759438	8.376461265	8.543091164	7.131582918	9.454709713	10.07308574	9.823188843	10.08460675	10.31146162	8.446173576	6.408518469	10.06391131	8.866090944	8.743267136	8.993988928	8.331943278	8.9038692	10.68770881	11.80067548	10.35377908	9.90867187	9.098145817	10.80451963	9.305981422	7.183936397	LOC107759438	NW_015866788.1	73709	94868	-	1673	protein_coding	CD2 antigen cytoplasmic tail-binding protein 2-like%2C transcript variant X2 && - && -	-	-
107759439	0	0	0	0	0	0	0	0	0	0	0	0	0	0	0	0	0	0	0	0	0	0	0	0	LOC107759439	NW_015866791.1	25195	31894	-	621	protein_coding	uncharacterized LOC107759439 && - && PF13456:Reverse transcriptase-like	-	-
107759440	2.340881094	2.010065415	2.509215573	2.503362295	1.53154507	1.332304247	2.695861131	0.566469834	4.261218511	3.228094537	6.077704178	3.477856817	1.618047131	1.774868824	2.604151353	0.475121217	2.635427735	3.083086512	2.363609456	2.459587236	2.945920694	2.39299434	1.503943743	4.940823998	LOC107759440	NW_015866792.1	12632	14270	+	1526	lncRNA	uncharacterized LOC107759440 && - && -	-	-
107759441	421.9857217	420.6162072	409.4060808	435.9348772	357.5799661	490.2528671	360.0232859	222.4637453	213.7182343	215.6988021	206.6539188	218.8019821	516.5297065	421.9906845	434.5568294	693.0416056	440.7918156	311.4459337	374.2457049	636.6838081	267.8512168	228.8130998	252.9886392	321.7519113	LOC107759441	NW_015866804.1	3663	5545	+	445	lncRNA	uncharacterized LOC107759441 && - && -	-	-
107759442	25.78655624	22.66795725	24.88081513	29.81089634	27.80888746	21.08994439	22.8756069	39.46111108	17.50045397	16.60991182	17.89645877	17.99499133	31.10763445	31.01617407	32.75468965	29.55203963	31.26181452	27.64969363	27.14211029	38.99363965	20.4353512	19.06681393	24.36040987	17.87882982	LOC107759442	NW_015866804.1	7566	10854	-	881	protein_coding	uncharacterized protein At2g27730%2C mitochondrial-like && sp|Q9ZUX4|UMP2_ARATH Uncharacterized protein At2g27730, mitochondrial OS=Arabidopsis thaliana OX=3702 GN=At2g27730 PE=1 SV=1 && -	-	-
107759443	0	0	0	0	0	0	0	0	0.047880498	0.072369869	0.071271625	0	0	0	0	0	0	0	0	0	0	0	0	0	LOC107759443	NW_015866807.1	22817	30491	+	1001	protein_coding	probable transcription factor KAN4 && sp|A3AWH5|MOF1_ORYSJ Myb family transcription factor MOF1 OS=Oryza sativa subsp. japonica OX=39947 GN=MOF1 PE=1 SV=1 && PF00249:Myb-like DNA-binding domain	GARP-G2-like	GARP->GARP-G2-like
107759444	0	0	0	0	0	0	0	0	0	0	0	0	0	0	0	0	0	0	0	0	0	0	0	0	LOC107759444	NW_015793238.1	2595	3474	-	792	protein_coding	myosin heavy chain%2C fast skeletal muscle-like && - && -	-	-
107759445	25.20973834	27.45545843	24.66385162	23.50990497	27.24934093	26.00874552	27.02564516	28.7136321	30.96186857	28.86587308	38.1588827	25.86084992	30.28890804	27.53417703	23.3306173	40.00192979	28.63115657	29.4144139	27.87768962	28.60136619	28.92914808	27.74926016	31.18011613	27.85806793	LOC107759445	NW_015866807.1	30771	36929	-	1305	protein_coding	reticulon-like protein B8%2C transcript variant X1 && sp|Q9SS37|RTNLH_ARATH Reticulon-like protein B8 OS=Arabidopsis thaliana OX=3702 GN=RTNLB8 PE=2 SV=1 && PF02453:Reticulon	-	-
107759446	0	0	0	0	0.017341368	0	0.052024104	0	0	0	0	0	0	0	0	0	0	0	0	0	0	0	0	0	LOC107759446	NW_015866807.1	39748	43239	-	1777	protein_coding	polygalacturonase-like && sp|Q05967|PGLR_TOBAC Polygalacturonase OS=Nicotiana tabacum OX=4097 GN=PG1 PE=2 SV=1 && PF00295:Glycosyl hydrolases family 28	-	-
107759447	0.100997538	0	0	0.302992613	0.084791973	0	0	0.254375919	0.081717134	0.245151402	0	0	0.033946855	0.101840565	0	0	0	0	0	0	0	0	0	0	LOC107759447	NW_015866810.1	3489	5705	+	591	protein_coding	membrin-11-like && sp|Q9SJL6|MEM11_ARATH Membrin-11 OS=Arabidopsis thaliana OX=3702 GN=MEMB11 PE=1 SV=1 && -	-	-
107759448	42.07521947	47.6132396	42.66729992	35.94511891	40.61669372	50.43670018	37.13862567	34.2747553	44.37080306	51.82581577	41.1679923	40.11860111	43.02256085	38.32712018	33.74095724	56.99960514	50.41501595	35.46636805	41.51861057	74.26006924	43.70762244	35.11995116	50.22668485	45.77623131	LOC107759448	NW_015866815.1	17898	19473	-	636	protein_coding	60S ribosomal protein L30-like && sp|O49884|RL30_LUPLU 60S ribosomal protein L30 OS=Lupinus luteus OX=3873 GN=RPL30 PE=3 SV=1 && PF01248:Ribosomal protein L7Ae/L30e/S12e/Gadd45 family	-	-
107759449	0	0	0	0	0	0	0	0	0	0	0	0	0	0	0	0	0	0	0	0	0	0	0	0	LOC107759449	NW_015866815.1	12559	13364	-	806	protein_coding	uncharacterized LOC107759449 && - && PF11250:Fantastic Four meristem regulator	-	-
107759450	0.61160354	0.319047678	0.964583007	0.551179935	0.051055432	0.030676207	0	0.122490088	0.240847436	0.039349397	0.387522524	0.295670386	0.251505927	0.588473618	0.166044163	0	0.071752532	0.191070071	0.024187526	0	0.254516238	0.297531996	0.101076889	0.364939829	LOC107759450	NW_015866816.1	991	4379	-	1841	protein_coding	putative late blight resistance protein homolog R1A-10 && sp|Q5MLE9|TM2NV_SOLLC ToMV resistant protein Tm-2 netted virescent OS=Solanum lycopersicum OX=4081 GN=Tm-2nv PE=1 SV=1 && PF00931:NB-ARC domain	-	-
107759451	0.469512218	0.553076059	0.282171184	0.573289413	0.111428662	0.159533606	0.026114925	0.148637454	0.282766044	0.491133825	0.241840328	0.115323979	0.297566312	0.34004392	0.552655015	0	0.15020075	0.223576272	0.05031552	0.176710458	0.359470104	0.447007737	0.420525543	0.210877033	LOC107759451	NW_015866820.1	47158	49785	-	1770	protein_coding	transcription factor IIIB 60 kDa subunit-like && sp|Q92994|TF3B_HUMAN Transcription factor IIIB 90 kDa subunit OS=Homo sapiens OX=9606 GN=BRF1 PE=1 SV=1 && PF00382:Transcription factor TFIIB repeat|PF07741:Brf1-like TBP-binding domain	-	-
107759452	0.643806792	0.328615181	1.061812343	0.540992852	0.599293692	0.284365039	0.6051404	0.908375638	0.767457481	1.094293643	0.933995627	0.274083172	0.675995372	0.848568816	1.046663481	0.132753818	0.730154578	0.708479358	0.852019601	0.629964774	0.188892496	0.429036011	0.062464771	0.075176706	LOC107759452	NW_015866820.1	46209	47201	+	993	protein_coding	uncharacterized LOC107759452 && - && PF17032:zinc-ribbon family	-	-
107759453	4.910892454	5.582803675	5.269287376	3.880586312	1.483828545	0.386483467	1.107147705	2.957854461	3.639127425	2.974531634	5.614667664	2.328182976	4.665872184	4.273383434	5.439089771	4.285143346	0.938242078	0.902720277	1.599852753	0.312153204	8.362146863	11.03738787	7.21620393	6.832848792	LOC107759453	NW_015866829.1	17838	19092	+	1169	lncRNA	uncharacterized LOC107759453 && - && -	-	-
107759454	0.140673165	0.016623274	0.268563336	0.136832884	0.393644506	0.460315001	0.423852012	0.296766506	0.243302122	0.221423044	0.127203331	0.381279991	0.229298647	0.367933412	0.202441924	0.117520605	0.462784511	0.548785025	0.215500628	0.62406788	0.320625557	0.294542698	0.458175754	0.209158218	LOC107759454	NW_015793238.1	21539	28254	-	3926	protein_coding	BRCT domain-containing protein At4g02110-like && sp|O04251|Y4211_ARATH BRCT domain-containing protein At4g02110 OS=Arabidopsis thaliana OX=3702 GN=At4g02110 PE=4 SV=3 && PF12738:twin BRCT domain|PF00533:BRCA1 C Terminus (BRCT) domain	-	-
107759455	3.350679215	4.231247453	3.028583339	2.792206852	2.50521416	1.923437187	3.433089216	2.159116078	2.786563791	2.378079251	3.161687668	2.819924454	2.31800801	2.247471246	3.110810489	1.595742294	3.598999544	3.987431282	3.21589879	3.593668562	2.694222543	2.896992792	2.214359471	2.971315364	LOC107759455	NW_015866829.1	45984	53834	-	2437	protein_coding	transmembrane 9 superfamily member 3-like%2C transcript variant X1 && sp|Q9ZPS7|TMN3_ARATH Transmembrane 9 superfamily member 3 OS=Arabidopsis thaliana OX=3702 GN=TMN3 PE=2 SV=1 && PF02990:Endomembrane protein 70	-	-
107759456	1.019616021	0.946003433	1.072526421	1.040318208	1.929652814	1.997817743	1.962201985	1.828938714	1.197292157	1.087571149	1.341911259	1.162394064	1.399396228	1.433289525	1.297654478	1.467244679	2.102266196	2.731527188	1.821126606	1.754144794	1.657664244	2.110996784	1.444989625	1.417006324	LOC107759456	NW_015866829.1	124796	130873	+	5795	protein_coding	uncharacterized LOC107759456%2C transcript variant X1 && sp|Q9LNQ4|ALA4_ARATH Probable phospholipid-transporting ATPase 4 OS=Arabidopsis thaliana OX=3702 GN=ALA4 PE=3 SV=2 && -	C2H2	C2H2
107759457	0	0	0	0	0	0	0	0	0	0	0	0	0	0	0	0	0	0	0	0	0	0	0	0	LOC107759457	NW_015866829.1	43	2093	+	1289	protein_coding	uncharacterized LOC107759457%2C transcript variant X1 && - && PF13963:Transposase-associated domain	-	-
107759458	0	0	0	0	0	0	0	0	0	0	0	0	0	0	0	0	0	0	0	0	0	0	0	0	LOC107759458	NW_015866829.1	20098	32942	-	385	lncRNA	uncharacterized LOC107759458 && - && -	-	-
107759459	0	0	0	0	2.221747959	3.648892003	2.850783408	0.165568467	0.386815886	0.851010152	0.209523926	0.099913579	0.14869698	0.176762919	0.269328022	0	0	0	0	0	0.089371252	0.268113756	0	0	LOC107759459	NW_015793239.1	49983	53339	+	681	lncRNA	uncharacterized LOC107759459 && - && -	-	-
107759460	0.200705726	0.062934402	0.481622946	0.057559831	0.125454932	0.108919762	0.267445034	0	0.115014498	0.279430045	0	0.06561345	0.346371485	0.290201417	0.176868257	0.572044779	0.176992731	0	0.128821316	0.402156876	0.219294195	0.058690282	0.239257541	0.359934761	LOC107759460	NW_015866829.1	104335	106735	+	1037	protein_coding	two-component response regulator ARR17-like && sp|Q9FPR6|ARR17_ARATH Two-component response regulator ARR17 OS=Arabidopsis thaliana OX=3702 GN=ARR17 PE=2 SV=1 && PF00072:Response regulator receiver domain	Others	Others
107759461	0	0	0	0	0	0	0	0	0	0	0	0	0	0	0	0	0	0	0	0	0	0	0	0	LOC107759461	NW_015866843.1	56267	57406	+	699	protein_coding	uncharacterized LOC107759461 && - && PF10551:MULE transposase domain	-	-
107759462	1.587817215	1.667175518	1.063210208	2.033065919	0.734639957	0.991842251	0.492000178	0.720077441	1.326120752	1.81201982	0.645465271	1.520877165	1.955537413	3.139117532	1.008654226	1.718840481	1.396594126	1.146636513	1.350807021	1.692338843	1.221442539	0.906935091	1.287425858	1.46996667	LOC107759462	NW_015866843.1	25772	31234	+	1879	protein_coding	vacuolar-processing enzyme-like && sp|P49043|VPE_CITSI Vacuolar-processing enzyme OS=Citrus sinensis OX=2711 PE=2 SV=1 && PF01650:Peptidase C13 family	-	-
107759463	0.028050267	0.030085502	0.01279098	0.041274319	0.064343759	0.019525722	0.117196631	0.056308925	0.070835043	0.016697531	0.164441389	0.031366208	0.059045824	0.013872945	0.049321451	0.113943075	0.074314757	0.106415812	0.056450569	0.06007789	0.061281934	0.105212325	0.078633479	0	LOC107759463	NW_015866843.1	116171	126307	-	8677	protein_coding	F-box protein At4g35733-like%2C transcript variant X4 && sp|O82043|ILV5_PEA Ketol-acid reductoisomerase, chloroplastic OS=Pisum sativum OX=3888 GN=PGAAIR PE=2 SV=1 && -	-	-
107759464	0.299014301	0.721707464	0.175335438	0	0.316335389	0.802960616	0.14604555	0	0.263557608	0.457770864	0.225411996	0.107489964	0.358668775	0.095083371	0.772669333	0.20825362	0.172146048	0	0.351731714	0.16470643	0.240095546	0.288444657	0.195979518	0.235862463	LOC107759464	NW_015793243.1	2528	3160	+	633	protein_coding	histone H3.2 && sp|P59226|H32_ARATH Histone H3.2 OS=Arabidopsis thaliana OX=3702 GN=HTR2 PE=1 SV=2 && PF00125:Core histone H2A/H2B/H3/H4	-	-
107759465	0	0	0	0	0	0	0	0	0	0	0	0	0	0	0	0	0	0	0	0	0	0	0	0	LOC107759465	NW_015866859.1	5729	7312	-	1126	protein_coding	serpin-Z4-like && sp|Q9M1T7|SPZ4_ARATH Serpin-Z4 OS=Arabidopsis thaliana OX=3702 GN=At3g45220 PE=2 SV=1 && PF00079:Serpin (serine protease inhibitor)	-	-
107759466	0	0	0	0	0	0	0	0	0	0	0	0	0	0	0	0	0	0	0	0	0	0	0	0	LOC107759466	NW_015866859.1	9109	10723	+	1282	lncRNA	uncharacterized LOC107759466 && sp|Q93VV5|PTR16_ARATH Protein NRT1/ PTR FAMILY 4.3 OS=Arabidopsis thaliana OX=3702 GN=NPF4.3 PE=2 SV=1 && -	-	-
107759467	0.253531039	0.133838452	0.41253943	0.214215234	1.050286618	1.939922111	1.06642079	0.144516952	0.270764954	0.612815661	0.16459525	0.034883952	0.182446227	0.385720161	0.094033521	0.067584999	0.378195873	0.123986158	0.34244477	0.668156691	0.065453352	0.062406381	0	0.133953675	LOC107759467	NW_015866864.1	97906	106580	+	3901	protein_coding	DNA (cytosine-5)-methyltransferase 1B-like && sp|P34881|DNMT1_ARATH DNA (cytosine-5)-methyltransferase 1 OS=Arabidopsis thaliana OX=3702 GN=DMT1 PE=1 SV=1 && PF12047:Cytosine specific DNA methyltransferase replication foci domain|PF01426:BAH domain	-	-
107759468	7.823267583	8.116461353	7.324037157	8.029304239	9.539974479	10.82196624	9.737420267	8.060536929	9.652670857	9.468972888	8.782057085	10.7069826	7.362796801	9.471172544	6.594776883	6.022440975	9.78224666	8.369923888	9.26750575	11.70931034	8.536366733	8.959354613	8.028942634	8.620802952	LOC107759468	NW_015866873.1	268373	275052	-	788	protein_coding	uncharacterized LOC107759468 && - && PF07889:Protein of unknown function (DUF1664)	-	-
107759469	0	0	0	0	0	0	0	0	0	0	0	0	0	0	0	0	0	0	0	0	0	0	0	0	LOC107759469	NW_015866873.1	255888	257609	+	1154	protein_coding	ethylene-responsive transcription factor WRI1-like && sp|Q6X5Y6|WRI1_ARATH Ethylene-responsive transcription factor WRI1 OS=Arabidopsis thaliana OX=3702 GN=WRI1 PE=1 SV=1 && PF00847:AP2 domain	AP2/ERF-AP2	AP2/ERF->AP2/ERF-AP2
107759470	0.424729523	0.419459574	0.335689474	0.519039519	0.389923618	0.85406271	0.244660807	0.071047338	0.7379401	1.451583621	0.350645617	0.411591062	0.442312525	0.455106041	0.323600928	0.548230607	1.081061275	1.113795845	0.572398483	1.556989496	0.732201762	0.805354932	0.375213717	1.016036636	LOC107759470	NW_015866883.1	8319	14942	+	2645	protein_coding	uncharacterized LOC107759470 && sp|Q9AQW1|REL2_ORYSJ Protein ROLLING AND ERECT LEAF 2 OS=Oryza sativa subsp. japonica OX=39947 GN=REL2 PE=2 SV=1 && PF04783:Protein of unknown function (DUF630)|PF04782:Protein of unknown function (DUF632)	-	-
107759471	4.041147666	5.027134247	4.961607015	2.134701737	2.970843167	2.951920322	3.401585685	2.559023493	3.224160708	3.288299715	2.453332075	3.930850336	2.668095602	1.655784702	4.036586145	2.311915959	2.756802152	3.628885845	2.633778683	2.007741927	4.057889451	3.850954394	4.010032087	4.31268187	LOC107759471	NW_015866883.1	21322	26938	-	1454	protein_coding	two-on-two hemoglobin-3-like%2C transcript variant X1 && sp|Q67XG0|GLB3_ARATH Two-on-two hemoglobin-3 OS=Arabidopsis thaliana OX=3702 GN=GLB3 PE=1 SV=1 && PF01152:Bacterial-like globin	-	-
107759472	1.219382279	1.331121284	1.196541753	1.130483801	1.619026262	1.398708105	1.804760442	1.65361024	0.952586846	1.118717563	1.16410321	0.574939766	1.243764072	1.367903952	1.460743532	0.902644732	1.217086167	1.217118303	1.401269631	1.032870566	0.83081438	0.762546147	1.012104017	0.717792976	LOC107759472	NW_015793247.1	28301	34760	+	3432	protein_coding	phospholipase D beta 1-like && sp|P93733|PLDB1_ARATH Phospholipase D beta 1 OS=Arabidopsis thaliana OX=3702 GN=PLDBETA1 PE=1 SV=4 && -	-	-
107759473	0.129566091	0.107517257	0.182845687	0.098335329	0.277792993	0.465196842	0.203068278	0.165113858	0.193269886	0.07956314	0.31342294	0.186823579	0.077469118	0.165260225	0.067147129	0	0.168782531	0	0.220078591	0.286269001	0.022281465	0.066844396	0	0	LOC107759473	NW_015866886.1	25729	28425	+	1821	protein_coding	probable WRKY transcription factor 9 && sp|Q9C9F0|WRKY9_ARATH Probable WRKY transcription factor 9 OS=Arabidopsis thaliana OX=3702 GN=WRKY9 PE=2 SV=1 && PF03106:WRKY DNA -binding domain	WRKY	WRKY
107759474	0.030718042	0	0	0.092154127	0.051462825	0.074735196	0.071363899	0.008289378	0.082301573	0.111842892	0	0.135061828	0.081332004	0.185846677	0	0.058149335	0.083828206	0.077582709	0.058927086	0.114974824	0.010976396	0	0	0.032929188	LOC107759474	NW_015866908.1	399	20300	-	4534	protein_coding	protein transport protein Sec24-like At3g07100%2C transcript variant X8 && sp|Q9SFU0|SC24A_ARATH Protein transport protein Sec24-like At3g07100 OS=Arabidopsis thaliana OX=3702 GN=At3g07100 PE=2 SV=2 && PF04811:Sec23/Sec24 trunk domain|PF04815:Sec23/Sec24 helical domain|PF08033:Sec23/Sec24 beta-sandwich domain|PF04810:Sec23/Sec24 zinc finger	-	-
107759475	28.05989077	29.78168802	28.99118357	25.4068007	18.42058606	22.66105217	14.94714733	17.65355868	30.7596573	34.25474882	25.31522142	32.70900166	24.69996188	28.03395921	19.72176161	26.34416483	17.99596229	15.84442177	17.06194919	21.0815159	31.84199142	24.42134507	37.62644852	33.47818066	LOC107759475	NW_015793247.1	39909	42303	+	1271	protein_coding	bifunctional dTDP-4-dehydrorhamnose 3%2C5-epimerase/dTDP-4-dehydrorhamnose reductase && sp|Q9LQ04|RMLCD_ARATH Bifunctional dTDP-4-dehydrorhamnose 3,5-epimerase/dTDP-4-dehydrorhamnose reductase OS=Arabidopsis thaliana OX=3702 GN=NRS/ER PE=1 SV=1 && PF04321:RmlD substrate binding domain	-	-
107759476	3.505771797	2.504448249	4.509643299	3.503223844	2.261136909	1.338569786	1.669468774	3.775372166	2.760026771	4.006399232	2.737763531	1.53591755	3.667349099	3.328669212	4.623261722	3.050116363	2.767256149	3.325045159	2.211384128	2.765339161	2.783028909	3.159868899	2.240271516	2.948946313	LOC107759476	NW_015866916.1	932	1908	-	886	protein_coding	transcription factor GAMYB-like && - && -	-	-
107759477	0	0	0	0	0	0	0	0	0	0	0	0	0	0	0	0	0	0	0	0	0	0	0	0	LOC107759477	NW_015866928.1	11	1114	-	906	protein_coding	uncharacterized LOC107759477 && - && PF13650:Aspartyl protease	-	-
107759478	8.260458381	8.418890625	8.116899874	8.245584644	10.84123421	11.30071574	7.746941344	13.47604554	5.337054691	5.776247614	5.362493	4.872423461	8.415531106	8.28384293	6.116851099	10.84589929	6.725470494	5.404134098	5.744248693	9.028028692	6.972466384	6.02745324	7.686497865	7.203448049	LOC107759478	NW_015866931.1	30270	36702	-	1969	protein_coding	coatomer subunit beta-1-like && sp|Q9SV21|COPB1_ARATH Coatomer subunit beta-1 OS=Arabidopsis thaliana OX=3702 GN=At4g31480 PE=3 SV=2 && PF14806:Coatomer beta subunit appendage platform|PF07718:Coatomer beta C-terminal region|PF01602:Adaptin N terminal region	-	-
107759479	0.070813956	0	0.024907391	0.187534476	0.145922285	0.304173591	0.082986385	0.050606879	0.136616379	0.16257235	0.064042098	0.183234688	0.090473788	0.189099828	0.082321536	0	0.110164823	0	0.11991715	0.210577318	0	0	0	0	LOC107759479	NW_015866931.1	69355	75172	+	2228	protein_coding	exocyst complex component EXO70A1-like && sp|Q9LZD3|E70A1_ARATH Exocyst complex component EXO70A1 OS=Arabidopsis thaliana OX=3702 GN=EXO70A1 PE=1 SV=1 && PF03081:Exo70 exocyst complex subunit	-	-
107759480	0.08007744	0	0.240232321	0	0.027116913	0	0	0.08135074	0.098183474	0	0	0.294550422	0.217127612	0.651382835	0	0	0.095980137	0.095173161	0.192767251	0	0.313213687	0.131735547	0	0.807905514	LOC107759480	NW_015866942.1	115	687	+	462	lncRNA	uncharacterized LOC107759480 && - && -	-	-
107759481	0	0	0	0	0	0	0	0	0	0	0	0	0	0	0	0	0	0	0	0	0	0	0	0	LOC107759481	NW_015866950.1	18116	20218	+	610	protein_coding	protein NYNRIN-like && - && PF17919:RNase H-like domain found in reverse transcriptase	-	-
107759482	0.504307265	0.389004436	0.69971381	0.42420355	1.379352012	1.670165445	1.356395538	1.111495053	0.766336925	0.697518121	0.899555094	0.70193756	0.460129477	0.469138999	0.71481213	0.196437304	0.640101419	0.614894546	0.683965782	0.62144393	0.278996651	0.306960133	0.170639663	0.359390156	LOC107759482	NW_015866955.1	28	10206	-	4362	protein_coding	formin-like protein 18%2C transcript variant X1 && sp|Q9LVN1|FH13_ARATH Formin-like protein 13 OS=Arabidopsis thaliana OX=3702 GN=FH13 PE=2 SV=3 && PF02181:Formin Homology 2 Domain|PF10409:C2 domain of PTEN tumour-suppressor protein	-	-
107759483	134.4836047	143.8995104	116.2637792	143.2875246	98.41938922	110.4192242	112.9568959	71.88204757	315.7249151	288.0271761	317.4174127	341.7301565	141.2148788	160.9282938	135.5380761	127.1782665	133.6106339	136.5472737	139.9142628	124.3703652	348.5970845	370.8580246	298.1727171	376.7605117	LOC107759483	NW_015866955.1	15014	21898	+	1830	protein_coding	omega-6 fatty acid desaturase%2C chloroplastic-like%2C transcript variant X1 && sp|P48627|FAD6C_BRANA Omega-6 fatty acid desaturase, chloroplastic OS=Brassica napus OX=3708 PE=1 SV=1 && PF00487:Fatty acid desaturase	-	-
107759484	0.292990867	0.116854029	0.521650398	0.240468175	0.322338838	0.303356652	0.310363138	0.353296724	0.244340494	0.389125725	0.191610287	0.152285469	0.214378183	0.215533658	0.191567693	0.236033198	0.531417603	0.905380487	0.338852728	0.350019595	0.330568419	0.19070401	0.333182727	0.46781852	LOC107759484	NW_015866955.1	23546	25779	-	2234	protein_coding	BTB/POZ domain-containing protein At2g24240-like && sp|Q9ZUH1|Y2424_ARATH BTB/POZ domain-containing protein At2g24240 OS=Arabidopsis thaliana OX=3702 GN=At2g24240 PE=2 SV=1 && PF02214:BTB/POZ domain	-	-
107759485	0	0	0	0	0	0	0	0	0	0	0	0	0	0	0	0	0	0	0	0	0	0	0	0	LOC107759485	NW_015866961.1	32265	32915	+	471	protein_coding	uncharacterized LOC107759485 && - && PF00665:Integrase core domain	-	-
107759486	22.87040377	28.27886385	19.24558026	21.08676721	54.56613609	55.4704927	43.90664075	64.32127481	18.29309232	15.40202822	17.47526088	22.00198787	25.10624851	21.79799734	20.16498309	33.35576511	45.75108459	37.14523053	37.65366189	62.45436137	19.16533536	14.56354044	22.41414743	20.51831822	LOC107759486	NW_015866961.1	18031	20651	+	1237	protein_coding	ACT domain-containing protein DS12%2C chloroplastic-like && sp|Q9FZ47|ACR11_ARATH ACT domain-containing protein ACR11 OS=Arabidopsis thaliana OX=3702 GN=ACR11 PE=1 SV=1 && -	-	-
107759487	0	0	0	0	0	0	0	0	0	0	0	0	0	0	0	0	0	0	0	0	0	0	0	0	LOC107759487	NW_015866961.1	25064	26760	+	536	protein_coding	uncharacterized LOC107759487 && - && -	-	-
107759488	0	0	0	0	0	0	0	0	0	0	0	0	0	0	0	0	0	0	0	0	0	0	0	0	LOC107759488	NW_015866962.1	26428	27562	-	747	protein_coding	uncharacterized protein DDB_G0284459-like && - && -	-	-
107759489	0	0	0	0	0	0	0	0	0	0	0	0	0	0	0	0	0	0	0	0	0	0	0	0	LOC107759489	NW_015866962.1	42499	47565	+	1005	protein_coding	putative uncharacterized protein DDB_G0286901 && - && -	-	-
107759490	0	0	0	0	0.090976989	0.028436504	0.093098523	0.15139594	0.048635273	0.145905819	0	0	0.010261407	0	0.03078422	0	0.064893468	0	0.089686274	0.104994129	0	0	0	0	LOC107759490	NW_015866973.1	62987	64972	+	1986	protein_coding	pentatricopeptide repeat-containing protein At4g39952%2C mitochondrial-like && sp|Q3E9N1|PP359_ARATH Pentatricopeptide repeat-containing protein At4g39952, mitochondrial OS=Arabidopsis thaliana OX=3702 GN=PCMP-E98 PE=2 SV=2 && PF13041:PPR repeat family	-	-
107759491	0	0	0	0	0.955077227	0.24113961	0.473681469	2.150410602	0.039676642	0	0.060924762	0.058105164	0.126448165	0.154195834	0	0.225148662	1.268438301	2.853731863	0.684480127	0.267102912	0.761396764	0.883561901	0.635636389	0.764992002	LOC107759491	NW_015793252.1	12393	13563	-	1171	protein_coding	AT-hook motif nuclear-localized protein 28-like && sp|Q9LTA2|AHL17_ARATH AT-hook motif nuclear-localized protein 17 OS=Arabidopsis thaliana OX=3702 GN=AHL17 PE=2 SV=1 && PF03479:Plants and Prokaryotes Conserved (PCC) domain	-	-
107759492	19.83706088	19.80485391	19.10067124	20.60565749	18.51995247	24.55680334	17.41615496	13.5868991	16.13123612	17.11466343	15.61988065	15.65916429	24.18090611	23.2292936	14.00807405	35.30535069	17.62459139	11.99995931	11.51774509	29.35606978	17.12942758	17.29169912	16.61225777	17.48432585	LOC107759492	NW_015866973.1	66691	67672	-	982	protein_coding	protein TIC 20-II%2C chloroplastic-like && sp|O82251|TI202_ARATH Protein TIC 20-II, chloroplastic OS=Arabidopsis thaliana OX=3702 GN=TIC20-II PE=2 SV=1 && PF16166:Chloroplast import apparatus Tic20-like	-	-
107759493	55.65755119	59.86721719	54.58333698	52.52209939	39.48549642	42.39322953	41.73452845	34.32873129	50.51632147	54.66441933	46.34479512	50.53974996	65.21432461	65.95379424	60.01420055	69.67497904	44.94701674	40.36353689	45.08438945	49.39312387	58.12087223	54.87148583	54.29442814	65.19670271	LOC107759493	NW_015866973.1	69443	80821	-	1524	protein_coding	membrane-associated 30 kDa protein%2C chloroplastic-like && sp|Q03943|IM30_PEA Membrane-associated 30 kDa protein, chloroplastic OS=Pisum sativum OX=3888 GN=IM30 PE=2 SV=1 && PF04012:PspA/IM30 family	-	-
107759494	6.929763725	6.08167112	7.32238273	7.385237326	4.197003758	3.029389524	4.940874219	4.62074753	7.921629377	7.147785542	9.637157154	6.979945434	6.28166794	4.430423451	7.420756815	6.993823552	4.587525623	5.646891171	4.829521566	3.286164131	8.836498637	11.2477605	6.873056962	8.388678446	LOC107759494	NW_015866973.1	23757	30605	-	2554	protein_coding	probable LRR receptor-like serine/threonine-protein kinase At5g10290 && sp|C0LGT1|Y5129_ARATH Probable LRR receptor-like serine/threonine-protein kinase At5g10290 OS=Arabidopsis thaliana OX=3702 GN=At5g10290 PE=1 SV=1 && PF08263:Leucine rich repeat N-terminal domain|PF00069:Protein kinase domain|PF13855:Leucine rich repeat	-	-
107759495	0	0	0	0	0	0	0	0	0	0	0	0	0	0	0	0	0	0	0	0	0	0	0	0	TRNAE-CUC	NW_015866973.1	50664	50736	-	73	tRNA	tRNA-Glu && - && -	-	-
107759496	0	0	0	0	0	0	0	0	0	0	0	0	0	0	0	0	0	0	0	0	0	0	0	0	TRNAE-CUC	NW_015866973.1	68782	68854	-	73	tRNA	tRNA-Glu && - && -	-	-
107759497	13.32690874	13.47551897	13.57373664	12.93147062	11.29470652	8.072968077	13.91988533	11.89126615	11.80686134	9.895223268	14.45894794	11.0664128	11.64279106	10.66860795	17.51778584	6.741979402	9.031837978	8.157077539	11.28790644	7.65052995	11.24978605	11.79342816	9.103149026	12.85278097	LOC107759497	NW_015866974.1	4053	5775	-	1574	protein_coding	cyclin-T1-5-like && sp|Q9FKE6|CCT15_ARATH Cyclin-T1-5 OS=Arabidopsis thaliana OX=3702 GN=CYCT1-5 PE=1 SV=2 && -	-	-
107759498	11.22714917	14.07807135	8.896123592	10.70725257	8.174005625	9.874130437	7.871835267	6.776051171	13.92419393	14.50818687	14.25561969	13.00877524	11.55621407	11.20662457	10.80039615	12.66162148	10.71801725	11.42181657	10.57619885	10.15603632	11.56538065	11.08337462	11.40833089	12.20443643	LOC107759498	NW_015866981.1	13540	26522	+	2202	protein_coding	pentatricopeptide repeat-containing protein At5g10690-like%2C transcript variant X1 && sp|Q8VYD6|PP374_ARATH Pentatricopeptide repeat-containing protein At5g10690 OS=Arabidopsis thaliana OX=3702 GN=CBSPPR1 PE=2 SV=1 && PF13041:PPR repeat family	-	-
107759499	0	0	0	0	0	0	0	0	0	0	0	0	0	0	0	0	0	0	0	0	0	0	0	0	LOC107759499	NW_015866981.1	27333	32964	-	1651	protein_coding	microtubule-associated protein futsch-like && - && PF07839:Plant calmodulin-binding domain	-	-
107759500	0	0	0	0	0	0	0	0	0	0	0	0	0	0	0	0	0	0	0	0	0	0	0	0	LOC107759500	NW_015866988.1	16821	20529	-	954	protein_coding	uncharacterized LOC107759500 && sp|A0A251PW43|DRO1_PRUPE Protein DEEPER ROOTING 1 OS=Prunus persica OX=3760 GN=DRO1 PE=2 SV=1 && -	-	-
107759501	3.174049064	3.760006788	3.060144553	2.701995851	10.16211597	4.229807076	14.53279438	11.72374644	10.43505491	10.31482089	13.09421068	7.896133164	2.849343212	2.130102286	2.566263794	3.851663554	15.38537362	26.12867499	15.13627492	4.891170941	6.561642184	6.862608816	6.432483307	6.389834428	LOC107759501	NW_015866988.1	64423	66022	+	1215	protein_coding	uncharacterized LOC107759501 && - && PF07911:Protein of unknown function (DUF1677)	-	-
107759502	0.101912537	0	0.213766048	0.091971564	0	0	0	0	0.234783497	0.167431986	0.274818554	0.262099952	0.217611009	0.41732663	0.235506398	0	0.211967166	0	0.274448289	0.361453209	0.235673179	0.046888924	0.430082942	0.230047672	LOC107759502	NW_015793259.1	1222	3945	-	1298	protein_coding	uncharacterized LOC107759502 && sp|U3MMQ4|TAC1_PRUPE Protein TILLER ANGLE CONTROL 1 OS=Prunus persica OX=3760 GN=TAC1 PE=2 SV=1 && -	-	-
107759503	0.022156475	0	0	0.066469426	5.691146723	0.3144482	2.110423256	14.64856871	0.499071745	0.64536516	0.397232164	0.454617912	0.179788884	0.335121236	0.204245415	0	1.3070811	2.546147002	0.446284092	0.928812205	2.482048041	2.982093763	3.799012771	0.66503759	LOC107759503	NW_015866988.1	186661	189525	-	898	protein_coding	protein PLANT CADMIUM RESISTANCE 8-like && sp|Q9M815|PCR8_ARATH Protein PLANT CADMIUM RESISTANCE 8 OS=Arabidopsis thaliana OX=3702 GN=PCR8 PE=1 SV=2 && PF04749:PLAC8 family	-	-
107759504	4.759786232	4.791015172	4.198043679	5.290299845	3.405361386	3.033566518	1.613888318	5.568629323	4.603070599	5.058634428	4.151556211	4.599021159	4.345708191	3.906547546	4.734458707	4.396118322	2.446139265	2.066629372	2.471631662	2.800156761	3.274583388	3.187481315	2.69322704	3.94304181	LOC107759504	NW_015866988.1	190554	197710	-	2234	protein_coding	probable plastidic glucose transporter 3 && sp|Q2V4B9|PLST3_ARATH Probable plastidic glucose transporter 3 OS=Arabidopsis thaliana OX=3702 GN=At1g79820 PE=2 SV=2 && PF00083:Sugar (and other) transporter	-	-
107759505	0.100882474	0.128176056	0.018164866	0.1563065	0.004100823	0	0	0.012302469	0.038200871	0	0.070058491	0.044544123	0.013134266	0.039402798	0	0	0.076903634	0.028785597	0.116606835	0.08531847	0.062152369	0.039844074	0	0.146613033	LOC107759505	NW_015866988.1	69090	72809	-	3055	protein_coding	uncharacterized LOC107759505%2C transcript variant X1 && - && -	-	-
107759506	5.01901768	6.033907846	4.259435343	4.763709849	5.412569058	5.640100889	4.69692808	5.900678205	4.525634765	5.118029981	3.889167942	4.569706372	5.63801751	5.407187713	5.039241224	6.467623594	3.666889534	2.205211521	3.612053074	5.183404006	4.215676468	3.370890312	4.490435204	4.78570389	LOC107759506	NW_015867007.1	61003	71737	+	2293	protein_coding	probable inactive purple acid phosphatase 27 && sp|Q5MAU8|PPA27_ARATH Probable inactive purple acid phosphatase 27 OS=Arabidopsis thaliana OX=3702 GN=PAP27 PE=2 SV=1 && PF14008:Iron/zinc purple acid phosphatase-like protein C|PF17808:Fn3-like domain from Purple Acid Phosphatase|PF16656:Purple acid Phosphatase, N-terminal domain|PF00149:Calcineurin-like phosphoesterase	-	-
107759507	1.66193096	2.786599797	1.201904898	0.997288185	2.488058627	2.236629571	2.459909551	2.767636757	1.510736582	1.972437205	1.633469789	0.92630275	1.818754462	1.676020932	1.210642792	2.569599661	1.917579903	2.339987632	1.928865375	1.483886703	1.944992375	1.770114893	2.725218905	1.339643327	LOC107759507	NW_015867007.1	72277	86467	-	1616	protein_coding	snurportin-1-like && sp|Q5ZI43|SPN1_CHICK Snurportin-1 OS=Gallus gallus OX=9031 GN=SNUPN PE=2 SV=1 && -	-	-
107759508	0.412912126	0.362360177	0.405418368	0.470957834	0.95625602	0.396083437	1.418310565	1.05437406	1.076277877	1.376021492	0.938173686	0.914638452	0.485083931	0.211061744	0.839702123	0.404487926	0.885806031	0.822349506	1.119086559	0.715982027	0.684889485	0.551349066	0.652539636	0.850779752	LOC107759508	NW_015867027.1	19952	28973	-	3422	protein_coding	CDP-diacylglycerol--serine O-phosphatidyltransferase 1-like%2C transcript variant X3 && sp|F4HXY7|PSS1_ARATH CDP-diacylglycerol--serine O-phosphatidyltransferase 1 OS=Arabidopsis thaliana OX=3702 GN=PSS1 PE=1 SV=1 && PF03034:Phosphatidyl serine synthase	-	-
107759509	0	0	0	0	0	0	0	0	0	0	0	0	0	0	0	0	0	0	0	0	0	0	0	0	LOC107759509	NW_015793262.1	2232	5040	+	1586	protein_coding	GDSL esterase/lipase 1-like && sp|H6U1I8|GLIP_TANCI GDSL lipase OS=Tanacetum cinerariifolium OX=118510 GN=GLIP PE=1 SV=1 && PF00657:GDSL-like Lipase/Acylhydrolase	-	-
107759510	1.243170221	1.052628628	1.521600523	1.155281511	2.248501624	2.026720082	2.665301849	2.053482941	1.386686198	1.533555466	1.323295665	1.303207462	1.045886828	1.18919392	1.084696888	0.863769676	2.48912782	2.960883075	2.845920862	1.660579523	1.227432159	1.337487636	1.050466024	1.294342818	LOC107759510	NW_015867027.1	40218	66100	-	4960	protein_coding	DExH-box ATP-dependent RNA helicase DExH5%2C mitochondrial-like%2C transcript variant X1 && sp|F4IM84|DEXH5_ARATH DExH-box ATP-dependent RNA helicase DExH5, mitochondrial OS=Arabidopsis thaliana OX=3702 GN=At2g01130 PE=3 SV=1 && -	-	-
107759511	0.26411303	0	0	0.792339089	1.612370377	2.582185541	1.090818093	1.164107496	0.387444664	0.961622644	0	0.200711349	0.330181297	0.532635167	0.360692985	0.097215738	0.476774963	0.389115046	0.656773377	0.384436468	0.289637338	0.538600201	0	0.330311812	LOC107759511	NW_015867029.1	5773	7416	+	678	protein_coding	5'-3' exoribonuclease 3-like && sp|Q9FQ03|XRN3_ARATH 5'-3' exoribonuclease 3 OS=Arabidopsis thaliana OX=3702 GN=XRN3 PE=1 SV=1 && PF17846:Xrn1 helical domain	-	-
107759512	0	0	0	0	0	0	0	0	0	0	0	0	0	0	0	0	0	0	0	0	0	0	0	0	LOC107759512	NW_015867041.1	40	1308	+	968	protein_coding	probable pectinesterase/pectinesterase inhibitor 39 && sp|O81415|PME39_ARATH Probable pectinesterase/pectinesterase inhibitor 39 OS=Arabidopsis thaliana OX=3702 GN=PME39 PE=2 SV=1 && PF01095:Pectinesterase|PF04043:Plant invertase/pectin methylesterase inhibitor	-	-
107759513	1.437839337	1.562587786	1.017713694	1.73321653	1.911037998	3.049586881	1.860239388	0.823287726	1.433932962	1.623768988	0.94493903	1.733090868	1.039821143	1.226444705	1.557245568	0.335773157	1.625655729	1.702353547	1.315688042	1.8589256	0.900762336	1.550224725	0.505573246	0.646489038	LOC107759513	NW_015867047.1	1379	5455	+	1963	protein_coding	CBS domain-containing protein CBSCBSPB1-like && sp|Q9FMV3|Y5349_ARATH CBS domain-containing protein CBSCBSPB1 OS=Arabidopsis thaliana OX=3702 GN=CBSCBSPB1 PE=1 SV=1 && PF00571:CBS domain	-	-
107759514	0	0	0	0	0	0	0	0	0	0	0	0	0	0	0	0	0	0	0	0	0	0	0	0	LOC107759514	NW_015867052.1	80089	85403	-	1110	protein_coding	probable carbohydrate esterase At4g34215 && sp|Q8L9J9|CAES_ARATH Probable carbohydrate esterase At4g34215 OS=Arabidopsis thaliana OX=3702 GN=At4g34215 PE=1 SV=2 && PF03629:Carbohydrate esterase, sialic acid-specific acetylesterase	-	-
107759515	0.473826404	0.03460391	0.912144035	0.474731268	0.470159316	1.018105242	0.073526114	0.318846592	0.578073985	0.768210384	0.605241966	0.360769605	0.312697131	0.44678093	0.4214141	0.069896363	0.524489733	0.069941676	0.25971452	1.243813004	0.618131113	0.129081278	1.052428719	0.672883341	LOC107759515	NW_015867052.1	10386	14172	+	1886	protein_coding	uncharacterized LOC107759515 && - && -	-	-
107759516	0.173938582	0.016315744	0.221974665	0.283525337	0.101928949	0.084712345	0.127114396	0.093960105	0.17927305	0.235437277	0.285371587	0.017010287	0.132068796	0.075234717	0.32097167	0	0.165908964	0.274812501	0.144720014	0.078194378	0.064503267	0.10650819	0.031013759	0.055987852	LOC107759516	NW_015867052.1	38595	52290	+	4000	protein_coding	telomerase reverse transcriptase-like && sp|Q9SPU7|TERT_ARATH Telomerase reverse transcriptase OS=Arabidopsis thaliana OX=3702 GN=TERT PE=1 SV=1 && PF00078:Reverse transcriptase (RNA-dependent DNA polymerase)|PF12009:Telomerase ribonucleoprotein complex - RNA binding domain	-	-
107759517	61.72349	61.77805882	59.58834443	63.80406673	65.1004061	71.33382581	58.83388279	65.1335097	44.91621114	49.02159292	41.00484938	44.72219111	80.13548282	86.48340329	68.55705577	85.3659894	53.16476683	48.19624289	42.97287333	68.32518426	54.25823005	41.24422549	62.0275176	59.50294706	LOC107759517	NW_015867052.1	64579	70363	+	1030	protein_coding	ATP synthase subunit O%2C mitochondrial-like && sp|P22778|ATPO_IPOBA ATP synthase subunit O, mitochondrial OS=Ipomoea batatas OX=4120 PE=1 SV=1 && PF00213:ATP synthase delta (OSCP) subunit	-	-
107759518	0	0	0	0	0.016487753	0	0.04946326	0	0	0	0	0	0	0	0	0	0	0	0	0	0	0	0	0	LOC107759518	NW_015867052.1	108801	111802	+	1869	protein_coding	myb-related protein Hv33-like && sp|Q9C6U1|MYB83_ARATH Transcription factor MYB83 OS=Arabidopsis thaliana OX=3702 GN=MYB83 PE=2 SV=1 && PF13921:Myb-like DNA-binding domain	MYB	MYB->MYB
107759519	0.023489382	0	0.070468147	0	0	0	0	0	0	0	0	0	0	0	0	0	0.022065433	0	0	0.066196298	0.015799041	0	0	0.047397124	LOC107759519	NW_015867052.1	6608	9656	-	1575	protein_coding	ADP%2CATP carrier protein 1%2C mitochondrial-like && sp|P25083|ADT1_SOLTU ADP,ATP carrier protein, mitochondrial OS=Solanum tuberosum OX=4113 GN=ANT PE=2 SV=1 && PF00153:Mitochondrial carrier protein	-	-
107759520	0	0	0	0	0	0	0	0	0	0	0	0	0	0	0	0	0	0	0	0	0	0	0	0	LOC107759520	NW_015867064.1	45848	46588	-	741	protein_coding	uncharacterized LOC107759520 && - && PF14223:gag-polypeptide of LTR copia-type	-	-
107759521	9.025157124	8.819320941	9.248944358	9.007206072	3.585934197	4.070262824	2.567967594	4.119572173	5.911784921	5.764922938	5.891680661	6.078751163	7.364115767	8.630529142	4.406303495	9.055514665	7.478603507	11.65271025	5.382287407	5.400812863	8.772191515	9.184103878	12.20060782	4.931862851	LOC107759521	NW_015867064.1	51229	53960	+	1332	protein_coding	homeobox-leucine zipper protein HAT4-like && sp|Q05466|HAT4_ARATH Homeobox-leucine zipper protein HAT4 OS=Arabidopsis thaliana OX=3702 GN=HAT4 PE=1 SV=1 && PF04618:HD-ZIP protein N terminus|PF02183:Homeobox associated leucine zipper|PF00046:Homeodomain	HB-HD-ZIP	HB->HB-HD-ZIP
107759522	131.707922	150.7095655	113.9256251	130.4885755	139.4422463	132.2731335	191.2718679	94.78173772	299.4808488	276.2568664	326.4946285	295.6910516	151.4471945	160.452445	213.0124293	80.87670918	251.9941386	286.836788	315.8306989	153.3149288	280.1365522	294.8124232	257.2661581	288.3310754	LOC107759522	NW_015867070.1	9493	14050	+	2493	protein_coding	granule-bound starch synthase 1%2C chloroplastic/amyloplastic%2C transcript variant X1 && sp|Q00775|SSG1_SOLTU Granule-bound starch synthase 1, chloroplastic/amyloplastic OS=Solanum tuberosum OX=4113 GN=WAXY PE=1 SV=1 && PF08323:Starch synthase catalytic domain|PF00534:Glycosyl transferases group 1	-	-
107759523	31.93211258	30.15029143	34.90730613	30.7387402	19.91098226	16.46100099	19.5437718	23.72817399	49.58327331	46.98730491	51.12359651	50.63891851	42.08030354	43.4073116	36.13308466	46.70051436	29.41438754	31.76173975	34.32034352	22.16107935	61.48789238	59.03877272	62.38481897	63.04008543	LOC107759523	NW_015867070.1	5890	7140	+	868	protein_coding	uncharacterized LOC107759523 && - && -	-	-
107759524	2.339615	2.70675933	2.216336897	2.095748772	3.045171377	2.862782781	3.24588399	3.02684736	2.240794898	2.893238431	2.082204359	1.746941904	1.78732966	1.822671231	2.09292164	1.446396109	3.259133672	3.714823362	3.420064128	2.642513527	2.232426655	2.243753833	1.701435089	2.752091042	LOC107759524	NW_015867070.1	27810	37260	-	4557	protein_coding	uncharacterized LOC107759524%2C transcript variant X2 && - && -	-	-
107759525	0	0	0	0	0	0	0	0	0	0	0	0	0	0	0	0	0	0	0	0	0	0	0	0	LOC107759525	NW_015793263.1	63840	65167	-	963	protein_coding	uncharacterized LOC107759525 && - && -	-	-
107759526	4.226754786	4.330516024	3.795825162	4.553923172	4.509651867	2.938477524	2.702333627	7.888144451	3.806176042	3.938689415	3.89977249	3.580066222	3.658352395	3.078883494	3.002365813	4.893807878	3.39371923	3.226094721	3.176010911	3.779052057	3.927362335	4.750104257	3.082337911	3.949644836	LOC107759526	NW_015867070.1	17342	26732	-	3421	protein_coding	ubiquitin carboxyl-terminal hydrolase 9-like && sp|Q9ZSB5|UBP10_ARATH Ubiquitin carboxyl-terminal hydrolase 10 OS=Arabidopsis thaliana OX=3702 GN=UBP10 PE=2 SV=2 && PF00443:Ubiquitin carboxyl-terminal hydrolase|PF06337:DUSP domain	-	-
107759527	2.011636449	1.748739951	1.695144143	2.591025253	11.56678825	6.264900114	12.26183883	16.1736258	1.688495966	2.678732317	1.146991909	1.239763673	2.733271871	2.419122746	1.965834758	3.81485811	11.0993083	12.32385321	16.89533673	4.078734949	1.094997845	0.75017252	1.894731245	0.640089771	LOC107759527	NW_015867070.1	14986	17236	+	1866	protein_coding	glucan endo-1%2C3-beta-glucosidase 11-like && sp|Q8L868|E1311_ARATH Glucan endo-1,3-beta-glucosidase 11 OS=Arabidopsis thaliana OX=3702 GN=At1g32860 PE=2 SV=1 && PF00332:Glycosyl hydrolases family 17	-	-
107759528	2.25493042	2.326559436	2.637724534	1.80050729	2.757650097	3.510322645	2.873119136	1.889508511	2.81072804	2.450057449	2.934579847	3.047546825	1.738587383	2.145633622	2.347142012	0.722986516	3.00446607	1.848829988	2.971329206	4.193239015	0.949683478	1.22391234	0.396885396	1.228252698	LOC107759528	NW_015867078.1	1848	3242	-	1094	protein_coding	paladin-like && sp|Q8JHZ8|PALD_CHICK Paladin OS=Gallus gallus OX=9031 GN=PALD1 PE=2 SV=2 && PF14566:Inositol hexakisphosphate	-	-
107759529	6.159424558	6.323056398	6.413454842	5.741762433	9.860144485	12.66288341	9.244683338	7.672866709	4.40581409	4.110909075	3.456057281	5.650475915	7.818341314	6.081256049	4.738682097	12.6350858	6.926662923	4.320927351	5.023020966	11.43604045	4.929520185	2.821966866	6.438842658	5.52775103	LOC107759529	NW_015867097.1	2249	3693	-	1445	protein_coding	putative septum site-determining protein minD homolog%2C chloroplastic && sp|Q9MBA2|MIND1_ARATH Putative septum site-determining protein minD homolog, chloroplastic OS=Arabidopsis thaliana OX=3702 GN=MIND1 PE=1 SV=1 && PF01656:CobQ/CobB/MinD/ParA nucleotide binding domain	-	-
107759530	16.42914889	21.78126533	13.33222444	14.1739569	30.33553314	24.54822134	39.99828162	26.46009645	3.376612455	3.81274943	4.042027895	2.275060039	12.44894068	7.789006035	15.29382925	14.26398675	27.03984021	33.20211467	27.42063415	20.49677182	1.687920893	1.676997592	2.323631464	1.063133622	LOC107759530	NW_015867098.1	2808	12806	-	3230	protein_coding	phosphoenolpyruvate carboxylase 4-like && sp|Q8GVE8|CAPP4_ARATH Phosphoenolpyruvate carboxylase 4 OS=Arabidopsis thaliana OX=3702 GN=PPC4 PE=2 SV=1 && PF00311:Phosphoenolpyruvate carboxylase	-	-
107759531	1.562182295	1.121481277	1.861068072	1.703997535	2.03522343	1.800059068	1.857648398	2.447962825	1.391490571	1.244850008	1.364373579	1.565248127	1.157669779	1.084314109	1.694497256	0.694197973	2.01377584	2.607976728	1.555067517	1.878283274	1.576956201	1.636251886	1.873891192	1.220725527	LOC107759531	NW_015867101.1	947	10577	-	3608	protein_coding	gamma-tubulin complex component 5-like%2C transcript variant X1 && - && PF04130:Gamma tubulin complex component C-terminal|PF17681:Gamma tubulin complex component N-terminal	-	-
107759532	0.459055808	0.221324205	0.776299696	0.379543523	1.655158322	1.603992402	1.959449626	1.402032937	0.689335931	0.276379887	0.695585682	1.096042223	0.688848957	1.071592414	0.85525062	0.139703838	1.572853457	1.882564653	1.510105467	1.325890251	0.75190477	0.386997601	1.235817434	0.632899275	LOC107759532	NW_015867111.1	18338	21509	+	2359	protein_coding	putative clathrin assembly protein At2g25430 && sp|Q8S9J8|CAP1_ARATH Probable clathrin assembly protein At4g32285 OS=Arabidopsis thaliana OX=3702 GN=At4g32285 PE=1 SV=2 && PF07651:ANTH domain	-	-
107759533	0.288081501	0.348813335	0.355918757	0.159512412	0.120127718	0.241474705	0.098820773	0.020087676	0.153698039	0.348466142	0.076261782	0.036366193	0.315039561	0.643375456	0.196058133	0.105685095	0.230828305	0	0.023799698	0.668685217	0.207879961	0.065058068	0	0.558581814	LOC107759533	NW_015867112.1	105047	107329	+	1871	protein_coding	premnaspirodiene oxygenase-like && sp|A6YIH8|C7D55_HYOMU Premnaspirodiene oxygenase OS=Hyoscyamus muticus OX=35626 GN=CYP71D55 PE=1 SV=1 && PF00067:Cytochrome P450	-	-
107759534	0	0	0	0	0.187030798	0	0.429985272	0.131107123	0	0	0	0	0	0	0	0	0.043148483	0	0.12944545	0	0	0	0	0	LOC107759534	NW_015793263.1	45255	51145	+	1720	protein_coding	probable glycosyltransferase At5g03795 && sp|Q9FFN2|GLYT3_ARATH Probable glycosyltransferase At5g03795 OS=Arabidopsis thaliana OX=3702 GN=At5g03795 PE=3 SV=2 && PF03016:Exostosin family	-	-
107759535	0	0	0	0	0	0	0	0	0.013467603	0.04040281	0	0	0	0	0	0	0.017969664	0	0.024835045	0.029073946	0.039070973	0.033944129	0	0.083268789	LOC107759535	NW_015867119.1	3290	11132	+	1793	protein_coding	calcium and calcium/calmodulin-dependent serine/threonine-protein kinase-like%2C transcript variant X1 && sp|A0AAR7|CCAMK_LOTJA Calcium and calcium/calmodulin-dependent serine/threonine-protein kinase OS=Lotus japonicus OX=34305 GN=CCAMK PE=1 SV=1 && PF00069:Protein kinase domain|PF13499:EF-hand domain pair	-	-
107759536	0	0	0	0	0	0	0	0	0	0	0	0	0	0	0	0	0	0	0	0	0	0	0	0	LOC107759536	NW_015867121.1	27813	28289	+	477	protein_coding	uncharacterized mitochondrial protein AtMg00810-like && sp|P92519|M810_ARATH Uncharacterized mitochondrial protein AtMg00810 OS=Arabidopsis thaliana OX=3702 GN=AtMg00810 PE=4 SV=1 && -	-	-
107759537	0	0	0	0	0	0	0	0	0	0	0	0	0	0	0	0	0	0	0	0	0	0	0	0	LOC107759537	NW_015867122.1	19463	22764	-	2211	protein_coding	uncharacterized LOC107759537 && sp|P04146|COPIA_DROME Copia protein OS=Drosophila melanogaster OX=7227 GN=GIP PE=1 SV=3 && PF07727:Reverse transcriptase (RNA-dependent DNA polymerase)	-	-
107759538	0.074674291	0	0.224022874	0	0.021712763	0.065138289	0	0	0.055703375	0.167110125	0	0	0.023322806	0.034710366	0.035258051	0	0	0	0	0	0	0	0	0	LOC107759538	NW_015867122.1	7748	13521	-	1734	protein_coding	lysine histidine transporter-like 8 && sp|Q9SX98|LHTL8_ARATH Lysine histidine transporter-like 8 OS=Arabidopsis thaliana OX=3702 GN=AATL1 PE=1 SV=1 && PF01490:Transmembrane amino acid transporter protein	-	-
107759539	0	0	0	0	0	0	0	0	0	0	0	0	0	0	0	0	0	0	0	0	0	0	0	0	LOC107759539	NW_015867129.1	97083	101508	+	633	protein_coding	uncharacterized LOC107759539 && - && PF00078:Reverse transcriptase (RNA-dependent DNA polymerase)	-	-
107759540	0	0	0	0	0	0	0	0	0	0	0	0	0	0	0	0	0	0	0	0	0	0	0	0	LOC107759540	NW_015867136.1	2577	3380	-	804	protein_coding	uncharacterized LOC107759540 && - && PF13456:Reverse transcriptase-like	-	-
107759541	0.058171251	0.054431172	0.057854114	0.062228466	0.204539691	0.376813322	0.134930741	0.10187501	0.048819637	0.075523602	0	0.070935308	0.060686036	0.087847043	0.025495188	0.068715879	0.104753403	0.146688908	0.037138645	0.130432656	0.029610283	0.08883085	0	0	LOC107759541	NW_015867141.1	7	11498	-	4796	pseudogene	- && sp|F4HZB2|BCHA1_ARATH Protein SPIRRIG OS=Arabidopsis thaliana OX=3702 GN=SPI PE=1 SV=1 && -	-	-
107759542	0.064677933	0	0.194033798	0	0	0	0	0	0.122801248	0	0.249450688	0.118953055	0.03507446	0.105223381	0	0	0	0	0	0	0.043502605	0	0	0.130507814	LOC107759542	NW_015867141.1	34761	38209	-	572	lncRNA	uncharacterized LOC107759542 && - && -	-	-
107759543	0.391569983	0.185669915	0.394691793	0.59434824	0.767505608	1.20501202	0.723268255	0.374236549	0.67289897	0.824378255	0.710384462	0.483934193	1.154600228	0.941771711	2.522028974	0	0.637864611	1.501109536	0.190025185	0.222459111	0.336005614	0	0.264697799	0.743319042	LOC107759543	NW_015867141.1	40515	42806	+	703	protein_coding	jmjC domain-containing protein 7-like && - && PF13621:Cupin-like domain	-	-
107759544	0.111938812	0	0.335816437	0	0.917512509	1.367017166	1.328660994	0.056859368	0.248508854	0.328784747	0.107931765	0.308810049	0.030830792	0	0.092492377	0	0.221263169	0	0.26946587	0.394323639	0.247885709	0.368301499	0.375355628	0	LOC107759544	NW_015867144.1	135	1572	-	661	protein_coding	uncharacterized LOC107759544 && - && -	-	-
107759545	31.77177844	36.54382656	25.66307881	33.10842994	25.98755513	24.5543029	23.99476439	29.4135981	23.19594399	25.57907787	21.14908006	22.85967405	35.4691836	35.12935948	28.03140504	43.24678629	26.52528215	22.82500667	22.82196626	33.92887352	28.44056689	22.85325359	28.92983035	33.53861674	LOC107759545	NW_015867146.1	4684	6676	+	759	protein_coding	DNA-binding protein S1FA-like && sp|P42552|S1FA_SPIOL DNA-binding protein S1FA OS=Spinacia oleracea OX=3562 GN=S1FA PE=3 SV=1 && -	S1Fa-like	S1Fa-like
107759546	14.87138391	14.46368634	14.44835092	15.70211447	22.0522541	14.14416331	18.86415113	33.14844787	16.02971364	15.46739701	16.13249286	16.48925105	16.55366502	19.19501979	15.91777137	14.54820389	17.1193055	19.09327935	15.40470831	16.85992885	16.77762805	16.66846316	17.65828429	16.00613671	LOC107759546	NW_015867146.1	9058	13231	-	1110	protein_coding	cell number regulator 8-like && sp|B4FUS3|CNR8_MAIZE Cell number regulator 8 OS=Zea mays OX=4577 GN=CNR8 PE=2 SV=1 && PF04749:PLAC8 family	-	-
107759547	0	0	0	0	0.420534479	0.830513186	0.194216037	0.236874214	0	0	0	0	0	0	0	0	0.228925311	0	0.467744065	0.21903187	0.217183185	0	0.651549555	0	LOC107759547	NW_015867154.1	23682	28975	-	476	lncRNA	uncharacterized LOC107759547%2C transcript variant X1 && - && -	-	-
107759548	0	0	0	0	0	0	0	0	0	0	0	0	0	0	0	0	0	0	0	0	0	0	0	0	LOC107759548	NW_015867154.1	103651	104596	-	946	protein_coding	6%2C7-dimethyl-8-ribityllumazine synthase%2C chloroplastic-like && sp|Q9XH32|RISB_SPIOL 6,7-dimethyl-8-ribityllumazine synthase, chloroplastic OS=Spinacia oleracea OX=3562 PE=1 SV=1 && PF00885:6,7-dimethyl-8-ribityllumazine synthase	-	-
107759549	0	0	0	0	0	0	0	0	0	0	0	0	0	0	0	0	0	0	0	0	0	0	0	0	LOC107759549	NW_015867154.1	108695	110894	-	1079	protein_coding	bidirectional sugar transporter NEC1-like && sp|Q9FPN0|NEC1_PETHY Bidirectional sugar transporter NEC1 OS=Petunia hybrida OX=4102 GN=NEC1 PE=2 SV=1 && PF03083:Sugar efflux transporter for intercellular exchange	-	-
107759550	0.462731379	0.823136621	0.349960057	0.215097458	1.194697272	2.035131412	1.041067943	0.50789246	0.383319643	0.717896064	0.06427288	0.367789986	0.653217207	0.704901857	0.660945524	0.59380424	0.614124901	0	0.76221213	1.080162573	0.189335821	0.164491413	0	0.403516051	LOC107759550	NW_015867158.1	35307	42464	+	1110	protein_coding	putative methyltransferase NSUN6 && sp|Q84MA1|NOP2C_ARATH rRNA (cytosine-C(5))-methyltransferase NOP2C OS=Arabidopsis thaliana OX=3702 GN=NOP2C PE=2 SV=1 && PF01189:16S rRNA methyltransferase RsmB/F|PF01472:PUA domain	-	-
107759551	0.273339776	0.092703089	0.472957382	0.254358855	1.355460047	0.080220024	1.904089608	2.082070509	1.170824978	0.51450454	2.128126181	0.869844215	0.173685969	0	0.521057906	0	1.91031968	2.810582396	2.846328938	0.074047706	3.239970839	2.679995034	3.96482712	3.075090364	LOC107759551	NW_015793267.1	16241	17067	+	704	lncRNA	uncharacterized LOC107759551 && sp|Q9LS26|BSK2_ARATH Serine/threonine-protein kinase BSK2 OS=Arabidopsis thaliana OX=3702 GN=BSK2 PE=1 SV=1 && -	-	-
107759552	3.872251811	2.294634279	5.397329173	3.924791982	1.66599455	1.985647052	2.06844513	0.943891466	2.468525428	1.554696457	2.8993232	2.951556626	3.29507741	2.638368171	2.009998717	5.236865341	1.50325423	1.726675805	1.545306783	1.237780101	3.121974491	4.418735074	2.322491527	2.624696873	LOC107759552	NW_015867163.1	63076	65265	+	2190	protein_coding	scarecrow-like protein 32 && sp|Q9SN22|SCL32_ARATH Scarecrow-like protein 32 OS=Arabidopsis thaliana OX=3702 GN=SCL32 PE=1 SV=1 && PF03514:GRAS domain family	GRAS	GRAS
107759553	0.849584718	1.150826066	0.820725438	0.577202651	0.096982201	0	0.184052285	0.106894317	1.070700579	0.82414379	1.420364838	0.96759311	1.055115924	1.540642677	0.799864393	0.824840702	0.170888494	0.250113767	0.025329485	0.23722223	0.80921629	0.830878126	0.917358053	0.679412692	LOC107759553	NW_015867163.1	114650	116712	+	1758	protein_coding	uncharacterized LOC107759553 && - && PF12767:Transcriptional regulator of RNA polII, SAGA, subunit	-	-
107759554	10.76893186	6.921126882	18.80070113	6.584967567	6.559137544	5.265630936	8.981489506	5.430292191	15.25830975	8.713692827	10.76490684	26.29632959	3.998461474	5.397622429	3.220051326	3.377710668	7.80631737	6.259074756	13.15276335	4.007114009	8.75238412	9.746555239	7.63755199	8.873045131	LOC107759554	NW_015867163.1	119436	121315	-	1405	protein_coding	peroxidase 51-like && sp|Q9SZE7|PER51_ARATH Peroxidase 51 OS=Arabidopsis thaliana OX=3702 GN=PER51 PE=2 SV=1 && PF00141:Peroxidase	-	-
107759555	7.853848924	6.526297496	7.613180645	9.422068629	39.85768638	24.36355047	39.42360828	55.78590038	9.143245436	9.399530208	10.49507076	7.53513534	8.67654736	7.013616629	9.701150834	9.314874616	35.84716263	40.91753734	39.266689	27.35726156	8.667983253	10.11010443	7.996936154	7.896909172	LOC107759555	NW_015867179.1	3544	6034	-	1210	protein_coding	zinc finger A20 and AN1 domain-containing stress-associated protein 8-like%2C transcript variant X1 && sp|A2YEZ6|SAP8_ORYSI Zinc finger A20 and AN1 domain-containing stress-associated protein 8 OS=Oryza sativa subsp. indica OX=39946 GN=SAP8 PE=2 SV=2 && PF01754:A20-like zinc finger|PF01428:AN1-like Zinc finger	-	-
107759556	0.360738487	0.542953203	0.092335551	0.446926708	0	0	0	0	0.018868871	0	0	0.056606612	0.117890506	0.15021907	0.203452449	0	0	0	0	0	0.016877932	0.050633796	0	0	LOC107759556	NW_015867179.1	25266	26467	-	1202	protein_coding	transcription factor MYC2-like && sp|A0A3Q7HRZ6|MYC2_SOLLC Transcription factor MYC2 OS=Solanum lycopersicum OX=4081 GN=MYC2 PE=1 SV=1 && PF14215:bHLH-MYC and R2R3-MYB transcription factors N-terminal	-	-
107759557	0	0	0	0	0.321337285	0.276837729	0.226585376	0.46058875	0.525475238	0.710218031	0.699440164	0.166767518	0	0	0	0	0.236908872	0	0.327420845	0.383305772	0.243955783	0	0	0.731867348	LOC107759557	NW_015867185.1	84638	85045	-	408	protein_coding	uncharacterized LOC107759557 && - && -	-	-
107759558	9.597924425	5.282381785	18.83597023	4.675421257	1.046627613	0.958451249	0.120687772	2.060743818	2.630647371	1.040293252	4.0980254	2.753623462	6.871619479	7.543115268	1.197208766	11.8745344	1.670114462	2.697898182	0.406925124	1.905520079	7.642389244	6.753596515	12.47028422	3.703287	LOC107759558	NW_015793267.1	41603	42368	+	766	protein_coding	auxin-responsive protein SAUR72-like && sp|Q29PU2|SAU76_ARATH Auxin-responsive protein SAUR76 OS=Arabidopsis thaliana OX=3702 GN=SAUR76 PE=1 SV=1 && PF02519:Auxin responsive protein	-	-
107759559	8.183739862	8.910075033	7.887281129	7.753863425	8.342990961	10.12693002	7.511599554	7.39044331	9.326431168	9.299767842	9.667453149	9.012072513	6.453690097	7.665279408	7.59935837	4.096432513	11.78024703	14.69399903	11.75045527	8.896286798	9.625455507	10.57253263	8.910728459	9.393105436	LOC107759559	NW_015867185.1	6771	10976	-	1963	protein_coding	probable beta-1%2C3-galactosyltransferase 2 && sp|A8MRC7|B3GT2_ARATH Probable beta-1,3-galactosyltransferase 2 OS=Arabidopsis thaliana OX=3702 GN=B3GALT2 PE=2 SV=1 && PF13334:Domain of unknown function (DUF4094)|PF01762:Galactosyltransferase	-	-
107759560	1.266056003	0.834564897	1.437016291	1.526586821	1.507611033	1.679081007	1.522062634	1.321689457	1.340687207	1.296919883	1.071968077	1.65317366	1.613351205	2.174302574	1.211803894	1.453947147	1.082307482	0.857471231	0.939555469	1.449895747	1.060712902	1.323083102	0.8328503	1.026205303	LOC107759560	NW_015867185.1	46666	55589	+	3128	protein_coding	protein RRP6-like 3%2C transcript variant X2 && sp|A9LLI8|RP6L3_ARATH Protein RRP6-like 3 OS=Arabidopsis thaliana OX=3702 GN=RRP6L3 PE=2 SV=1 && PF01612:3'-5' exonuclease	-	-
107759561	0.437482135	0.494773456	0.300507217	0.51716573	0.42696157	0.366984888	0.533988929	0.379910894	0.418286155	0.706115689	0.180288909	0.368453867	0.437984197	0.36938345	0.39728314	0.547286002	0.633070299	1.174649824	0.385812866	0.338748206	0.540505562	0.571266206	0.268711268	0.781539212	LOC107759561	NW_015867185.1	59335	62104	+	2770	protein_coding	uncharacterized LOC107759561%2C transcript variant X2 && sp|P28582|CDPK_DAUCA Calcium-dependent protein kinase OS=Daucus carota OX=4039 PE=2 SV=2 && -	-	-
107759562	0	0	0	0	0	0	0	0	0	0	0	0	0	0	0	0	0	0	0	0	0	0	0	0	LOC107759562	NW_015867185.1	61006	62104	+	1020	protein_coding	uncharacterized LOC107759562 && - && -	-	-
107759563	23.88316715	16.85766111	36.60479818	18.18704217	42.04135271	42.33679463	40.20917032	43.57809318	15.21341495	16.12699862	12.98389803	16.52934821	20.1751902	19.01623052	27.97588456	13.53345552	32.52516032	34.20559441	32.31822597	31.05166058	16.12623359	20.96667239	15.93679837	11.47523001	LOC107759563	NW_015867185.1	68981	78747	+	3643	protein_coding	aconitate hydratase%2C cytoplasmic-like && sp|P49608|ACOC_CUCMA Aconitate hydratase, cytoplasmic OS=Cucurbita maxima OX=3661 PE=2 SV=1 && PF00330:Aconitase family (aconitate hydratase)|PF00694:Aconitase C-terminal domain	-	-
107759564	0	0	0	0	0.012650087	0	0.03795026	0	0.009912731	0.029738193	0	0	0	0	0	0	0	0	0	0	0	0	0	0	LOC107759564	NW_015867185.1	86802	90666	+	2436	protein_coding	uncharacterized LOC107759564 && - && -	-	-
107759565	0.405273879	0.348999866	0.356109088	0.510712682	1.365020437	1.177818701	2.274093227	0.643149382	0.817778252	0.813522472	0.839328197	0.800484088	0.64112331	0.708091458	0.686570417	0.528708054	1.328304202	1.175668453	1.833556733	0.97568742	1.373907487	1.692414321	1.990187731	0.439120409	LOC107759565	NW_015867185.1	112903	119069	+	1870	protein_coding	protein DETOXIFICATION 40-like && sp|Q9LVD9|DTX40_ARATH Protein DETOXIFICATION 40 OS=Arabidopsis thaliana OX=3702 GN=DTX40 PE=1 SV=1 && PF01554:MatE	-	-
107759566	3.631568052	3.26822363	4.228910795	3.397569731	2.088102204	1.879568879	2.444162002	1.940575731	1.874286288	1.757541106	1.664297746	2.201020012	2.586881398	2.826859677	2.453104966	2.480679549	1.377599052	0.875297048	1.814410506	1.443089601	1.971891214	2.082364074	1.929316255	1.903993313	LOC107759566	NW_015867185.1	166776	171923	+	3215	protein_coding	glutamate receptor 3.7-like%2C transcript variant X1 && sp|Q9SDQ4|GLR37_ARATH Glutamate receptor 3.7 OS=Arabidopsis thaliana OX=3702 GN=GLR3.7 PE=2 SV=2 && PF01094:Receptor family ligand binding region|PF00497:Bacterial extracellular solute-binding proteins, family 3|PF00060:Ligand-gated ion channel	-	-
107759567	6.511882427	5.677667419	4.853448821	9.00453104	6.768525015	7.970774404	7.46504971	4.869750932	9.047506066	8.950521916	9.375929048	8.816067234	6.056905605	7.547842077	8.091306729	2.531568008	6.544622041	6.694183273	6.161148195	6.778534656	3.311497647	3.886594879	3.042534413	3.00536365	LOC107759567	NW_015793268.1	12170	16618	+	2161	protein_coding	protein ECERIFERUM 1-like && sp|F4HVY0|CER1_ARATH Very-long-chain aldehyde decarbonylase CER1 OS=Arabidopsis thaliana OX=3702 GN=CER1 PE=1 SV=1 && PF12076:WAX2 C-terminal domain|PF04116:Fatty acid hydroxylase superfamily	-	-
107759568	3.788503271	3.072294114	4.733981791	3.559233908	6.029377009	7.524615335	7.121439376	3.442076316	5.281707986	6.117803936	5.068297086	4.659022937	4.463852394	4.121274105	5.546850954	3.723432124	8.585774849	7.062798884	11.94221993	6.752305735	4.325248244	4.063242943	3.928704396	4.983797394	LOC107759568	NW_015867185.1	175600	182010	+	3505	protein_coding	glutamate receptor 3.4-like%2C transcript variant X2 && sp|Q8GXJ4|GLR34_ARATH Glutamate receptor 3.4 OS=Arabidopsis thaliana OX=3702 GN=GLR3.4 PE=1 SV=2 && PF01094:Receptor family ligand binding region|PF00060:Ligand-gated ion channel|PF00497:Bacterial extracellular solute-binding proteins, family 3	-	-
107759569	0	0	0	0	0	0	0	0	0	0	0	0	0	0	0	0	0	0	0	0	0	0	0	0	LOC107759569	NW_015867185.1	186733	194620	+	1994	protein_coding	uncharacterized LOC107759569%2C transcript variant X1 && - && PF03004:Plant transposase (Ptta/En/Spm family)	-	-
107759570	0.039166368	0	0	0.117499104	0.105542314	0	0.242642607	0.073984335	0.076817657	0.047534278	0.093625849	0.089292844	0.026744296	0	0.080232888	0	0	0	0	0	0	0	0	0	LOC107759570	NW_015867185.1	204338	207164	+	1524	protein_coding	septum-promoting GTP-binding protein 1-like && sp|P87027|SPG1_SCHPO Septum-promoting GTP-binding protein 1 OS=Schizosaccharomyces pombe (strain 972 / ATCC 24843) OX=284812 GN=spg1 PE=1 SV=1 && -	-	-
107759571	6.359673437	6.115785844	6.909994373	6.053240093	12.36546348	13.12189512	10.56196171	13.41253361	7.098581286	7.71849275	6.502369278	7.07488183	9.832478543	8.576178311	7.298823969	13.62243335	11.42465822	10.32928117	9.088765541	14.85592795	6.065753006	7.578429786	6.210714215	4.408115016	LOC107759571	NW_015867185.1	207019	210254	-	779	protein_coding	uncharacterized LOC107759571 && - && -	-	-
107759572	4.436896115	4.553230811	3.072738989	5.684718545	6.003435425	8.380549452	5.426004617	4.203752208	3.97486229	5.375005565	1.501124073	5.048457232	5.707483368	7.065231489	4.87474772	5.182470895	4.353107982	0.925171653	3.994316756	8.139835536	3.220861686	2.358985376	4.327501228	2.976098453	LOC107759572	NW_015867185.1	222672	224544	+	903	protein_coding	transmembrane protein 97-like && - && PF10914:Protein of unknown function (DUF2781)	-	-
107759573	0.332164379	0.208009482	0.265308364	0.523175292	0.071368161	0	0.184157039	0.029947444	0.663745048	0.346337398	0.397928508	1.246969237	0.080435124	0.143875157	0.097430217	0	0.223961138	0.245250997	0.177407311	0.249225108	0.341326015	0.727432144	0.296545901	0	LOC107759573	NW_015867185.1	42976	44663	-	1255	protein_coding	probable protein S-acyltransferase 6 && sp|Q9FLM3|ZDH23_ARATH Probable protein S-acyltransferase 6 OS=Arabidopsis thaliana OX=3702 GN=PAT06 PE=2 SV=1 && PF01529:DHHC palmitoyltransferase	-	-
107759574	0.050595976	0	0.151787927	0	0	0	0	0	0.013209745	0.039629234	0	0	0	0	0	0	0	0	0	0	0	0	0	0	LOC107759574	NW_015867185.1	92310	96581	+	1828	protein_coding	uncharacterized GPI-anchored protein At1g61900-like%2C transcript variant X1 && sp|Q8GUI4|UGPI6_ARATH Uncharacterized GPI-anchored protein At1g61900 OS=Arabidopsis thaliana OX=3702 GN=At1g61900 PE=2 SV=1 && -	-	-
107759575	0.614379302	0.510151675	0.883065039	0.449921191	0.432463336	0.141896725	0.400035153	0.755458131	0.624660902	0.566270993	0.756848151	0.550863561	0.479600516	0.369662486	0.682718716	0.386420347	0.362767859	0.515561141	0.310784722	0.261957714	0.458918364	0.662649661	0.484860551	0.229244881	LOC107759575	NW_015793271.1	2463	11586	-	3582	protein_coding	putative late blight resistance protein homolog R1B-16%2C transcript variant X2 && sp|Q6L400|R1B16_SOLDE Putative late blight resistance protein homolog R1B-16 OS=Solanum demissum OX=50514 GN=R1B-16 PE=3 SV=1 && PF00931:NB-ARC domain	-	-
107759576	4.817786714	6.403159808	4.746628048	3.303572286	3.573680677	5.825083683	3.430417088	1.465541261	3.895979144	5.922950373	2.512705797	3.252281263	4.022685771	5.148136636	2.691586333	4.228334345	6.113083432	5.97328304	5.153068698	7.212898557	3.362187541	2.0670053	3.042859354	4.976697968	LOC107759576	NW_015867185.1	124370	126126	+	795	protein_coding	HMG1/2-like protein && sp|P40619|HMGL_IPONI HMG1/2-like protein OS=Ipomoea nil OX=35883 PE=2 SV=1 && PF00505:HMG (high mobility group) box	HMG	HMG
107759577	0	0	0	0	0	0	0	0	0	0	0	0	0	0	0	0	0	0	0	0	0	0	0	0	LOC107759577	NW_015867192.1	1866	3370	+	1379	lncRNA	uncharacterized LOC107759577 && - && -	-	-
107759578	0	0	0	0	0	0	0	0	0	0	0	0	0	0	0	0	0.141272588	0	0	0.423817764	0	0	0	0	LOC107759578	NW_015867192.1	3800	4180	+	246	lncRNA	uncharacterized LOC107759578 && - && -	-	-
107759579	5.56119123	4.179696475	7.971185348	4.532691868	10.3123903	9.50721042	7.950596832	13.47936365	5.546679843	4.440649611	8.028523603	4.170866314	4.83412144	3.414128072	7.04786833	4.040367919	18.3722901	22.20625809	17.31466135	15.59595087	6.060541091	6.570626789	7.717971084	3.8930254	LOC107759579	NW_015867198.1	31999	34614	+	1093	protein_coding	probable tyrosine-protein phosphatase At1g05000 && sp|Q681Z2|DSP3_ARATH Tyrosine-protein phosphatase DSP3 OS=Arabidopsis thaliana OX=3702 GN=DSP3 PE=1 SV=1 && PF03162:Tyrosine phosphatase family	-	-
107759580	6.255050621	6.663299925	5.665860952	6.435990986	4.85011265	3.933842994	5.954352341	4.662142616	4.480628976	4.493077812	5.377947368	3.570861747	4.630327776	5.111366296	2.741851781	6.037765253	2.880930458	3.188664134	3.016770688	2.437356552	2.779574337	2.555267366	3.432820631	2.350635013	LOC107759580	NW_015867218.1	2159	5531	-	1048	protein_coding	probable pectate lyase 4 && sp|Q9LTZ0|PLY11_ARATH Putative pectate lyase 11 OS=Arabidopsis thaliana OX=3702 GN=At3g27400 PE=3 SV=2 && PF00544:Pectate lyase	-	-
107759581	0	0	0	0	0	0	0	0	0	0	0	0	0	0	0	0	0	0	0	0	0	0	0	0	LOC107759581	NW_015867238.1	12679	13310	+	519	protein_coding	uncharacterized LOC107759581 && - && -	-	-
107759582	0	0	0	0	0	0	0	0	0	0	0	0	0	0	0	0	0	0	0	0	0	0	0	0	TRNAP-AGG	NW_015867246.1	6504	6575	+	72	tRNA	tRNA-Pro && - && -	-	-
107759583	0	0	0	0	0	0	0	0	0	0	0	0	0	0	0	0	0	0	0	0	0	0	0	0	LOC107759583	NW_015867247.1	4536	4958	+	348	lncRNA	uncharacterized LOC107759583 && - && -	-	-
107759584	16.4244045	17.81168602	15.77295523	15.68857227	17.17038966	18.3474374	16.54267144	16.62106014	15.43323564	15.58659425	14.80495932	15.90815337	18.03469415	18.30282244	16.70442852	19.09683148	15.82949907	13.72046765	18.1546453	15.61338427	12.21093369	11.9603154	11.05196906	13.6205166	LOC107759584	NW_015867252.1	7992	21013	+	3272	protein_coding	transcriptional corepressor LEUNIG-like%2C transcript variant X2 && sp|Q9FUY2|LEUNG_ARATH Transcriptional corepressor LEUNIG OS=Arabidopsis thaliana OX=3702 GN=LUG PE=1 SV=2 && PF08513:LisH|PF00400:WD domain, G-beta repeat	LUG	LUG
107759585	0	0	0	0	0	0	0	0	0	0	0	0	0	0	0	0	0	0	0	0	0	0	0	0	LOC107759585	NW_015867266.1	62148	63603	+	429	protein_coding	uncharacterized LOC107759585 && - && PF17921:Integrase zinc binding domain	-	-
107759586	0	0	0	0	0	0	0	0	0	0	0	0	0	0	0	0	0	0	0	0	0	0	0	0	LOC107759586	NW_015867266.1	65783	67836	-	1512	protein_coding	uncharacterized LOC107759586 && - && -	-	-
107759587	1.333226158	2.231975888	0.37957364	1.388128947	1.660137254	0.695313365	2.845490767	1.439607628	1.914868696	1.486502856	3.51346687	0.744636361	1.687587727	2.552422697	1.338166041	1.172174444	1.830128926	2.285718202	1.279225628	1.925442949	2.523834321	1.91494107	3.818383437	1.838178456	LOC107759587	NW_015867266.1	56328	57058	-	731	protein_coding	chaperone protein dnaJ 11%2C chloroplastic-like && sp|Q9FYB5|DNJ11_ARATH Chaperone protein dnaJ 11, chloroplastic OS=Arabidopsis thaliana OX=3702 GN=ATJ11 PE=1 SV=2 && PF00226:DnaJ domain	-	-
107759588	0.028023453	0.02080758	0.044232159	0.019030622	0.046253315	0.036011412	0.036843151	0.065905382	0.041525394	0.034644782	0.068238065	0.021693336	0.052284938	0.038378941	0.09746128	0.021014593	0.041493752	0	0.049689884	0.07479137	0.003966761	0	0	0.011900282	LOC107759588	NW_015793271.1	8041	15173	-	6273	pseudogene	- && sp|Q60CZ8|R1A10_SOLDE Putative late blight resistance protein homolog R1A-10 OS=Solanum demissum OX=50514 GN=R1A-10 PE=3 SV=1 && -	-	-
107759589	2.975109928	2.536636385	2.491979725	3.896713674	2.065097042	2.386863558	1.709394278	2.09903329	2.703835337	3.25306659	2.342200761	2.516238661	2.933640724	2.589209896	2.630064359	3.581647916	1.663794746	1.028732079	1.562724094	2.399928065	2.593361712	2.916774145	1.849122223	3.014188769	LOC107759589	NW_015867272.1	16186	18835	-	2650	pseudogene	- && - && -	-	-
107759590	2.655849877	2.931065287	2.412768093	2.623716251	2.087789417	1.538016775	2.031798536	2.693552939	2.231636472	2.45742904	2.351963629	1.885516748	2.552937513	2.616859735	3.183938484	1.858014319	2.685295785	3.844486397	2.467936576	1.743464382	1.907137158	2.646166205	1.363242145	1.712003123	LOC107759590	NW_015867272.1	20113	29350	+	2093	protein_coding	F-box/WD repeat-containing protein 7-like%2C transcript variant X1 && - && PF00400:WD domain, G-beta repeat	-	-
107759591	1.112972849	1.360622771	1.077159587	0.901136189	0.309533557	0.446602346	0.265842799	0.216155526	1.183022133	0.88534728	1.538667794	1.125051324	1.645924096	0.951927409	1.14275628	2.843088598	0.475170312	0.505765638	0.320123903	0.599621395	1.760593324	1.925176276	2.229601639	1.127002056	LOC107759591	NW_015867272.1	44699	48503	+	1391	protein_coding	plant cysteine oxidase 2-like && sp|Q8LGJ5|PCO2_ARATH Plant cysteine oxidase 2 OS=Arabidopsis thaliana OX=3702 GN=PCO2 PE=1 SV=1 && PF07847:PCO_ADO	-	-
107759592	0	0	0	0	0	0	0	0	0	0	0	0	0	0	0	0	0	0	0	0	0	0	0	0	LOC107759592	NW_015867277.1	394	6848	+	1109	pseudogene	- && sp|P0CG75|UBI4P_KLULA Polyubiquitin OS=Kluyveromyces lactis (strain ATCC 8585 / CBS 2359 / DSM 70799 / NBRC 1267 / NRRL Y-1140 / WM37) OX=284590 GN=ubi4 PE=1 SV=1 && PF00240:Ubiquitin family	-	-
107759593	0	0	0	0	0	0	0	0	0	0	0	0	0	0	0	0	0	0	0	0	0	0	0	0	LOC107759593	NW_015867277.1	141041	141610	-	381	protein_coding	RNA polymerase II-associated factor 1 homolog && - && -	-	-
107759594	6.289805879	4.806904671	6.340636076	7.72187689	5.783388693	5.279522919	5.717910846	6.352732314	6.010788861	6.498595583	6.265240223	5.268530777	4.986041003	4.092086611	7.505070754	3.360965643	6.926041013	7.390613813	6.643644118	6.743865107	4.579149587	4.022972228	4.56859903	5.145877502	LOC107759594	NW_015867277.1	15641	24421	+	1059	protein_coding	CASP-like protein 5A1 && sp|P0DI70|CSPL2_GINBI CASP-like protein 5A1 OS=Ginkgo biloba OX=3311 GN=gba_locus_10451 PE=3 SV=1 && PF04535:Domain of unknown function (DUF588)	-	-
107759595	0.028033924	0.084101772	0	0	0.039710839	0	0.119132517	0	0	0	0	0	0.026261796	0	0.078785388	0	0.201531901	0	0	0.604595703	0.288130148	0	0.479594208	0.384796235	LOC107759595	NW_015867277.1	25445	26220	-	776	protein_coding	uncharacterized LOC107759595 && - && PF04520:Senescence regulator	-	-
107759596	0.22650476	0	0.679514279	0	0.188667007	0	0.566001021	0	0.388260662	0	1.164781987	0	0.163776256	0.491328767	0	0	0	0	0	0	0	0	0	0	LOC107759596	NW_015867289.1	731	2989	-	245	lncRNA	uncharacterized LOC107759596 && - && -	-	-
107759597	0.530478848	0.179911716	0.917882831	0.493641996	0.417834667	0.389213623	0.605268723	0.259021654	0.607370683	0.399405867	0.344176621	1.07852956	0.24161771	0.082960405	0.505616493	0.136276232	0.721469013	0.606064785	0.552395747	1.005946506	0.436902107	0.419447434	0.170992468	0.720266418	LOC107759597	NW_015793272.1	3552	7498	-	1451	protein_coding	peroxisome biogenesis protein 16-like%2C transcript variant X1 && sp|Q8S8S1|PEX16_ARATH Peroxisome biogenesis protein 16 OS=Arabidopsis thaliana OX=3702 GN=PEX16 PE=1 SV=1 && PF08610:Peroxisomal membrane protein (Pex16)	-	-
107759598	0	0	0	0	0	0	0	0	0	0	0	0	0	0	0	0	0	0	0	0	0	0	0	0	LOC107759598	NW_015867302.1	154834	156050	+	1107	protein_coding	uncharacterized LOC107759598 && - && -	-	-
107759599	11.77941278	13.27382542	11.67162624	10.39278668	7.650223486	5.351627343	10.96826837	6.630774747	9.075819889	10.15754047	9.783540538	7.286378659	9.153245624	7.140922328	10.31518024	10.0036343	4.982195758	5.115154102	5.694802004	4.136631169	8.496657057	7.314672067	9.318463739	8.856835366	LOC107759599	NW_015867302.1	1794	4660	+	1298	protein_coding	uncharacterized LOC107759599 && - && PF04601:Domain of unknown function (DUF569)	-	-
107759600	0	0	0	0	0.016509112	0	0.018859003	0.030668333	0	0	0	0	0	0	0	0	0.006055928	0	0.018167783	0	0	0	0	0	LOC107759600	NW_015867302.1	7316	14384	+	2451	protein_coding	uncharacterized LOC107759600 && - && PF04601:Domain of unknown function (DUF569)|PF14223:gag-polypeptide of LTR copia-type	-	-
107759601	0.226796556	0.151492514	0.334919991	0.193977165	0.82300469	1.468242439	0.686698855	0.314072774	0.067262989	0.201788967	0	0	0.206384134	0.475019571	0.113532889	0.03059994	0.776159247	0.551155991	0.930276496	0.847045253	0.126887447	0.282552566	0.028796433	0.069313342	LOC107759601	NW_015867302.1	15469	17622	-	2154	protein_coding	pentatricopeptide repeat-containing protein At1g59720%2C chloroplastic/mitochondrial-like && sp|Q0WQW5|PPR85_ARATH Pentatricopeptide repeat-containing protein At1g59720, chloroplastic/mitochondrial OS=Arabidopsis thaliana OX=3702 GN=PCMP-H51 PE=1 SV=2 && PF14432:DYW family of nucleic acid deaminases|PF13041:PPR repeat family	-	-
107759602	4.581821956	4.55715601	5.740724084	3.447585773	2.319516344	1.60661344	2.111931969	3.240003622	2.499077307	2.560458454	1.476059932	3.460713535	3.918074602	3.839564887	3.425806004	4.488852917	2.004959142	1.592017247	1.996138118	2.426722062	2.923698121	2.203617719	2.513183903	4.054292741	LOC107759602	NW_015867302.1	33112	36586	-	1160	protein_coding	josephin-like protein%2C transcript variant X1 && sp|O82391|JOSL_ARATH Josephin-like protein OS=Arabidopsis thaliana OX=3702 GN=At2g29640 PE=2 SV=1 && PF02099:Josephin	-	-
107759603	9.757837155	9.182730145	8.505310641	11.58547068	0.832906351	1.667286523	0.406487333	0.424945199	9.082774276	6.916595701	11.74110486	8.590622263	8.96408256	8.279599552	11.36726662	7.245381512	1.626721185	0.939057792	3.384445621	0.556660142	8.925199989	9.251608729	7.207971581	10.31601966	LOC107759603	NW_015867302.1	198578	202357	+	1592	protein_coding	dnaJ homolog subfamily B member 1-like && sp|Q9QYJ3|DNJB1_MOUSE DnaJ homolog subfamily B member 1 OS=Mus musculus OX=10090 GN=Dnajb1 PE=1 SV=3 && PF00226:DnaJ domain|PF01556:DnaJ C terminal domain	-	-
107759604	43.0491853	31.33732084	51.56351982	46.24671524	29.18600018	15.91856153	31.81951914	39.81991987	55.39802649	53.66471826	47.09035393	65.43900727	62.77044444	84.65504177	91.70619148	11.95010007	38.23296708	56.23924949	36.45594589	22.00370586	61.2469917	71.03419535	63.43324038	49.27353937	LOC107759604	NW_015867302.1	279984	281038	-	706	protein_coding	thioredoxin H2-like && sp|Q38879|TRXH2_ARATH Thioredoxin H2 OS=Arabidopsis thaliana OX=3702 GN=TRX2 PE=1 SV=2 && PF00085:Thioredoxin	-	-
107759605	34.44380558	26.97284803	32.7990021	43.55956659	5.789910773	6.365667545	6.278903423	4.725161351	21.80305875	18.52930106	18.66049756	28.21937764	76.72807455	116.5485795	96.30033595	17.33530818	7.365972772	8.514421996	5.598328671	7.985167649	26.06272461	24.97797348	33.79244817	19.41775219	LOC107759605	NW_015867302.1	203241	205181	-	692	protein_coding	thioredoxin H2-like && sp|Q38879|TRXH2_ARATH Thioredoxin H2 OS=Arabidopsis thaliana OX=3702 GN=TRX2 PE=1 SV=2 && PF00085:Thioredoxin	-	-
107759606	1.391765835	0.815787187	1.618565263	1.740945054	1.610618358	1.411872417	1.540780556	1.879202101	0.289617409	0.301842663	0	0.567009562	1.787159452	0.626955978	2.674763918	2.059758459	0.706697861	0	1.577077071	0.543016511	0.042265155	0.126795464	0	0	LOC107759606	NW_015867304.1	451	930	+	480	protein_coding	uncharacterized LOC107759606 && - && -	-	-
107759607	48.60124835	49.41098621	50.04467567	46.34808317	20.03730104	4.888653847	18.51325475	36.70999453	46.9494526	31.44779375	63.60025678	45.80030728	40.05462228	29.08298119	57.1880126	33.89287303	30.13188521	50.73024566	31.98740908	7.678000895	91.18177908	95.22437636	97.20849981	81.11246106	LOC107759607	NW_015867306.1	1342	2115	-	774	pseudogene	- && sp|O81973|C93A3_SOYBN Cytochrome P450 93A3 OS=Glycine max OX=3847 GN=CYP93A3 PE=2 SV=1 && PF00067:Cytochrome P450	-	-
107759608	0.261444478	0.045416127	0.115853165	0.623064141	0.159068692	0.235803326	0.032166609	0.209236142	0.507910464	0.655357766	0.347529768	0.520843857	1.22938541	0.79580216	0.553087678	2.339266391	0.245219448	0.275386222	0.278888737	0.181383386	1.023018957	0.847067818	1.079114781	1.142874272	LOC107759608	NW_015867313.1	10574	12445	-	1437	protein_coding	protein trichome birefringence-like 34%2C transcript variant X1 && sp|O80919|TBL34_ARATH Protein trichome birefringence-like 34 OS=Arabidopsis thaliana OX=3702 GN=TBL34 PE=2 SV=2 && PF13839:GDSL/SGNH-like Acyl-Esterase family found in Pmr5 and Cas1p|PF14416:PMR5 N terminal Domain	-	-
107759609	0	0	0	0	0	0	0	0	0	0	0	0	0	0	0	0	0	0	0	0	0	0	0	0	LOC107759609	NW_015867321.1	28008	33432	+	885	protein_coding	craniofacial development protein 2-like && - && -	-	-
107759610	0	0	0	0	0.094789513	0	0	0.28436854	0	0	0	0	0	0	0	0	0	0	0	0	0	0	0	0	LOC107759610	NW_015867321.1	14784	15944	+	793	protein_coding	UPF0329 protein ECU05_1680/ECU11_0050-like%2C transcript variant X1 && - && -	-	-
107759611	0	0	0	0	0	0	0	0	0	0	0	0	0	0	0	0	0	0	0	0	0	0	0	0	LOC107759611	NW_015867328.1	684	1583	+	900	pseudogene	- && sp|Q70PR7|VINSY_RAUSE Vinorine synthase OS=Rauvolfia serpentina OX=4060 GN=ACT PE=1 SV=2 && -	-	-
107759612	0	0	0	0	0	0	0	0	0	0	0	0	0	0	0	0	0	0	0	0	0	0	0	0	LOC107759612	NW_015793273.1	91478	92278	-	801	protein_coding	uncharacterized LOC107759612 && - && -	-	-
107759613	6.489523284	4.993553876	6.546011629	7.929004346	7.148780007	9.422485418	5.992834045	6.031020557	7.49195351	9.007164701	6.671811809	6.79688402	6.793395568	8.570841343	7.53660518	4.272740182	5.440096912	3.130701393	5.489257443	7.700331901	6.274452759	6.791170441	4.416411987	7.615775849	LOC107759613	NW_015867331.1	4255	7732	+	941	protein_coding	COP9 signalosome complex subunit 8-like && sp|P43255|CSN8_ARATH COP9 signalosome complex subunit 8 OS=Arabidopsis thaliana OX=3702 GN=CSN8 PE=1 SV=1 && PF10075:CSN8/PSMD8/EIF3K family	-	-
107759614	2.568652127	2.32695516	1.518483402	3.860517818	2.01140619	0.936565451	1.763082229	3.334570892	3.404903795	3.483955118	4.022650894	2.708105372	2.903139367	3.493486048	3.193747962	2.022184092	1.427401518	2.260480937	1.070769331	0.950954287	4.801748686	6.358697895	3.651702944	4.39484522	LOC107759614	NW_015867332.1	23530	26387	-	1206	protein_coding	dr1-associated corepressor-like && sp|Q14919|NC2A_HUMAN Dr1-associated corepressor OS=Homo sapiens OX=9606 GN=DRAP1 PE=1 SV=3 && PF00808:Histone-like transcription factor (CBF/NF-Y) and archaeal histone	NF-YC	NF-Y->NF-YC
107759615	4.598748451	4.82993136	4.674556715	4.291757277	3.918940246	3.414998265	3.615550042	4.726272431	4.321841581	4.206182961	4.829167198	3.930174583	3.633707989	3.621406372	4.285507945	2.994209649	4.669399772	5.106022882	5.546059948	3.356116485	4.064007119	4.852100788	3.881384976	3.458535591	LOC107759615	NW_015867332.1	44989	52707	+	3324	protein_coding	uncharacterized LOC107759615%2C transcript variant X2 && - && -	-	-
107759616	8.242027262	7.974254175	6.899534055	9.852293555	6.640603146	8.201874062	7.53050304	4.189432336	10.51856721	10.01612953	10.01706267	11.52250943	9.359421102	9.192666433	8.747964675	10.1376322	8.91466712	9.260562734	9.521524514	7.961914112	12.06791038	11.54613357	11.13570118	13.52189641	LOC107759616	NW_015867332.1	53404	62767	+	1866	protein_coding	tyrosine-specific transport protein-like && sp|P0AAD4|TYRP_ECOLI Tyrosine-specific transport protein OS=Escherichia coli (strain K12) OX=83333 GN=tyrP PE=1 SV=1 && PF03222:Tryptophan/tyrosine permease family	-	-
107759617	1.929950872	2.710861328	1.857816474	1.221174814	2.02839421	1.82064143	1.748064735	2.516476465	2.558913409	2.559955135	3.007636068	2.109149023	1.455156787	1.492567239	1.933050533	0.939852589	2.151459897	2.017222574	2.595008112	1.842149006	1.545104566	1.509282646	1.922737681	1.203293371	LOC107759617	NW_015867332.1	64046	67013	-	1613	protein_coding	THO complex subunit 7A-like%2C transcript variant X1 && sp|Q8LDS5|THO7A_ARATH THO complex subunit 7A OS=Arabidopsis thaliana OX=3702 GN=THO7A PE=1 SV=1 && PF05615:Tho complex subunit 7	-	-
107759618	141.034015	121.5152828	188.1530811	113.4336811	116.3996467	149.5415164	98.692009	100.9654146	166.0111792	183.1774174	161.2602755	153.5958447	102.7654466	103.6369361	93.63557881	111.0238248	124.5232224	110.0550892	114.528841	148.9857371	142.9778905	141.7708336	139.7760135	147.3868244	LOC107759618	NW_015867332.1	69179	72913	-	1014	protein_coding	elongation factor 1-beta-like && sp|Q84WM9|EF1B1_ARATH Elongation factor 1-beta 1 OS=Arabidopsis thaliana OX=3702 GN=At5g12110 PE=2 SV=2 && PF00736:EF-1 guanine nucleotide exchange domain	-	-
107759619	0	0	0	0	0	0	0	0	0	0	0	0	0	0	0	0	0	0	0	0	0	0	0	0	LOC107759619	NW_015867334.1	1399	8329	-	3729	protein_coding	pleiotropic drug resistance protein 1-like && sp|Q76CU2|PDR1_TOBAC Pleiotropic drug resistance protein 1 OS=Nicotiana tabacum OX=4097 GN=PDR1 PE=2 SV=1 && PF00005:ABC transporter|PF01061:ABC-2 type transporter|PF08370:Plant PDR ABC transporter associated	-	-
107759620	0	0	0	0	0	0	0	0	0	0	0	0	0	0	0	0	0	0	0	0	0	0	0	0	LOC107759620	NW_015867352.1	16087	16612	-	450	protein_coding	uncharacterized LOC107759620 && - && PF14223:gag-polypeptide of LTR copia-type	-	-
107759621	0.011729796	0	0.035189389	0	1.570935003	0.787855249	2.63798827	1.286961489	0.104162557	0.13781022	0.04523963	0.12943782	0.025845471	0	0.077536412	0	1.746221277	0.390348765	1.807147138	3.041167928	0.195907256	0.154373678	0.196663023	0.236685065	LOC107759621	NW_015867352.1	18443	20580	-	1577	protein_coding	7-deoxyloganetin glucosyltransferase-like && sp|F8WKW1|UGT2_GARJA 7-deoxyloganetin glucosyltransferase OS=Gardenia jasminoides OX=114476 GN=UGT85A24 PE=1 SV=1 && PF00201:UDP-glucoronosyl and UDP-glucosyl transferase	-	-
107759622	0.006270471	0	0.018811412	0	0	0	0	0	0	0	0	0	0	0	0	0	0	0	0	0	0	0	0	0	LOC107759622	NW_015793273.1	24044	29091	+	2950	protein_coding	mitogen-activated protein kinase kinase kinase YODA-like && sp|Q9C5H5|M3K5G_ARATH Mitogen-activated protein kinase kinase kinase 5 OS=Arabidopsis thaliana OX=3702 GN=MAPKKK5 PE=1 SV=1 && PF00069:Protein kinase domain	-	-
107759623	20.97785356	23.18185559	19.31591233	20.43579277	17.52576827	15.54872334	15.10008905	21.92849242	25.69248715	26.76539222	27.98758431	22.32448491	21.35081633	21.80840881	18.92557637	23.3184638	16.10364981	10.91409419	17.91332989	19.48352536	29.92974637	28.47742917	33.62404663	27.6877633	LOC107759623	NW_015867357.1	6553	8034	-	701	protein_coding	probable prolyl 4-hydroxylase 4 && sp|Q8LAN3|P4H4_ARATH Probable prolyl 4-hydroxylase 4 OS=Arabidopsis thaliana OX=3702 GN=P4H4 PE=2 SV=1 && PF13640:2OG-Fe(II) oxygenase superfamily	-	-
107759624	0	0	0	0	0	0	0	0	0	0	0	0	0	0	0	0	0	0	0	0	0	0	0	0	LOC107759624	NW_015867357.1	3631	5128	+	1208	pseudogene	- && sp|Q9ZV04|PER24_ARATH Peroxidase 24 OS=Arabidopsis thaliana OX=3702 GN=PER24 PE=2 SV=1 && -	-	-
107759625	0	0	0	0	0	0	0	0	0	0	0	0	0	0	0	0	0	0	0	0	0	0	0	0	LOC107759625	NW_015867363.1	25934	26704	+	771	protein_coding	uncharacterized LOC107759625 && - && PF14244:gag-polypeptide of LTR copia-type|PF03732:Retrotransposon gag protein	-	-
107759626	0	0	0	0	0	0	0	0	0	0	0	0	0	0	0	0	0	0	0	0	0	0	0	0	LOC107759626	NW_015867363.1	31270	34785	-	2621	protein_coding	receptor-like serine/threonine-protein kinase SD1-8 && sp|O81905|SD18_ARATH Receptor-like serine/threonine-protein kinase SD1-8 OS=Arabidopsis thaliana OX=3702 GN=SD18 PE=1 SV=1 && PF07714:Protein tyrosine kinase|PF00954:S-locus glycoprotein domain|PF08276:PAN-like domain|PF01453:D-mannose binding lectin	-	-
107759627	3.586515076	4.40491301	3.561705281	2.792926937	3.477458535	2.057884434	4.172548587	4.201942585	2.92133247	2.159768621	3.899487523	2.704741266	3.165331866	3.264844051	3.03788626	3.193265287	4.168044068	4.187619063	3.632405501	4.68410764	2.560686377	3.654229521	2.080426056	1.947403553	LOC107759627	NW_015867365.1	183485	186340	-	2415	pseudogene	- && sp|Q9M390|PTR1_ARATH Protein NRT1/ PTR FAMILY 8.1 OS=Arabidopsis thaliana OX=3702 GN=NPF8.1 PE=1 SV=1 && PF00854:POT family	-	-
107759628	36.77842811	39.39296687	40.82867329	30.11364418	29.78453647	30.01818832	31.2320383	28.10338277	29.2976589	27.41057699	35.35008397	25.13231573	41.12435528	36.51030129	40.9419033	45.92086125	32.71904145	33.80276288	28.34894237	36.00541909	34.08251825	29.42568606	37.62630197	35.19556671	LOC107759628	NW_015867373.1	163657	163989	-	333	protein_coding	uncharacterized LOC107759628 && - && -	-	-
107759629	2.511023658	2.417147221	2.510427754	2.605496	1.854215713	3.122553811	1.724206813	0.715886515	2.996445703	2.644716668	2.906562459	3.438057981	2.932223089	4.060286335	2.539307242	2.197075689	1.721795783	1.605253974	1.684571587	1.875561789	4.180554115	3.075293158	5.595604101	3.870765086	LOC107759629	NW_015867373.1	2288	8932	-	3780	protein_coding	uncharacterized LOC107759629%2C transcript variant X3 && - && -	-	-
107759630	0	0	0	0	0	0	0	0	0	0	0	0	0	0	0	0	0	0	0	0	0	0	0	0	LOC107759630	NW_015793273.1	41461	44232	-	1505	pseudogene	- && sp|O23181|PLP3_ARATH Patatin-like protein 3 OS=Arabidopsis thaliana OX=3702 GN=PLP3 PE=2 SV=2 && -	-	-
107759631	1.589433259	1.685844718	1.413851367	1.668603692	2.34337718	2.358116705	3.009592594	1.662422241	1.862505004	1.871296341	1.741917861	1.974300811	1.743809737	1.34176566	1.860517213	2.029146337	2.352316881	2.007123149	2.836257003	2.213570489	2.456577559	1.873665455	2.458273875	3.037793346	LOC107759631	NW_015867373.1	122209	127749	+	2826	protein_coding	ataxin-10-like%2C transcript variant X1 && sp|Q55EI6|ATX10_DICDI Ataxin-10 homolog OS=Dictyostelium discoideum OX=44689 GN=atxn10 PE=3 SV=1 && PF09759:Spinocerebellar ataxia type 10 protein domain	-	-
107759632	0.185122624	0.111904964	0.361584244	0.081878662	0.553198876	0.406712219	0.427994599	0.824889811	0.241262853	0.074529053	0.415922237	0.233337268	0.222003438	0.123843156	0.293526905	0.248640253	0.572898676	0.452366257	0.855156775	0.411172996	0.211239647	0.250460176	0.255257274	0.128001491	LOC107759632	NW_015867373.1	173375	176889	-	2916	protein_coding	putative pentatricopeptide repeat-containing protein At3g13770%2C mitochondrial && sp|Q9LIC3|PP227_ARATH Putative pentatricopeptide repeat-containing protein At3g13770, mitochondrial OS=Arabidopsis thaliana OX=3702 GN=PCMP-H85 PE=3 SV=1 && PF13041:PPR repeat family	-	-
107759633	10.69533981	11.31767063	10.60315116	10.16519765	2.892818915	2.423983104	2.76796507	3.48650857	12.1694439	8.951844717	15.28599968	12.27048731	12.36204649	9.187541812	11.15245481	16.74614284	3.817556656	4.291983401	3.822516534	3.338170035	12.10228593	15.65259061	10.37012496	10.28414222	LOC107759633	NW_015867373.1	177095	183518	-	2889	protein_coding	probable polygalacturonase At3g15720%2C transcript variant X1 && sp|P20041|PGLR_RALSL Polygalacturonase OS=Ralstonia solanacearum OX=305 GN=pglA PE=1 SV=1 && PF00295:Glycosyl hydrolases family 28	-	-
107759634	0	0	0	0	0	0	0	0	0	0	0	0	0	0	0	0	0	0	0	0	0	0	0	0	LOC107759634	NW_015867373.1	78007	78426	+	420	protein_coding	RNA-directed DNA polymerase homolog && sp|P31843|RRPO_OENBE RNA-directed DNA polymerase homolog OS=Oenothera berteroana OX=3950 PE=4 SV=1 && PF00078:Reverse transcriptase (RNA-dependent DNA polymerase)	-	-
107759635	0	0	0	0	0	0	0	0	0	0	0	0	0	0	0	0	0	0	0	0	0	0	0	0	LOC107759635	NW_015867385.1	109450	109845	-	396	protein_coding	uncharacterized LOC107759635 && - && -	-	-
107759636	1.114196988	1.062364372	0.800685527	1.479541064	0.910258731	1.358071877	0.872139938	0.500564378	1.468551174	1.822446269	1.425274297	1.157932957	1.399180981	1.157885403	1.357102353	1.682555189	1.015939172	0.585615984	1.054336306	1.407865226	1.541938739	1.283434663	1.353911779	1.988469776	LOC107759636	NW_015867385.1	112918	115620	-	2703	protein_coding	uncharacterized LOC107759636 && sp|O64477|Y2913_ARATH G-type lectin S-receptor-like serine/threonine-protein kinase At2g19130 OS=Arabidopsis thaliana OX=3702 GN=At2g19130 PE=2 SV=1 && PF02536:mTERF	mTERF	mTERF
107759637	0	0	0	0	0	0	0	0	0	0	0	0	0	0	0	0	0	0	0	0	0	0	0	0	LOC107759637	NW_015793273.1	94048	96450	-	1382	protein_coding	patatin-like protein 1 && sp|B8AQW7|PLP1_ORYSI Patatin-like protein 1 OS=Oryza sativa subsp. indica OX=39946 GN=PLP1 PE=3 SV=1 && PF01734:Patatin-like phospholipase	-	-
107759638	62.52072886	56.62472815	84.49843277	46.43902567	31.76811751	18.56991131	33.52944035	43.20500088	42.51894459	36.39099456	53.01457568	38.15126351	36.43736039	25.74995434	58.11085401	25.45127283	52.91560937	69.05970843	59.75131839	29.9358013	35.78691506	39.7076613	36.10460509	31.54847878	LOC107759638	NW_015867408.1	36795	38713	-	1919	protein_coding	ethylene-responsive transcription factor RAP2-13-like && sp|O65665|ERF60_ARATH Ethylene-responsive transcription factor ERF060 OS=Arabidopsis thaliana OX=3702 GN=ERF060 PE=1 SV=1 && PF00847:AP2 domain	AP2/ERF-ERF	AP2/ERF->AP2/ERF-ERF
107759639	0	0	0	0	0.01922877	0.057686309	0	0	0	0	0	0	0.040985886	0.122957659	0	0	0	0	0	0	0	0	0	0	LOC107759639	NW_015867411.1	7	1649	+	979	protein_coding	sister chromatid cohesion protein PDS5 homolog B-like && sp|Q4QXM3|PD5AA_XENLA Sister chromatid cohesion protein PDS5 homolog A-A OS=Xenopus laevis OX=8355 GN=pds5a-a PE=1 SV=1 && -	-	-
107759640	3.083737563	1.876143017	2.962700862	4.412368809	4.226803322	3.478946407	4.223700293	4.977763265	4.611726147	3.272544686	4.834323598	5.728310157	4.059180505	3.95484346	3.891706962	4.330991091	3.879248714	3.250349088	4.480354235	3.90704282	5.105350698	3.93664767	5.094662637	6.284741787	LOC107759640	NW_015867414.1	3805	6733	+	974	protein_coding	RNA polymerase II transcription factor B subunit 5-like%2C transcript variant X1 && sp|Q6NNM0|TFB5_ARATH General transcription and DNA repair factor IIH subunit TFB5 OS=Arabidopsis thaliana OX=3702 GN=TFB5 PE=3 SV=1 && -	-	-
107759641	0.555762984	0.67427761	0.603520023	0.38949132	1.395774274	1.443349725	1.231619042	1.512354056	0.915532838	1.378726684	0.775887947	0.591983882	0.862644117	0.589113611	0.565164131	1.43365461	1.015580314	0.884660145	1.283333035	0.878747763	0.369707912	0.297855576	0.20237363	0.608894531	LOC107759641	NW_015867414.1	21631	26346	-	1839	protein_coding	AT-hook motif nuclear-localized protein 1-like && sp|Q8VYJ2|AHL1_ARATH AT-hook motif nuclear-localized protein 1 OS=Arabidopsis thaliana OX=3702 GN=AHL1 PE=1 SV=1 && PF03479:Plants and Prokaryotes Conserved (PCC) domain	-	-
107759642	15.49724678	16.01521608	15.3324746	15.14404967	10.70168651	12.81842575	10.71130868	8.575325094	18.62152301	16.14131889	17.08329613	22.639954	13.22191636	15.80689012	12.93222585	10.92663311	12.20023361	12.90622702	11.80037955	11.89409427	19.81135696	18.33448848	18.83307278	22.26650962	LOC107759642	NW_015867420.1	65754	69268	-	1683	protein_coding	UDP-D-apiose/UDP-D-xylose synthase 2-like%2C transcript variant X1 && sp|Q9SGE0|AXS2_ARATH UDP-D-apiose/UDP-D-xylose synthase 2 OS=Arabidopsis thaliana OX=3702 GN=AXS2 PE=2 SV=1 && PF01370:NAD dependent epimerase/dehydratase family	-	-
107759643	11.40170477	14.65317227	7.284142707	12.26779935	10.45075433	9.753868166	9.979148681	11.61924615	8.945921933	8.883245219	9.610960181	8.343560399	10.40643817	8.731905023	10.87592138	11.6114881	8.26296278	8.201658061	8.844321276	7.742909002	8.104839902	8.199002023	7.606137737	8.509379945	LOC107759643	NW_015867421.1	7	1785	-	579	protein_coding	actin-depolymerizing factor 2-like%2C transcript variant X1 && sp|Q9FVI1|ADF2_PETHY Actin-depolymerizing factor 2 OS=Petunia hybrida OX=4102 GN=ADF2 PE=2 SV=1 && PF00241:Cofilin/tropomyosin-type actin-binding protein	-	-
107759644	0	0	0	0	0	0	0	0	0	0	0	0	0	0	0	0	0	0	0	0	0	0	0	0	LOC107759644	NW_015793273.1	109615	112624	-	1482	protein_coding	patatin-like protein 2 && sp|O48723|PLP2_ARATH Patatin-like protein 2 OS=Arabidopsis thaliana OX=3702 GN=PLP2 PE=1 SV=1 && PF01734:Patatin-like phospholipase	-	-
107759645	0	0	0	0	0	0	0	0	0	0	0	0	0	0	0	0	0	0	0	0	0	0	0	0	LOC107759645	NW_015867426.1	28184	29284	+	411	protein_coding	transcription factor TCP2-like && sp|Q93V43|TCP2_ARATH Transcription factor TCP2 OS=Arabidopsis thaliana OX=3702 GN=TCP2 PE=1 SV=1 && PF03634:TCP family transcription factor	TCP	TCP
107759646	0	0	0	0	0	0	0	0	0	0	0	0	0	0	0	0	0	0	0	0	0	0	0	0	LOC107759646	NW_015867426.1	53554	54231	+	678	protein_coding	uncharacterized LOC107759646 && - && -	-	-
107759647	1.267847003	1.071557838	1.518591333	1.213391839	2.861338464	2.870108119	3.686308446	2.027598826	0.389597132	0.67967699	0.223120865	0.26599354	0.860653822	0.094116926	0.478009859	2.00983468	2.993632001	2.71589524	3.411935125	2.853065639	0.419930054	0.618611177	0.290981318	0.350197668	LOC107759647	NW_015867426.1	21867	24677	+	1279	protein_coding	bidirectional sugar transporter SWEET2-like && sp|Q9LH79|SWET2_ARATH Bidirectional sugar transporter SWEET2 OS=Arabidopsis thaliana OX=3702 GN=SWEET2 PE=1 SV=1 && PF03083:Sugar efflux transporter for intercellular exchange	-	-
107759648	11.92579463	10.87716249	13.26263719	11.63758419	12.60689005	8.968497743	11.77388916	17.07828324	11.3274203	8.998328452	12.78787772	12.19605474	13.76162913	13.05961132	14.13082825	14.09444782	9.859192757	8.227091224	8.891844085	12.45864296	12.4947985	15.88531851	12.67858064	8.920496357	LOC107759648	NW_015867434.1	1989	4916	+	636	protein_coding	GATA transcription factor 24-like && sp|Q8GXL7|GAT24_ARATH GATA transcription factor 24 OS=Arabidopsis thaliana OX=3702 GN=GATA24 PE=1 SV=2 && PF00320:GATA zinc finger	C2C2-GATA	C2C2->C2C2-GATA
107759649	2.521979047	2.99983031	1.700520924	2.865585906	1.676798915	1.499844038	1.841382279	1.689170428	2.233202474	1.99789628	2.477689978	2.224021164	2.061868172	2.950983808	1.686119966	1.548500741	1.846244257	2.380398374	1.773891893	1.384442503	1.638840489	1.616350756	1.3938768	1.90629391	LOC107759649	NW_015867434.1	6123	8886	+	979	protein_coding	GATA transcription factor 19-like%2C transcript variant X1 && sp|Q5Z4U5|GAT20_ORYSJ GATA transcription factor 20 OS=Oryza sativa subsp. japonica OX=39947 GN=GATA20 PE=2 SV=1 && PF06203:CCT motif|PF00320:GATA zinc finger|PF06200:tify domain	C2C2-GATA	C2C2->C2C2-GATA
107759650	0.48622271	0.547366887	0.68024494	0.231056302	0.319440879	0.072870834	0.71571742	0.169734383	0.244770081	0.140210786	0.506304428	0.087795029	0.487499488	0.232984931	0.591652848	0.637860684	0.360917804	0.425516131	0.287285387	0.369951894	0.069410869	0	0.160071013	0.048161593	LOC107759650	NW_015867435.1	21735	23683	-	1550	protein_coding	myricetin O-methyltransferase-like && sp|Q8GSN1|MOMT_CATRO Myricetin O-methyltransferase OS=Catharanthus roseus OX=4058 PE=1 SV=1 && PF00891:O-methyltransferase domain|PF08100:Dimerisation domain	-	-
107759651	0.08463642	0	0.104311403	0.149597856	0.082565638	0.247696915	0	0	0.245719775	0.136169623	0.089402126	0.511587575	0.037711638	0.113134913	0	0	0.186003488	0	0.558010463	0	0.051819146	0	0.155457438	0	LOC107759651	NW_015793274.1	2273	8678	+	1596	pseudogene	- && sp|Q84P54|GATP1_SOLLC Gamma aminobutyrate transaminase 1, mitochondrial OS=Solanum lycopersicum OX=4081 GN=GABA-TP1 PE=1 SV=1 && PF00202:Aminotransferase class-III	-	-
107759652	0	0	0	0	0	0	0	0	0	0	0	0	0	0	0	0	0	0	0	0	0	0	0	0	LOC107759652	NW_015867446.1	19141	20485	+	921	protein_coding	uncharacterized LOC107759652 && - && PF07727:Reverse transcriptase (RNA-dependent DNA polymerase)	-	-
107759653	13.10397619	13.23817691	12.83455407	13.2391976	13.79795841	17.45101073	14.50232315	9.440541359	13.26444171	12.35981332	13.05135457	14.38215724	14.93152567	14.37660571	11.300289	19.1176823	15.65865813	11.2113081	17.13636909	18.62829721	15.57526425	12.80694279	15.52157787	18.39727211	LOC107759653	NW_015867446.1	21232	24729	+	1055	protein_coding	LIM domain-containing protein WLIM2b-like && sp|Q9M047|WLI2B_ARATH LIM domain-containing protein WLIM2b OS=Arabidopsis thaliana OX=3702 GN=WLIM2B PE=1 SV=1 && PF00412:LIM domain	LIM	LIM
107759654	4.035790196	3.888383072	3.005750367	5.213237149	4.583156811	4.741291258	5.038571487	3.969607687	4.362214261	6.376094173	2.656641381	4.053907229	3.606500884	5.012251991	3.352832999	2.454417662	3.865491599	3.423527433	2.984694827	5.188252538	3.923835566	5.150797454	2.981688389	3.639020857	LOC107759654	NW_015867446.1	26102	30044	-	1477	protein_coding	probable sugar phosphate/phosphate translocator At3g11320 && sp|Q5XF09|PT311_ARATH Probable sugar phosphate/phosphate translocator At3g11320 OS=Arabidopsis thaliana OX=3702 GN=At3g11320 PE=2 SV=1 && PF03151:Triose-phosphate Transporter family	-	-
107759655	0.011388961	0	0	0.034166883	0.313792683	0.484901803	0.370422343	0.086053903	0.096755519	0.290266557	0	0	0.161682364	0.310068669	0.174978423	0	0.218378517	0.302026332	0.20391178	0.149197439	0.046450542	0.139351626	0	0	LOC107759655	NW_015867448.1	1143	4396	-	1747	protein_coding	serine/threonine-protein kinase ATM-like%2C transcript variant X1 && sp|Q9M3G7|ATM_ARATH Serine/threonine-protein kinase ATM OS=Arabidopsis thaliana OX=3702 GN=ATM PE=1 SV=1 && -	-	-
107759656	0.211384312	0.357034739	0.113846135	0.163272062	0.618053512	0.463436581	0.611114239	0.779609716	0.173867728	0.099077601	0.081311713	0.341213869	0.237351636	0.219513194	0.041808157	0.450733558	0.559403984	0.761732394	0.548114586	0.368364973	0.122171246	0.083239329	0.113111498	0.170162912	LOC107759656	NW_015867459.1	4166	9375	-	4387	pseudogene	- && sp|Q5MR23|9DC3_SOLPI Receptor-like protein 9DC3 OS=Solanum pimpinellifolium OX=4084 GN=9DC3 PE=3 SV=1 && -	-	-
107759657	0	0	0	0	0.017715438	0.037712786	0.015433528	0	0.095894432	0.12093863	0.166744667	0	0.033493475	0.100480424	0	0	0.06948234	0.176173623	0.014867858	0.017405538	0.065826793	0.081284571	0.041420713	0.074775095	LOC107759657	NW_015867459.1	83021	86422	-	2995	protein_coding	probable leucine-rich repeat receptor-like protein kinase At1g35710 && sp|Q5MR23|9DC3_SOLPI Receptor-like protein 9DC3 OS=Solanum pimpinellifolium OX=4084 GN=9DC3 PE=3 SV=1 && PF08263:Leucine rich repeat N-terminal domain|PF13855:Leucine rich repeat	-	-
107759658	3.363942102	2.771696653	3.485683527	3.834446128	3.120849763	2.700798057	2.128058798	4.533692434	2.832767081	2.068300904	3.564598695	2.865401642	3.161802483	2.7065166	3.862002354	2.916888495	3.56484692	3.216934344	4.259041743	3.218564672	4.141114046	5.321608339	3.984637105	3.117096693	LOC107759658	NW_015867459.1	115844	118863	-	2802	protein_coding	receptor-like protein 12 && sp|O49879|CF0_SOLLC Receptor-like protein Cf-9 homolog OS=Solanum lycopersicum OX=4081 GN=HCR9-0 PE=2 SV=2 && PF13855:Leucine rich repeat	-	-
107759659	3.287477484	6.874883119	1.482026692	1.505522641	3.192387479	8.295274141	0.89154958	0.390338715	3.062001376	4.944129083	2.222849898	2.019025148	3.963444149	5.447261437	3.900461161	2.542609848	3.974502544	1.304747779	3.039087251	7.5796726	3.140562114	1.625389924	4.141303104	3.654993315	LOC107759659	NW_015867459.1	60247	60920	+	674	protein_coding	non-specific lipid-transfer protein 1-like && sp|Q43019|NLTP3_PRUDU Non-specific lipid-transfer protein 3 OS=Prunus dulcis OX=3755 PE=2 SV=1 && -	-	-
107759660	0	0	0	0	0	0	0	0	0	0	0	0	0	0	0	0	0	0	0	0	0	0	0	0	LOC107759660	NW_015793274.1	19853	24305	+	1171	protein_coding	gamma aminobutyrate transaminase 3%2C chloroplastic-like && sp|O82521|PAMT_CAPCH Vanillin aminotransferase OS=Capsicum chinense OX=80379 GN=VAMT PE=1 SV=2 && PF00202:Aminotransferase class-III	-	-
107759661	32.52735235	33.33745716	28.9474172	35.29718269	134.340868	81.18266398	143.9481642	177.8917758	60.13440199	45.88588948	95.18102809	39.33628838	33.7971025	25.75342249	37.77001797	37.86786705	143.2731874	189.5149286	129.4666098	110.8380239	24.23117768	22.31112491	35.03958326	15.34282486	LOC107759661	NW_015867465.1	25659	26490	-	832	protein_coding	uncharacterized LOC107759661 && - && PF04520:Senescence regulator	-	-
107759662	4.133180924	5.390022486	4.211572877	2.797947409	1.450048497	1.260600372	2.166722657	0.92282246	3.940223814	3.557431388	4.618178583	3.645061472	1.648347114	2.686954192	1.228207922	1.029879229	2.325998575	0.490736609	3.578242094	2.909017022	0.63493486	0.407556849	0.830725682	0.666522049	LOC107759662	NW_015867465.1	29002	31325	+	448	protein_coding	uncharacterized LOC107759662 && - && -	-	-
107759663	0.293052161	0.164390365	0.48923887	0.225527247	0.998308329	1.422541478	0.81502246	0.757361048	0.234985248	0.182474154	0.17970503	0.342776562	0.406277421	0.833835659	0.384996606	0	0.087539186	0	0	0.262617557	0.139330985	0.229956509	0	0.188036447	LOC107759663	NW_015867502.1	7	2067	+	794	protein_coding	ethylene receptor-like && sp|Q41342|ETR1_SOLLC Ethylene receptor 1 OS=Solanum lycopersicum OX=4081 GN=ETR1 PE=1 SV=1 && PF01590:GAF domain|PF00512:His Kinase A (phospho-acceptor) domain	-	-
107759664	0	0	0	0	0	0	0	0	0	0	0	0	0	0	0	0	0	0	0	0	0	0	0	0	LOC107759664	NW_015867509.1	47061	47984	+	837	protein_coding	uncharacterized LOC107759664 && - && -	-	-
107759665	0	0	0	0	0	0	0	0	0	0	0	0	0	0	0	0	0	0	0	0	0	0	0	0	LOC107759665	NW_015867509.1	48436	49175	+	609	protein_coding	uncharacterized mitochondrial protein AtMg00860-like && sp|Q8I7P9|POL5_DROME Retrovirus-related Pol polyprotein from transposon opus OS=Drosophila melanogaster OX=7227 GN=pol PE=4 SV=1 && PF17919:RNase H-like domain found in reverse transcriptase	-	-
107759666	3.240102358	3.040661333	4.056923321	2.622722419	6.089091578	4.043089194	6.180631095	8.043554446	3.404998946	3.292829054	3.10773982	3.814427965	3.080340965	3.123380691	2.547394208	3.570247995	6.250896545	7.411609875	6.207105477	5.133974283	2.94473654	3.112252298	3.007394793	2.714562528	LOC107759666	NW_015867509.1	21680	28554	-	2640	protein_coding	cyclic nucleotide-gated ion channel 1-like && sp|O65717|CNGC1_ARATH Cyclic nucleotide-gated ion channel 1 OS=Arabidopsis thaliana OX=3702 GN=CNGC1 PE=1 SV=1 && PF00520:Ion transport protein	-	-
107759667	0	0	0	0	0	0	0	0	0	0	0	0	0	0	0	0	0	0	0	0	0	0	0	0	LOC107759667	NW_015867525.1	43670	47328	+	1348	pseudogene	- && - && -	-	-
107759668	1.894048082	2.128391952	1.691760117	1.861992178	1.452257824	0.72070056	1.491077958	2.144994954	1.807448885	1.46373897	2.149644177	1.80896351	2.505550682	1.941541094	2.210571081	3.364539871	3.098393461	4.551308063	3.062272804	1.681599517	2.271741582	2.58894673	2.638533184	1.587744832	LOC107759668	NW_015867525.1	13684	24211	-	2821	pseudogene	- && sp|F4JQH3|AMPP1_ARATH Aminopeptidase P1 OS=Arabidopsis thaliana OX=3702 GN=APP1 PE=1 SV=1 && PF16188:C-terminal region of peptidase_M24|PF00557:Metallopeptidase family M24	-	-
107759669	0	0	0	0	0	0	0	0	0	0	0	0	0	0	0	0	0	0	0	0	0	0	0	0	LOC107759669	NW_015793274.1	9127	13368	-	1446	protein_coding	beta-amyrin 11-oxidase-like && sp|B5BSX1|BAMO_GLYUR Beta-amyrin 11-oxidase OS=Glycyrrhiza uralensis OX=74613 GN=CYP88D6 PE=1 SV=1 && PF00067:Cytochrome P450	-	-
107759670	3.912735655	3.503552054	3.803106761	4.431548152	5.292645575	5.192723224	5.490845615	5.194367885	6.269586904	6.164416698	7.04872709	5.595616925	3.812081924	3.437337174	5.06278232	2.936126278	4.546720609	5.54961167	4.577534146	3.51301601	5.92629048	6.256498052	5.809544767	5.712828621	LOC107759670	NW_015867525.1	149260	157228	+	1751	protein_coding	G-box-binding factor 1-like%2C transcript variant X2 && sp|P42774|GBF1_ARATH G-box-binding factor 1 OS=Arabidopsis thaliana OX=3702 GN=GBF1 PE=1 SV=2 && PF00170:bZIP transcription factor|PF07777:G-box binding protein MFMR	bZIP	bZIP
107759671	5.385691034	4.358772067	7.513454117	4.284846918	8.736379954	6.825226041	12.34864562	7.035268201	10.83470284	9.314472371	10.11312303	13.07651312	5.755908576	8.723262098	6.777619482	1.766844148	10.82915972	10.10850526	13.61570882	8.763265089	8.970152488	9.788771122	9.863530741	7.2581556	LOC107759671	NW_015867525.1	158565	160765	-	2201	protein_coding	scarecrow-like protein 15 && sp|O23210|SCL15_ARATH Scarecrow-like protein 15 OS=Arabidopsis thaliana OX=3702 GN=SCL15 PE=1 SV=3 && PF03514:GRAS domain family	GRAS	GRAS
107759672	0	0	0	0	0	0	0	0	0	0	0	0	0	0	0	0	0	0	0	0	0	0	0	0	LOC107759672	NW_015867525.1	1799	3557	+	1759	protein_coding	anthocyanidin 3-O-glucosyltransferase 5-like && sp|Q40287|UFOG5_MANES Anthocyanidin 3-O-glucosyltransferase 5 OS=Manihot esculenta OX=3983 GN=GT5 PE=2 SV=1 && PF00201:UDP-glucoronosyl and UDP-glucosyl transferase	-	-
107759673	0	0	0	0	0	0	0	0	0	0	0	0	0	0	0	0	0	0	0	0	0	0	0	0	LOC107759673	NW_015867525.1	51070	53331	-	1055	protein_coding	homeobox-leucine zipper protein ATHB-40-like && sp|O23208|ATB40_ARATH Homeobox-leucine zipper protein ATHB-40 OS=Arabidopsis thaliana OX=3702 GN=ATHB-40 PE=2 SV=3 && PF00046:Homeodomain	HB-other	HB->HB-other
107759674	0.013942898	0	0	0.041828693	0.354116098	0.554063457	0.323920229	0.184364607	0.049737357	0.101530819	0	0.047681253	0	0	0	0	0.09386498	0	0.062409579	0.219185361	0.066801898	0	0.043467076	0.156938618	LOC107759674	NW_015867525.1	138944	146804	+	1427	protein_coding	serine/threonine-protein kinase HT1-like && sp|Q9ZQ31|STY13_ARATH Serine/threonine-protein kinase STY13 OS=Arabidopsis thaliana OX=3702 GN=STY13 PE=1 SV=2 && PF07714:Protein tyrosine kinase	-	-
107759675	0	0	0	0	0.174704521	0	0.339878064	0.1842355	0.029592418	0.088777254	0	0	0	0	0	0	0.018190047	0	0.054570141	0	0	0	0	0	LOC107759675	NW_015867532.1	161	976	-	816	protein_coding	pentatricopeptide repeat-containing protein At2g35030%2C mitochondrial-like && - && PF01535:PPR repeat	-	-
107759676	0.048025674	0	0.144077022	0	0.036293097	0.048874856	0.060004435	0	0	0	0	0	0.026454981	0	0.079364943	0	0.021460898	0	0.019268384	0.04511431	0.053837062	0	0	0.161511185	LOC107759676	NW_015867534.1	6315	13283	-	2311	protein_coding	polyadenylate-binding protein 7-like && sp|Q9ZQA8|PABP7_ARATH Polyadenylate-binding protein 7 OS=Arabidopsis thaliana OX=3702 GN=PAB7 PE=2 SV=1 && PF00076:RNA recognition motif. (a.k.a. RRM, RBD, or RNP domain)|PF00658:Poly-adenylate binding protein, unique domain	-	-
107759677	0.80698287	0	1.574288401	0.846660209	1.199724352	0.400531182	0	3.198641874	0	0	0	0	0.431353891	0.426863645	0.867198028	0	0.105270059	0	0.315810177	0	0.730430007	0.431644133	1.75964589	0	LOC107759677	NW_015793279.1	1247	2887	+	141	lncRNA	uncharacterized LOC107759677 && - && -	-	-
107759678	0	0	0	0	0	0	0	0	0	0	0	0	0	0	0	0	0	0	0	0	0	0	0	0	LOC107759678	NW_015867547.1	92374	93492	+	1119	protein_coding	phospholipase A(1) DAD1%2C chloroplastic-like && sp|Q948R1|PLA11_ARATH Phospholipase A(1) DAD1, chloroplastic OS=Arabidopsis thaliana OX=3702 GN=DAD1 PE=1 SV=1 && PF01764:Lipase (class 3)	-	-
107759679	3.58194223	3.091404077	3.88455663	3.769865982	2.807382085	1.75369416	3.18698294	3.481469155	3.179052468	3.27896451	3.679791516	2.578401378	1.990718554	2.502544284	1.769768608	1.69984277	3.127558451	3.355605275	3.749830311	2.277239767	2.346528767	2.914960983	2.513746766	1.610878553	LOC107759679	NW_015867547.1	73734	79717	+	1900	protein_coding	protein VASCULAR ASSOCIATED DEATH 1%2C chloroplastic-like && sp|F4HVW5|VAD1_ARATH Protein VASCULAR ASSOCIATED DEATH 1, chloroplastic OS=Arabidopsis thaliana OX=3702 GN=VAD1 PE=1 SV=1 && -	-	-
107759680	5.288214836	5.157880279	5.459860702	5.246903528	5.03649964	5.374224039	4.734172516	5.001102365	8.418078333	9.347385701	8.169912368	7.736936931	5.117723736	3.931620715	6.212354907	5.209195585	3.86164458	4.893435501	3.160139254	3.531358986	7.928863874	8.19671322	7.703417509	7.886460893	LOC107759680	NW_015867547.1	82253	87442	+	1240	protein_coding	E3 ubiquitin-protein ligase RNF25-like && - && PF05773:RWD domain	-	-
107759681	0.17563183	0	0.201611866	0.325283622	0.578355118	0.564236025	0.419831214	0.750998115	0.043531679	0.065796766	0.064798271	0	0.091685814	0.163999384	0.111058058	0	0.444169241	0.399364216	0.08088871	0.852254796	0.230875551	0.331672058	0.225349746	0.135604849	LOC107759681	NW_015867547.1	68088	69828	+	1101	protein_coding	uncharacterized LOC107759681 && - && -	-	-
107759682	18.06000038	33.23577429	2.755998571	18.18822827	4.100777175	0.760604669	7.587176982	3.954549875	11.80157156	5.244135159	24.26138912	5.899190396	21.7256643	50.46045691	9.057401628	5.659134351	3.849541857	6.21797982	2.961119159	2.369526592	8.760072269	2.459063544	12.32196478	11.49918849	LOC107759682	NW_015867563.1	1764	3082	+	1188	lncRNA	uncharacterized LOC107759682 && - && -	-	-
107759683	1.204437012	1.786278885	1.301904191	0.525127959	1.841597373	0.386436243	3.117708457	2.02064742	4.218907933	3.682303458	5.648851061	3.32556928	0.559669649	0.529511207	0.956206623	0.193291116	1.753906786	2.40695993	1.784651645	1.070108784	3.043100701	4.759477827	2.910382058	1.459442219	LOC107759683	NW_015867567.1	69	1153	-	1023	protein_coding	G-type lectin S-receptor-like serine/threonine-protein kinase At4g27290 && sp|O81832|Y4729_ARATH G-type lectin S-receptor-like serine/threonine-protein kinase At4g27290 OS=Arabidopsis thaliana OX=3702 GN=At4g27290 PE=3 SV=4 && PF00954:S-locus glycoprotein domain|PF01453:D-mannose binding lectin	-	-
107759684	13.88129602	11.77271704	18.75809898	11.11307204	8.824392704	4.532945782	7.401101472	14.53913086	9.45786627	7.283187472	12.27912496	8.811286371	8.640100117	8.740549707	11.18028869	5.999461956	6.343583127	8.968642978	5.619121497	4.442984905	9.820545782	9.921207343	10.52183791	9.018592097	LOC107759684	NW_015793281.1	15009	31572	-	2417	protein_coding	probable E3 ubiquitin-protein ligase ARI8 && sp|Q8W468|ARI8_ARATH Probable E3 ubiquitin-protein ligase ARI8 OS=Arabidopsis thaliana OX=3702 GN=ARI8 PE=2 SV=1 && PF01485:IBR domain, a half RING-finger domain	-	-
107759685	0	0	0	0	0.075049113	0.071487211	0.058510654	0.095149473	0	0	0	0	0.101582741	0.304748222	0	0	0	0	0	0	0	0	0	0	LOC107759685	NW_015867568.1	3560	4569	+	790	protein_coding	putative late blight resistance protein homolog R1A-3 && - && -	-	-
107759686	0	0	0	0	0.016341116	0.049023348	0	0	0.019687832	0	0	0.059063496	0	0	0	0	0.012884617	0	0.03865385	0	0.053843331	0	0.161529994	0	LOC107759686	NW_015867568.1	12853	15877	+	1152	lncRNA	uncharacterized LOC107759686 && - && -	-	-
107759687	0.411715865	0.295456124	0.27914319	0.660548282	0.211793125	0.426118436	0.209260941	0	0.345425803	0.58303613	0.179433845	0.273807435	0.213680384	0.302755402	0.33828575	0	0.113269429	0	0.313586162	0.026222125	0.095510809	0.061229198	0	0.225303228	LOC107759687	NW_015867590.1	13749	17270	+	1988	protein_coding	probable pectinesterase/pectinesterase inhibitor 59 && sp|Q9STY3|PME33_ARATH Probable pectinesterase/pectinesterase inhibitor 33 OS=Arabidopsis thaliana OX=3702 GN=PME33 PE=2 SV=1 && PF01095:Pectinesterase|PF04043:Plant invertase/pectin methylesterase inhibitor	-	-
107759688	0	0	0	0	0	0	0	0	0	0	0	0	0	0	0	0	0	0	0	0	0	0	0	0	LOC107759688	NW_015867604.1	65952	66329	+	378	protein_coding	uncharacterized LOC107759688 && - && -	-	-
107759689	0	0	0	0	0.008430696	0	0	0.025292087	0	0	0	0	0	0	0	0	0.078905339	0.236716017	0	0	0	0	0	0	LOC107759689	NW_015867607.1	28714	30199	-	1486	protein_coding	uncharacterized LOC107759689 && sp|Q89703|POL_CSVMV Putative enzymatic polyprotein OS=Cassava vein mosaic virus OX=38062 GN=ORF 3 PE=3 SV=1 && -	-	-
107759690	0	0	0	0	0	0	0	0	0	0	0	0	0	0	0	0	0	0	0	0	0	0	0	0	LOC107759690	NW_015867607.1	57987	78383	+	2703	protein_coding	uncharacterized LOC107759690 && sp|P92519|M810_ARATH Uncharacterized mitochondrial protein AtMg00810 OS=Arabidopsis thaliana OX=3702 GN=AtMg00810 PE=4 SV=1 && PF07727:Reverse transcriptase (RNA-dependent DNA polymerase)|PF13976:GAG-pre-integrase domain	-	-
107759691	5.584588385	4.641014338	5.472194639	6.640556176	3.513334554	3.284254421	4.11978619	3.13596305	2.117013456	2.083515729	1.600930995	2.666593643	6.10584592	5.839964156	6.14466264	6.332910962	3.585984892	4.947319866	3.602871095	2.207763715	2.000265394	1.346500502	3.215079926	1.439215752	LOC107759691	NW_015867607.1	108784	117024	+	3164	protein_coding	oxysterol-binding protein-related protein 1D && sp|Q9SAF0|ORP1D_ARATH Oxysterol-binding protein-related protein 1D OS=Arabidopsis thaliana OX=3702 GN=ORP1D PE=2 SV=1 && PF01237:Oxysterol-binding protein|PF15413:Pleckstrin homology domain	-	-
107759692	5.078691395	4.671013085	5.332925697	5.232135404	6.491527694	5.835966404	4.163267124	9.475349555	4.303554216	4.893565011	4.159517501	3.857580134	4.225410494	4.501377542	4.596986411	3.577867528	4.460330327	3.482947339	3.903246167	5.994797474	5.060752302	4.233653128	5.935886285	5.012717495	LOC107759692	NW_015867607.1	156335	160364	+	2487	pseudogene	- && sp|Q9VSH4|CPSF6_DROME Cleavage and polyadenylation specificity factor subunit 6 OS=Drosophila melanogaster OX=7227 GN=Cpsf6 PE=1 SV=2 && -	-	-
107759693	0	0	0	0	0.078745173	0	0.23623552	0	0	0	0	0	0	0	0	0	0.414431681	0	0	1.243295043	0	0	0	0	LOC107759693	NW_015867607.1	178229	179006	+	587	protein_coding	uncharacterized LOC107759693 && - && -	-	-
107759694	0.446808906	0	1.340426719	0	0.045470931	0.136412794	0	0	0.167009011	0	0.172325838	0.328701196	0	0	0	0	0.513691748	0.31862319	0.215117077	1.007334976	0	0	0	0	LOC107759694	NW_015793281.1	71024	71437	-	414	protein_coding	uncharacterized LOC107759694 && - && PF05553:Cotton fibre expressed protein	-	-
107759695	3.246430799	2.906192496	3.626159211	3.206940689	5.788632396	6.533156005	7.248977254	3.583763929	3.11888425	2.805120588	2.79708356	3.754448602	2.7345662	2.621926259	3.284732899	2.297039443	3.751232068	2.447507269	4.138244487	4.667944448	1.939241794	2.886959645	0.690528996	2.240236743	LOC107759695	NW_015867608.1	1836	5543	+	2066	protein_coding	filament-like plant protein 3%2C transcript variant X2 && sp|Q8LLE5|FPP_SOLLC Filament-like plant protein (Fragment) OS=Solanum lycopersicum OX=4081 GN=FPP PE=1 SV=1 && PF05911:Filament-like plant protein, long coiled-coil	-	-
107759696	2.972762825	3.164086235	2.58987205	3.164330191	4.064453144	4.094238092	4.063136764	4.035984575	2.823171618	3.57779976	1.777915415	3.113799681	2.837204086	3.763440326	2.29923392	2.448938013	4.380985078	3.366982341	4.721269133	5.054703759	3.227625427	3.171322887	3.737951899	2.773601495	LOC107759696	NW_015867618.1	9593	16900	-	2207	protein_coding	fimbrin-2-like && sp|O50064|FIMB2_ARATH Fimbrin-2 OS=Arabidopsis thaliana OX=3702 GN=FIM2 PE=2 SV=1 && PF00307:Calponin homology (CH) domain	-	-
107759697	0	0	0	0	0	0	0	0	0	0	0	0	0	0	0	0	0	0	0	0	0	0	0	0	LOC107759697	NW_015867634.1	21955	24285	-	1272	protein_coding	uncharacterized LOC107759697 && - && PF10551:MULE transposase domain|PF04434:SWIM zinc finger	-	-
107759698	4.061194967	3.639199347	3.795849283	4.748536271	4.820604002	4.660753555	3.849087486	5.951970966	3.735170776	2.693020044	4.667788039	3.844704244	3.420124769	3.44569412	3.727339629	3.087340559	3.647884594	3.628750942	3.012758647	4.302144192	3.04475153	2.669775123	3.689369077	2.775110391	LOC107759698	NW_015867634.1	87	5792	-	1345	protein_coding	glutathionyl-hydroquinone reductase YqjG-like%2C transcript variant X1 && sp|P42620|YQJG_ECOLI Glutathionyl-hydroquinone reductase YqjG OS=Escherichia coli (strain K12) OX=83333 GN=yqjG PE=1 SV=1 && PF13410:Glutathione S-transferase, C-terminal domain|PF13409:Glutathione S-transferase, N-terminal domain	-	-
107759699	0.623055348	0.567011077	0.610703537	0.69145143	0.648684907	0.605146591	0.535458056	0.805450075	0.460560467	0.482528671	0.268594746	0.630557984	0.864192583	1.115556771	0.88528035	0.591740629	0.956008162	1.298853176	0.88981095	0.679360361	0.450889859	0.546399219	0.287413925	0.518856435	LOC107759699	NW_015867634.1	7848	11744	-	3453	protein_coding	pentatricopeptide repeat-containing protein At4g19890-like%2C transcript variant X1 && sp|P0C8Q3|PP326_ARATH Pentatricopeptide repeat-containing protein At4g19890 OS=Arabidopsis thaliana OX=3702 GN=At4g19890 PE=2 SV=1 && PF12854:PPR repeat|PF13041:PPR repeat family	-	-
107759700	196.5555154	212.7435381	169.4479038	207.4751042	82.90196625	103.9342225	86.21641802	58.55525823	186.3929417	167.1953788	192.1638115	199.8196349	208.1554291	209.4788336	193.7247258	221.2627279	81.89541232	63.60419451	72.09175838	109.9902841	173.1360541	167.6908203	139.795452	211.9218901	LOC107759700	NW_015793281.1	89933	97131	-	1328	protein_coding	phosphoglycolate phosphatase 1B%2C chloroplastic-like && sp|P0DKC3|PGP1A_ARATH Phosphoglycolate phosphatase 1A, chloroplastic OS=Arabidopsis thaliana OX=3702 GN=PGLP1A PE=1 SV=1 && PF13242:HAD-hyrolase-like|PF13344:Haloacid dehalogenase-like hydrolase	-	-
107759701	0	0	0	0	0	0	0	0	0	0	0	0	0	0	0	0	0	0	0	0	0	0	0	0	LOC107759701	NW_015867637.1	1514	2303	-	790	protein_coding	uncharacterized LOC107759701 && - && -	-	-
107759702	17.1555918	16.00660333	19.2183328	16.24183927	17.52141825	15.87241833	17.34594532	19.3458911	15.10542322	13.3827505	16.03337732	15.90014183	16.31288721	15.07862125	18.6308368	15.22920359	18.52430744	17.19458427	18.67884224	19.69949582	15.60754477	18.19448174	13.77663812	14.85151446	LOC107759702	NW_015867637.1	16755	27164	-	1900	protein_coding	DEAD-box ATP-dependent RNA helicase 56-like%2C transcript variant X1 && sp|Q56XG6|RH15_ARATH DEAD-box ATP-dependent RNA helicase 15 OS=Arabidopsis thaliana OX=3702 GN=RH15 PE=1 SV=3 && PF00271:Helicase conserved C-terminal domain|PF00270:DEAD/DEAH box helicase	-	-
107759703	105.3028282	107.3756255	111.7457128	96.78714649	92.85149806	66.87728406	70.83196176	140.8452484	42.67100489	46.09960675	35.05678883	46.85661909	102.1389648	66.4819202	108.0712694	131.8637049	69.6460842	80.07608466	56.382531	72.47963694	41.91963122	39.3450167	47.46966291	38.94421404	LOC107759703	NW_015867641.1	601	4186	-	1683	protein_coding	L-ascorbate peroxidase 2%2C cytosolic-like%2C transcript variant X2 && sp|Q9FE01|APX2_ORYSJ L-ascorbate peroxidase 2, cytosolic OS=Oryza sativa subsp. japonica OX=39947 GN=APX2 PE=1 SV=1 && PF00141:Peroxidase	-	-
107759704	5.686211466	6.007470499	5.369418534	5.681745366	3.681759285	3.839820381	3.529612362	3.675845113	4.671083601	5.872671063	3.65669659	4.48388315	6.574199997	8.153050964	5.467837777	6.10171125	2.926572937	2.874607751	2.142620091	3.76249097	4.03235587	4.074431646	4.703969693	3.31866627	LOC107759704	NW_015867646.1	5161	7072	+	1912	protein_coding	protein GPR107-like && sp|F4JY11|CAND7_ARATH Protein CANDIDATE G-PROTEIN COUPLED RECEPTOR 7 OS=Arabidopsis thaliana OX=3702 GN=CAND7 PE=2 SV=1 && PF06814:Lung seven transmembrane receptor	-	-
107759705	3.451393076	3.3631931	3.837135428	3.153850699	2.718271407	3.205033275	3.527814581	1.421966365	2.506296164	3.118843957	2.047676097	2.352368438	3.812040866	4.043927406	2.791664885	4.600530308	2.295915346	2.552726689	2.294722479	2.04029687	2.501749911	2.342366301	2.387229967	2.775653465	LOC107759705	NW_015793281.1	64407	70207	+	1533	protein_coding	CMP-sialic acid transporter 2-like && sp|B8B7Q4|CSTR2_ORYSI CMP-sialic acid transporter 2 OS=Oryza sativa subsp. indica OX=39946 GN=CSTLP2 PE=3 SV=1 && PF04142:Nucleotide-sugar transporter	-	-
107759706	20.36738137	19.12986354	23.01339595	18.95888461	16.40905786	17.40555251	17.68775417	14.13386688	21.73055632	21.02941533	23.06372628	21.09852735	23.90340725	17.75567694	19.47640133	34.47814347	23.21621767	21.21832241	24.55193444	23.87839616	31.87765609	36.8268522	28.76299591	30.04312015	LOC107759706	NW_015867650.1	1478	3212	-	1061	lncRNA	uncharacterized LOC107759706 && - && -	-	-
107759707	0	0	0	0	0	0	0	0	0	0	0	0	0.021866045	0	0.065598134	0	0	0	0	0	0	0	0	0	LOC107759707	NW_015867664.1	46	4182	-	932	pseudogene	- && sp|Q93ZN9|DAPAT_ARATH LL-diaminopimelate aminotransferase, chloroplastic OS=Arabidopsis thaliana OX=3702 GN=DAP PE=1 SV=1 && -	-	-
107759708	6.739645629	5.482797355	8.346608323	6.38953121	2.857546425	2.831397259	2.380067526	3.361174489	8.727376945	9.227060275	9.763729769	7.19134079	5.622600609	5.708867444	4.639156931	6.519777451	5.071036867	5.600514925	4.102964737	5.509630938	9.691830459	12.37028917	6.38765764	10.31754457	LOC107759708	NW_015867677.1	34507	36470	+	738	lncRNA	uncharacterized LOC107759708%2C transcript variant X1 && - && -	-	-
107759709	0	0	0	0	0	0	0	0	0	0	0	0	0	0	0	0	0	0	0	0	0	0	0	0	LOC107759709	NW_015867677.1	60983	62885	-	1021	protein_coding	non-specific lipid transfer protein GPI-anchored 2-like && sp|Q9LJ86|LTPG5_ARATH Non-specific lipid transfer protein GPI-anchored 5 OS=Arabidopsis thaliana OX=3702 GN=LTPG5 PE=2 SV=1 && PF14368:Probable lipid transfer	-	-
107759710	0	0	0	0	0	0	0	0	0	0	0	0	0	0	0	0	0	0	0	0	0	0	0	0	LOC107759710	NW_015867683.1	26170	27114	-	471	protein_coding	uncharacterized LOC107759710 && - && -	-	-
107759711	0.078798248	0	0.236394744	0	0	0	0	0	0	0	0	0	0	0	0	0	0	0	0	0	0	0	0	0	LOC107759711	NW_015867683.1	32476	34054	+	939	lncRNA	uncharacterized LOC107759711 && - && -	-	-
107759712	14.02766034	16.46468414	12.98689946	12.63139743	15.00014496	14.10700739	11.92986107	18.96356643	15.22170679	12.62478857	18.47218571	14.5681461	12.42707647	13.78574739	12.2274922	11.26798984	11.47517071	9.596771819	11.67737613	13.15136419	16.79089872	19.64750957	14.92778432	15.79740226	LOC107759712	NW_015787285.1	38225	45155	-	1205	protein_coding	anamorsin homolog && sp|D1I234|DRE2_VITVI Anamorsin homolog OS=Vitis vinifera OX=29760 GN=VIT_01s0010g01180 PE=3 SV=1 && PF05093:Cytokine-induced anti-apoptosis inhibitor 1, Fe-S biogenesis	-	-
107759713	2.382970241	2.769365631	2.754689593	1.624855501	4.051903444	3.707719398	4.144934083	4.303056852	1.610162538	2.378007851	1.199520281	1.252959481	3.118049451	3.710535301	2.741151173	2.902461879	4.134847118	3.520416346	5.169526875	3.714598132	1.971174404	2.09532296	2.383763687	1.434436564	LOC107759713	NW_015867686.1	1458	9537	-	1249	protein_coding	E3 ubiquitin-protein ligase SHPRH-like && sp|Q149N8|SHPRH_HUMAN E3 ubiquitin-protein ligase SHPRH OS=Homo sapiens OX=9606 GN=SHPRH PE=1 SV=2 && PF00271:Helicase conserved C-terminal domain	-	-
107759714	0.896912498	1.150008369	0.488930979	1.051798145	3.726464754	4.229397549	5.294312044	1.65568467	0.684988524	0.797822017	1.257143555	0	0.629845963	0.397716568	1.34664011	0.145181213	0.677264953	1.065352427	0.392328061	0.574114373	1.081102741	0.536227513	2.049367322	0.657713388	LOC107759714	NW_015867689.1	41	844	+	454	protein_coding	glutamine synthetase-like && sp|P12424|GLNA_NICPL Glutamine synthetase OS=Nicotiana plumbaginifolia OX=4092 PE=2 SV=1 && -	-	-
107759715	2.741344961	2.762778808	2.03598587	3.425270205	1.967873331	1.806346648	1.869808954	2.22746439	2.763987587	2.794103299	2.617472223	2.88038724	3.237314278	2.774412908	2.473105195	4.46442473	2.179435892	2.936848552	1.885056983	1.716402141	3.6881972	3.091757692	3.267677315	4.705156592	LOC107759715	NW_015867690.1	46	7654	-	1063	protein_coding	ankyrin repeat and SAM domain-containing protein 6-like && sp|Q9Y6Y8|S23IP_HUMAN SEC23-interacting protein OS=Homo sapiens OX=9606 GN=SEC23IP PE=1 SV=1 && PF00536:SAM domain (Sterile alpha motif)	-	-
107759716	0	0	0	0	0	0	0	0	0	0	0	0	0	0	0	0	0	0	0	0	0	0	0	0	LOC107759716	NW_015867691.1	14317	15498	+	828	protein_coding	uncharacterized LOC107759716 && - && PF17921:Integrase zinc binding domain	-	-
107759717	1.912345816	1.914380599	2.071763536	1.750893312	0.83030859	0.752998622	0.785798084	0.952129064	1.57252708	1.545434436	1.403076969	1.769069834	1.746093593	2.527886504	1.304265834	1.406128441	0.81558415	0.923370003	0.949957012	0.573425435	1.407554825	1.075225535	1.530012101	1.61742684	LOC107759717	NW_015793281.1	79066	88388	-	3000	protein_coding	CMP-sialic acid transporter 5-like%2C transcript variant X4 && sp|Q6K8S7|CSTR5_ORYSJ CMP-sialic acid transporter 5 OS=Oryza sativa subsp. japonica OX=39947 GN=CSTLP5 PE=2 SV=1 && PF04142:Nucleotide-sugar transporter	-	-
107759718	0	0	0	0	0	0	0	0	0	0	0	0	0	0	0	0	0	0	0	0	0	0	0	0	LOC107759718	NW_015867691.1	20886	22335	+	757	protein_coding	uncharacterized LOC107759718 && - && PF00665:Integrase core domain|PF17919:RNase H-like domain found in reverse transcriptase	-	-
107759719	2.016932644	2.182009478	1.480357447	2.388431009	1.271235929	1.325748953	1.438573345	1.049385488	2.359613243	1.649049727	2.803980113	2.625809888	2.300819509	1.948101521	2.903023668	2.051333339	1.657511559	1.704687895	2.146082637	1.121764145	2.866871327	3.51771161	2.879100497	2.203801874	LOC107759719	NW_015867703.1	2433	9693	+	5623	lncRNA	uncharacterized LOC107759719%2C transcript variant X2 && - && -	-	-
107759720	0	0	0	0	0	0	0	0	0	0	0	0	0	0	0	0	0	0	0	0	0	0	0	0	LOC107759720	NW_015867717.1	116166	117169	-	1004	pseudogene	- && sp|Q9SS90|RGLG1_ARATH E3 ubiquitin-protein ligase RGLG1 OS=Arabidopsis thaliana OX=3702 GN=RGLG1 PE=1 SV=1 && -	-	-
107759721	8.598458574	8.775422489	8.209916734	8.8100365	5.457152684	5.895409194	5.448387518	5.027661341	6.552384906	5.859482879	7.447478331	6.350193508	8.970563791	8.633918483	9.847928386	8.429844504	4.821078439	3.495713804	4.786931237	6.180590275	5.043469848	6.311284761	3.451928909	5.367195873	LOC107759721	NW_015867717.1	4395	8875	+	2893	protein_coding	alpha-glucosidase-like && sp|O04893|AGLU_SPIOL Alpha-glucosidase OS=Spinacia oleracea OX=3562 PE=1 SV=1 && PF01055:Glycosyl hydrolases family 31|PF13802:Galactose mutarotase-like|PF16863:N-terminal barrel of NtMGAM and CtMGAM, maltase-glucoamylase	-	-
107759722	0	0	0	0	0	0	0	0	0	0	0	0	0	0	0	0	0	0	0	0	0	0	0	0	LOC107759722	NW_015867717.1	12100	17200	+	1523	protein_coding	uncharacterized LOC107759722 && - && -	-	-
107759723	3.732071519	3.869504017	2.984989377	4.341721162	4.697800281	5.039935767	4.435865782	4.617599294	2.556043885	3.055326714	2.616487655	1.996317285	3.759853284	3.421432135	3.587528273	4.270599445	4.168859946	5.670947453	3.075674541	3.759957844	2.53148135	1.525265728	2.464418487	3.604759836	LOC107759723	NW_015867717.1	17321	22604	-	1636	protein_coding	diphosphomevalonate decarboxylase MVD2-like && sp|F8QQQ7|MVD2_PANGI Diphosphomevalonate decarboxylase 2 OS=Panax ginseng OX=4054 GN=MVD2 PE=2 SV=1 && PF18376:Mevalonate 5-diphosphate decarboxylase C-terminal domain	-	-
107759724	2.154320337	2.329087582	2.846886962	1.286986466	2.137342872	2.099438538	1.993277448	2.31931263	1.394288439	1.508091225	0.954774826	1.719999267	2.145443086	1.968968068	2.40913415	2.05822704	2.053394713	2.484550195	1.854005321	1.821628622	0.865557215	0.85975809	0.737873815	0.999039741	LOC107759724	NW_015867717.1	87178	93017	+	1345	protein_coding	uncharacterized protein YnbD-like && - && PF00782:Dual specificity phosphatase, catalytic domain	-	-
107759725	6.350553265	6.561873921	7.42828602	5.061499855	6.330651404	6.943915219	6.607344845	5.44069415	4.519111126	4.343901683	4.061921437	5.151510257	7.717594108	8.567005977	5.443492892	9.142283455	7.271836625	8.522350121	6.473056564	6.820103189	4.321267025	4.423633389	4.470790185	4.069377502	LOC107759725	NW_015867717.1	132426	138200	-	1651	protein_coding	exocyst complex component EXO70A1-like && sp|Q9LZD3|E70A1_ARATH Exocyst complex component EXO70A1 OS=Arabidopsis thaliana OX=3702 GN=EXO70A1 PE=1 SV=1 && PF03081:Exo70 exocyst complex subunit	-	-
107759726	0	0	0	0	0	0	0	0	0	0	0	0	0	0	0	0	0	0	0	0	0	0	0	0	LOC107759726	NW_015867717.1	94375	96100	+	575	protein_coding	ferredoxin%2C root R-B1-like%2C transcript variant X1 && sp|Q9ZQG8|FER3_ARATH Ferredoxin-3, chloroplastic OS=Arabidopsis thaliana OX=3702 GN=FD3 PE=1 SV=1 && PF00111:2Fe-2S iron-sulfur cluster binding domain	-	-
107759727	0.067142972	0	0.201428915	0	0	0	0	0	0	0	0	0	0	0	0	0	0	0	0	0	0	0	0	0	LOC107759727	NW_015867717.1	104721	105822	+	1102	protein_coding	E3 ubiquitin-protein ligase RGLG1-like && sp|Q9SS90|RGLG1_ARATH E3 ubiquitin-protein ligase RGLG1 OS=Arabidopsis thaliana OX=3702 GN=RGLG1 PE=1 SV=1 && PF07002:Copine	-	-
107759728	0	0	0	0	0	0	0	0	0	0	0	0	0	0	0	0	0	0	0	0	0	0	0	0	LOC107759728	NW_015867717.1	108863	111646	-	665	protein_coding	transcription factor DIVARICATA-like && sp|Q8S9H7|DIV_ANTMA Transcription factor DIVARICATA OS=Antirrhinum majus OX=4151 GN=DIVARICATA PE=2 SV=1 && PF00249:Myb-like DNA-binding domain	MYB	MYB->MYB
107759729	0.110388083	0	0.331164248	0	0.042721275	0	0	0.128163826	0.081094512	0	0.243283535	0	0.182423761	0.153932926	0	0.393338359	0	0	0	0	0.042427093	0	0	0.127281278	LOC107759729	NW_015867717.1	126008	128279	-	1173	protein_coding	E3 ubiquitin-protein ligase RGLG2-like && sp|Q9SS90|RGLG1_ARATH E3 ubiquitin-protein ligase RGLG1 OS=Arabidopsis thaliana OX=3702 GN=RGLG1 PE=1 SV=1 && PF07002:Copine	-	-
107759730	0	0	0	0	0	0	0	0	0	0	0	0	0	0	0	0	0	0	0	0	0	0	0	0	LOC107759730	NW_015867726.1	122645	123063	+	357	protein_coding	high mobility group B protein 3-like && sp|P40619|HMGL_IPONI HMG1/2-like protein OS=Ipomoea nil OX=35883 PE=2 SV=1 && PF00505:HMG (high mobility group) box	HMG	HMG
107759731	0	0	0	0	0	0	0	0	0	0	0	0	0	0	0	0	0	0	0	0	0	0	0	0	LOC107759731	NW_015867726.1	147476	147925	-	450	protein_coding	uncharacterized mitochondrial protein AtMg00810-like && sp|P10978|POLX_TOBAC Retrovirus-related Pol polyprotein from transposon TNT 1-94 OS=Nicotiana tabacum OX=4097 PE=2 SV=1 && -	-	-
107759732	179.926633	205.8971696	152.1117092	181.7710202	81.54874378	66.88170846	105.223441	72.54108189	148.8009042	128.3706399	151.469073	166.5629996	179.8706978	158.5247484	198.95169	182.135655	91.23704874	91.711851	89.87195075	92.12734447	147.7266222	150.9218511	141.889794	150.3682214	LOC107759732	NW_015867726.1	21916	25460	+	1259	protein_coding	beta-carotene isomerase D27%2C chloroplastic-like && sp|R4HZ96|D27_MEDTR Beta-carotene isomerase D27, chloroplastic OS=Medicago truncatula OX=3880 GN=D27 PE=1 SV=1 && PF13225:Domain of unknown function (DUF4033)	-	-
107759733	0.087612064	0	0.193470074	0.069366118	0	0	0	0	0	0	0	0	0	0	0	0	0.010096763	0	0	0.030290288	0	0	0	0	LOC107759733	NW_015867726.1	52577	54297	+	1721	protein_coding	protein GPR107-like && sp|F4JY11|CAND7_ARATH Protein CANDIDATE G-PROTEIN COUPLED RECEPTOR 7 OS=Arabidopsis thaliana OX=3702 GN=CAND7 PE=2 SV=1 && PF06814:Lung seven transmembrane receptor	-	-
107759734	0.964755161	1.021649577	0.938214769	0.934401138	0.385411874	0.28290493	0.202607337	0.670723355	0.645897176	0.748463961	0.379721116	0.809506451	0.939445386	0.979888617	1.033632715	0.804814827	0.497015378	0.481825299	0.780725472	0.228495363	0.810708808	0.914642295	0.582600353	0.934883776	LOC107759734	NW_015867726.1	74041	79909	-	3194	protein_coding	laccase-21-like%2C transcript variant X2 && sp|Q2QZ80|LAC21_ORYSJ Laccase-21 OS=Oryza sativa subsp. japonica OX=39947 GN=LAC21 PE=2 SV=1 && -	-	-
107759735	1625.793376	1804.982306	1439.409785	1632.988038	279.868564	350.5471982	289.6413819	199.4171118	2999.574673	2941.214534	3040.831944	3016.677541	1575.789506	1527.15124	1237.677159	1962.54012	256.5375734	232.274994	215.6216726	321.7160535	2202.245814	1959.683902	1833.683171	2813.37037	LOC107759735	NW_015867726.1	86179	88078	-	729	protein_coding	photosystem I reaction center subunit N%2C chloroplastic-like && sp|P49107|PSAN_ARATH Photosystem I reaction center subunit N, chloroplastic OS=Arabidopsis thaliana OX=3702 GN=PSAN PE=1 SV=2 && PF05479:Photosystem I reaction centre subunit N (PSAN or PSI-N)	-	-
107759736	61.62537117	60.47220256	62.56488123	61.83902971	47.12825728	64.766225	37.00434189	39.61420495	38.90399062	47.65936788	27.96404401	41.08855997	68.33354491	69.60774406	58.3430895	77.04980117	43.56028467	23.8120084	32.9343649	73.9344807	46.64122052	34.56142287	51.80414559	53.55809309	LOC107759736	NW_015867726.1	162759	167356	-	722	protein_coding	ubiquitin-60S ribosomal protein L40 && sp|P51423|RL40_BRARP Ubiquitin-60S ribosomal protein L40 OS=Brassica rapa subsp. pekinensis OX=51351 PE=2 SV=2 && PF01020:Ribosomal L40e family|PF00240:Ubiquitin family	-	-
107759737	0	0	0	0	0.034304529	0	0	0.102913587	0	0	0	0	0	0	0	0	0	0	0	0	0	0	0	0	LOC107759737	NW_015867726.1	184912	188079	-	1826	protein_coding	methionine gamma-lyase-like && sp|Q9SGU9|MGL_ARATH Methionine gamma-lyase OS=Arabidopsis thaliana OX=3702 GN=MGL PE=1 SV=1 && PF01053:Cys/Met metabolism PLP-dependent enzyme	-	-
107759738	0	0	0	0	0	0	0	0	0	0	0	0	0	0	0	0	0	0	0	0	0	0	0	0	LOC107759738	NW_015867726.1	55607	57321	-	1435	protein_coding	NAC domain-containing protein 43-like && sp|Q84WP6|NAC43_ARATH NAC domain-containing protein 43 OS=Arabidopsis thaliana OX=3702 GN=NAC043 PE=2 SV=2 && PF02365:No apical meristem (NAM) protein	NAC	NAC
107759739	0.028182032	0	0	0.084546097	0.065472262	0	0.196416785	0	0	0	0	0	0.028417268	0.085251804	0	0	0	0	0	0	0	0	0	0	LOC107759739	NW_015867726.1	189845	190550	-	706	protein_coding	uncharacterized LOC107759739 && - && PF04398:Protein of unknown function, DUF538	-	-
107759740	8.500098041	8.914504169	10.94900327	5.636786685	12.28306663	9.999770913	12.08200605	14.76742292	6.828972906	6.963250646	7.098197145	6.425470925	12.84502052	8.931743852	9.485069833	20.11824788	18.07005849	27.06416536	16.06957214	11.07643797	7.302118438	8.415968739	7.321966665	6.16841991	LOC107759740	NW_015787843.1	18776	20311	-	593	lncRNA	uncharacterized LOC107759740 && - && -	-	-
107759741	0	0	0	0	0	0	0	0	0	0	0	0	0	0	0	0	0	0	0	0	0	0	0	0	TRNAA-AGC	NW_015867726.1	21722	21794	-	73	tRNA	tRNA-Ala && - && -	-	-
107759742	12.07166114	9.789446244	11.19441196	15.2311252	15.62472377	12.17131394	13.70763391	20.99522347	4.973603435	4.246614021	5.043204769	5.630991515	15.67465328	18.47142027	18.55205713	10.00048245	11.93449693	12.73613798	9.136170618	13.93118221	6.580595602	6.820721511	4.812479814	8.108585482	LOC107759742	NW_015867727.1	1487	2574	+	580	protein_coding	uncharacterized LOC107759742 && sp|P48504|QCR6_SOLTU Cytochrome b-c1 complex subunit 6 OS=Solanum tuberosum OX=4113 PE=1 SV=2 && PF02320:Ubiquinol-cytochrome C reductase hinge protein	-	-
107759743	0	0	0	0	0.159042499	0.138080432	0.339047066	0	0.11628834	0	0.348865021	0	0	0	0	0	0	0	0	0	0	0	0	0	LOC107759743	NW_015867739.1	82987	86004	+	409	lncRNA	uncharacterized LOC107759743 && - && -	-	-
107759744	0.191080721	0.175438105	0.397804058	0	15.49866477	12.65118653	19.09408162	14.75072617	0.832360899	1.622810017	0.447491288	0.426781391	0.090453478	0.161795091	0.109565342	0	19.09258419	11.15009861	10.53379751	35.59385644	1.219885541	0.654428201	1.667406387	1.337822034	LOC107759744	NW_015867748.1	42152	43267	+	1116	protein_coding	epidermis-specific secreted glycoprotein EP1-like && sp|Q39688|EP1G_DAUCA Epidermis-specific secreted glycoprotein EP1 OS=Daucus carota OX=4039 GN=EP1 PE=1 SV=1 && PF01453:D-mannose binding lectin	-	-
107759745	19.86813187	20.01972416	19.72857608	19.85609537	11.61342341	10.44025515	16.26857682	8.131438242	15.77106363	12.28832295	20.58037854	14.44448941	16.6759451	13.96943254	20.92770376	15.13069901	20.1271721	22.4427883	22.02715837	15.91156963	17.74680994	21.85338175	16.79058755	14.59646052	LOC107759745	NW_015867748.1	100584	104923	+	1969	pseudogene	- && sp|H2DH21|C7A29_PANGI Cytochrome P450 CYP72A219 OS=Panax ginseng OX=4054 PE=2 SV=1 && -	-	-
107759746	0	0	0	0	0	0	0	0	0	0	0	0	0	0	0	0	0	0	0	0	0	0	0	0	TRNAE-UUC	NW_015867748.1	105812	105883	-	72	tRNA	tRNA-Glu && - && -	-	-
107759747	8.306275295	8.490229613	8.221283874	8.207312399	13.01862471	11.26883355	13.86702501	13.92001556	6.961705369	6.036853265	6.374619939	8.473642903	11.3541275	11.03442522	9.90653303	13.12142425	12.52121067	14.08668524	12.61661657	10.86033021	7.301039832	7.241429832	7.092961504	7.568728159	LOC107759747	NW_015867753.1	25259	32956	-	2160	protein_coding	casein kinase I-like && sp|Q9CAI5|CKL2_ARATH Casein kinase 1-like protein 2 OS=Arabidopsis thaliana OX=3702 GN=CKL2 PE=1 SV=1 && PF00069:Protein kinase domain	-	-
107759748	0.555989738	0.340164426	0.661130796	0.666673992	0.511101684	0.504615607	0.413016381	0.615673064	0.227188523	0.37758427	0	0.303981299	0.35020828	0.44815915	0.455230536	0.147235154	0.431938512	0.294661207	0.729443908	0.271710421	0.669022386	0.498495942	0.508043703	1.000527514	LOC107759748	NW_015867753.1	35652	37719	-	1343	protein_coding	probable phospholipid-transporting ATPase 4 && sp|Q9LNQ4|ALA4_ARATH Probable phospholipid-transporting ATPase 4 OS=Arabidopsis thaliana OX=3702 GN=ALA4 PE=3 SV=2 && PF16212:Phospholipid-translocating P-type ATPase C-terminal	-	-
107759749	0	0	0	0	0	0	0	0	0.07144205	0.214326151	0	0	0	0	0	0	0	0	0	0	0	0	0	0	LOC107759749	NW_015867757.1	5413	8293	-	1014	protein_coding	serpin-Z10-like && sp|Q43492|BSZ7_HORVU Serpin-Z7 OS=Hordeum vulgare OX=4513 GN=PAZ7 PE=1 SV=2 && PF00079:Serpin (serine protease inhibitor)	-	-
107759750	0.317028694	0.060039535	0.561573438	0.329473108	0.294900704	0.363683787	0.382714582	0.138303742	0.219112109	0.266576777	0.328164198	0.062595352	0.413626079	0.110741074	0.281221072	0.84891609	1.226045479	1.941637541	1.065096696	0.671402199	0.429359967	0.111981275	0.970071572	0.206027055	LOC107759750	NW_015867757.1	45223	46309	-	1087	protein_coding	transcription factor MYB44-like && sp|O23160|MYB73_ARATH Transcription factor MYB73 OS=Arabidopsis thaliana OX=3702 GN=MYB73 PE=1 SV=1 && PF13921:Myb-like DNA-binding domain	MYB	MYB->MYB
107759751	0.17476329	0.440966047	0.083323823	0	0.405780331	0.551181424	0.242915853	0.423243716	0.443581817	0.59824672	0.374925133	0.357573598	0	0	0	0	0.426007266	0.099031532	0.200582139	0.978408127	0.13564794	0.182768236	0	0.224175584	LOC107759751	NW_015867757.1	101628	102959	-	1332	protein_coding	uncharacterized LOC107759751 && - && PF07816:Protein of unknown function (DUF1645)	-	-
107759752	0	0	0	0	0	0	0	0	0	0	0	0	0	0	0	0	0	0	0	0	0	0	0	0	LOC107759752	NW_015867761.1	5923	6819	+	897	protein_coding	uncharacterized LOC107759752 && - && -	-	-
107759753	0.885861913	0.872208152	0.389364179	1.396013408	1.549831861	1.396305498	1.482608754	1.770581331	1.589195005	2.00892277	1.644724315	1.113937931	0.920720776	1.085913729	0.531097222	1.145151378	1.275919997	0.837383899	1.562168282	1.428207809	1.564816442	1.809790251	1.512866283	1.371792791	LOC107759753	NW_015867761.1	11790	18476	-	2993	protein_coding	elongator complex protein 6-like && sp|Q8L9Y2|ELP6_ARATH Elongator complex protein 6 OS=Arabidopsis thaliana OX=3702 GN=ELP6 PE=1 SV=1 && PF09807:Elongation complex protein 6	-	-
107759754	1.356328404	1.062626458	1.656527348	1.349831405	0.440979499	0.102170776	0.710807855	0.509959865	1.209227303	0.688053832	1.677897164	1.261730912	0.962490331	0.816659076	0.967802413	1.103009505	0.60850705	0.875024879	0.785454619	0.165041653	1.248513436	2.257200119	0.981891957	0.506448233	LOC107759754	NW_015867770.1	41557	43945	-	2211	protein_coding	uncharacterized LOC107759754 && - && PF04577:Protein of unknown function (DUF563)	-	-
107759755	5.931931478	5.40414308	4.919555401	7.472095954	6.142291711	8.967762454	5.651279878	3.8078328	6.061941442	7.69235662	5.455837695	5.037630013	3.729069709	4.133695139	4.645613207	2.40790078	3.45422426	1.713395038	3.774031603	4.87524614	3.35669213	2.994176373	2.930671801	4.145228215	LOC107759755	NW_015867793.1	134	6535	-	2053	protein_coding	long chain acyl-CoA synthetase 9%2C chloroplastic-like%2C transcript variant X2 && sp|Q9CAP8|LACS9_ARATH Long chain acyl-CoA synthetase 9, chloroplastic OS=Arabidopsis thaliana OX=3702 GN=LACS9 PE=1 SV=1 && PF00501:AMP-binding enzyme	-	-
107759756	0.533039653	0.190271064	0.930287406	0.47856049	1.711722206	3.498809197	1.280240404	0.356117016	0.514640212	0.686406056	0.311995175	0.545519404	0.710675263	0.921241437	0.490169148	0.720615204	1.468392507	0	2.239444031	2.165733489	0.104639344	0.133079787	0.180838244	0	LOC107759756	NW_015867809.1	14753	18412	+	1372	protein_coding	protein XRI1-like && sp|Q6NLW5|XRI1_ARATH Protein XRI1 OS=Arabidopsis thaliana OX=3702 GN=XRI1 PE=1 SV=2 && -	-	-
107759757	11.93737716	11.73303484	11.38615062	12.69294601	9.952569606	6.890612394	10.22071564	12.74638078	15.17548415	12.80726838	15.81055231	16.90863177	10.0383902	10.10123496	12.72682206	7.28711359	7.781214478	8.737066764	7.051940594	7.554636077	16.71118858	18.64044869	17.51474227	13.97837477	LOC107759757	NW_015867809.1	27282	32493	+	2008	protein_coding	serine/threonine-protein kinase HT1-like%2C transcript variant X1 && sp|Q9ZQ31|STY13_ARATH Serine/threonine-protein kinase STY13 OS=Arabidopsis thaliana OX=3702 GN=STY13 PE=1 SV=2 && PF07714:Protein tyrosine kinase	-	-
107759758	5.176306248	5.040636278	4.624472179	5.863810287	4.980050462	2.869659384	4.227751526	7.842740474	8.698011473	7.901897363	8.603682668	9.588454387	5.981033513	8.277857794	5.467577812	4.197664934	2.966727695	2.561937679	2.594521819	3.743723586	4.541601514	5.195521451	5.799320752	2.629962341	LOC107759758	NW_015867809.1	77013	86326	+	1476	protein_coding	homocysteine S-methyltransferase 2-like%2C transcript variant X1 && sp|Q9M1W4|HMT2_ARATH Homocysteine S-methyltransferase 2 OS=Arabidopsis thaliana OX=3702 GN=HMT-2 PE=1 SV=1 && PF02574:Homocysteine S-methyltransferase	-	-
107759759	45.49333223	37.71968394	50.83033286	47.92997989	64.05264815	62.96080918	62.45124552	66.74588974	26.72196074	28.81456012	25.11323256	26.23808955	59.9414717	55.46716419	71.18432666	53.17292424	66.90225071	69.99892649	61.20171227	69.50611337	35.98637551	37.33540385	38.28215606	32.34156663	LOC107759759	NW_015793290.1	32130	36947	+	1071	protein_coding	adenine phosphoribosyltransferase 1-like && sp|P31166|APT1_ARATH Adenine phosphoribosyltransferase 1, chloroplastic OS=Arabidopsis thaliana OX=3702 GN=APT1 PE=1 SV=2 && PF00156:Phosphoribosyl transferase domain	-	-
107759760	0.423650674	0.498371809	0.403590299	0.368989913	2.139206792	2.875085649	1.916170728	1.626364	0.162702652	0.237083692	0.077828615	0.173195648	0.608951195	0.459615728	0.600258708	0.76697915	1.263397197	0.33577091	1.084894088	2.369526592	0.156348662	0.022131572	0.338331914	0.108582501	LOC107759760	NW_015867809.1	118287	121036	+	2750	protein_coding	pentatricopeptide repeat-containing protein At3g22690-like && sp|Q9LUJ2|PP249_ARATH Pentatricopeptide repeat-containing protein At3g22690 OS=Arabidopsis thaliana OX=3702 GN=PCMP-H56 PE=3 SV=1 && PF14432:DYW family of nucleic acid deaminases|PF13041:PPR repeat family	-	-
107759761	3.258813515	3.848564138	2.903738345	3.024138063	2.32533232	1.829336354	2.149926358	2.996734247	1.916451407	2.166047019	1.718392031	1.864915172	2.557228765	2.449502427	1.828030395	3.394153473	1.239271409	1.168637878	1.553345405	0.995830943	1.878442152	2.982431512	0.978839564	1.67405538	LOC107759761	NW_015867809.1	121337	126485	-	1204	protein_coding	protein RDM1-like%2C transcript variant X3 && sp|Q9LUJ3|RDM1_ARATH Protein RDM1 OS=Arabidopsis thaliana OX=3702 GN=RDM1 PE=1 SV=1 && PF09187:RNA-directed DNA methylation 1	-	-
107759762	2.426573861	2.376522898	2.228037016	2.675161668	3.066994422	3.822997207	2.675865392	2.702120668	2.341121787	2.942331843	1.698640398	2.382393119	2.271535918	2.107415053	2.768596506	1.938596196	2.131604597	1.662731098	1.933342133	2.798740559	2.89515711	2.727700738	2.577240461	3.380530132	LOC107759762	NW_015867809.1	134716	137643	+	2142	protein_coding	pentatricopeptide repeat-containing protein At3g22670%2C mitochondrial-like && sp|Q9LUJ4|PP248_ARATH Pentatricopeptide repeat-containing protein At3g22670, mitochondrial OS=Arabidopsis thaliana OX=3702 GN=At3g22670 PE=2 SV=1 && PF13041:PPR repeat family|PF12854:PPR repeat|PF17177:Pentacotripeptide-repeat region of PRORP	-	-
107759763	4.223503662	4.124425927	4.034235953	4.511849105	4.362497053	4.152222887	4.20039309	4.734875181	3.317878061	3.800150506	3.005772601	3.147711077	4.719413801	5.41963433	4.191994434	4.54661264	4.702007489	6.229537404	3.936082725	3.940402338	4.657398782	4.675877334	5.380329904	3.915989107	LOC107759763	NW_015867809.1	137751	150161	-	2421	protein_coding	ATP-dependent RNA helicase SUV3%2C mitochondrial%2C transcript variant X1 && sp|Q10D00|SUV3M_ORYSJ ATP-dependent RNA helicase SUV3, mitochondrial OS=Oryza sativa subsp. japonica OX=39947 GN=SUV3 PE=1 SV=1 && PF00271:Helicase conserved C-terminal domain|PF12513:Mitochondrial degradasome RNA helicase subunit C terminal|PF18147:Suv3 C-terminal domain 1	-	-
107759764	0	0	0	0	0	0	0	0	0	0	0	0	0	0	0	0	0	0	0	0	0	0	0	0	LOC107759764	NW_015793298.1	3914	8053	-	3305	pseudogene	- && sp|Q99315|YG31B_YEAST Transposon Ty3-G Gag-Pol polyprotein OS=Saccharomyces cerevisiae (strain ATCC 204508 / S288c) OX=559292 GN=TY3B-G PE=1 SV=3 && -	-	-
107759765	0.385714982	1.157144946	0	0	0.697954401	1.602124728	0.491738475	0	0	0	0	0	0	0	0	0	0	0	0	0	0	0	0	0	LOC107759765	NW_015867825.1	13120	15195	-	564	lncRNA	uncharacterized LOC107759765 && - && -	-	-
107759766	0	0	0	0	0	0	0	0	0	0	0	0	0	0	0	0	0	0	0	0	0	0	0	0	LOC107759766	NW_015867826.1	786	1627	+	422	lncRNA	uncharacterized LOC107759766 && - && -	-	-
107759767	11.94893326	10.72251089	11.92280979	13.20147908	11.85316088	9.635527395	12.26782623	13.65612901	17.47527845	20.25636072	16.9058997	15.26357495	13.25389107	13.31167195	11.97637466	14.47362658	10.87559873	10.76674569	9.918834324	11.94121616	14.12897374	13.74919534	13.42459702	15.21312886	LOC107759767	NW_015867831.1	6	3171	+	633	protein_coding	ras-related protein RABE1a-like && sp|O24466|RAE1A_ARATH Ras-related protein RABE1a OS=Arabidopsis thaliana OX=3702 GN=RABE1A PE=1 SV=1 && PF00071:Ras family	-	-
107759768	0.196116577	0.092834957	0.184189504	0.311325269	0.231727866	0.508782853	0.04383444	0.142566304	0.165398738	0.085872735	0.152225242	0.258098236	0.240223679	0.34246244	0.159438613	0.218769983	0.239272954	0.104243718	0.242809958	0.370765185	0.049555054	0.072145356	0.058821733	0.017698072	LOC107759768	NW_015867831.1	3038	11334	-	4218	protein_coding	125 kDa kinesin-related protein-like%2C transcript variant X1 && sp|Q0WQJ7|KN5B_ARATH Kinesin-like protein KIN-5B OS=Arabidopsis thaliana OX=3702 GN=KIN5B PE=2 SV=1 && PF00225:Kinesin motor domain	-	-
107759769	0	0	0	0	0	0	0	0	0	0	0	0	0	0	0	0	0	0	0	0	0	0	0	0	LOC107759769	NW_015867834.1	13193	14749	+	573	protein_coding	uncharacterized LOC107759769 && - && -	-	-
107759770	0	0	0	0	0	0	0	0	0	0	0	0	0	0	0	0	0	0	0	0	0	0	0	0	LOC107759770	NW_015867837.1	15692	37248	-	788	pseudogene	- && - && -	-	-
107759771	0.034304336	0	0	0.102913008	0.059022019	0.097370512	0.079695546	0	0.039104108	0	0	0.117312323	0.298110012	0.155658036	0	0.738671999	0.25525924	0.227431035	0.268710901	0.269635785	1.055765626	0.682072151	1.069439959	1.415784767	LOC107759771	NW_015867839.1	758	1917	-	1160	protein_coding	abscisic acid receptor PYL4-like && sp|O80920|PYL4_ARATH Abscisic acid receptor PYL4 OS=Arabidopsis thaliana OX=3702 GN=PYL4 PE=1 SV=1 && PF10604:Polyketide cyclase / dehydrase and lipid transport	-	-
107759772	0	0	0	0	0	0	0	0	0.076054844	0.228164533	0	0	0	0	0	0	0	0	0	0	0.071135062	0.09584539	0	0.117559795	LOC107759772	NW_015867872.1	5106	6822	+	635	lncRNA	uncharacterized LOC107759772 && - && -	-	-
107759773	0.958212918	0.540175113	1.795506128	0.538957514	0	0	0	0	0.017893879	0	0.053681638	0	0.108781815	0.181152066	0.046002604	0.099190776	0	0	0	0	0	0	0	0	LOC107759773	NW_015867876.1	1257	2585	+	1329	protein_coding	acetyl-CoA-benzylalcohol acetyltransferase-like && sp|O64988|BEATH_CLABR Acetyl-CoA-benzylalcohol acetyltransferase OS=Clarkia breweri OX=36903 GN=BEAT PE=1 SV=1 && PF02458:Transferase family	-	-
107759774	0	0	0	0	0	0	0	0	0	0	0	0	0	0	0	0	0	0	0	0	0	0	0	0	LOC107759774	NW_015867876.1	8268	9641	+	1321	protein_coding	acetyl-CoA-benzylalcohol acetyltransferase-like && sp|O64988|BEATH_CLABR Acetyl-CoA-benzylalcohol acetyltransferase OS=Clarkia breweri OX=36903 GN=BEAT PE=1 SV=1 && PF02458:Transferase family	-	-
107759775	0	0	0	0	0	0	0	0	0	0	0	0	0	0	0	0	0	0	0	0	0	0	0	0	LOC107759775	NW_015793298.1	14126	15220	-	995	lncRNA	uncharacterized LOC107759775 && - && -	-	-
107759776	0	0	0	0	0	0	0	0	0	0	0	0	0	0	0	0	0	0	0	0	0	0	0	0	LOC107759776	NW_015867876.1	29787	31089	+	1246	pseudogene	- && sp|O64988|BEATH_CLABR Acetyl-CoA-benzylalcohol acetyltransferase OS=Clarkia breweri OX=36903 GN=BEAT PE=1 SV=1 && PF02458:Transferase family	-	-
107759777	0	0	0	0	0	0	0	0	0	0	0	0	0	0	0	0	0	0	0	0	0	0	0	0	LOC107759777	NW_015867876.1	2942	4865	+	1708	protein_coding	zinc finger BED domain-containing protein DAYSLEEPER-like && sp|B9FJG3|RSLE1_ORYSJ Zinc finger BED domain-containing protein RICESLEEPER 1 OS=Oryza sativa subsp. japonica OX=39947 GN=Os05g0239150 PE=3 SV=1 && -	-	-
107759778	0.067510543	0	0.202531628	0	0	0	0	0	0	0	0	0	0	0	0	0	0	0	0	0	0	0	0	0	LOC107759778	NW_015867876.1	5131	7046	+	1096	protein_coding	zinc finger BED domain-containing protein RICESLEEPER 2-like && sp|P08770|TRA1_MAIZE Putative AC transposase OS=Zea mays OX=4577 PE=2 SV=2 && PF14372:Domain of unknown function (DUF4413)|PF05699:hAT family C-terminal dimerisation region	-	-
107759779	4.606970755	3.870041642	5.285111062	4.66575956	7.693907515	6.596349118	8.887521268	7.597852159	4.159742831	4.295766205	3.781878623	4.401583664	5.002465832	4.21801111	5.163451332	5.625935053	8.753896068	9.125849089	7.721601388	9.414237727	4.310520762	4.101200991	4.068291811	4.762069484	LOC107759779	NW_015867887.1	4756	5868	-	1113	protein_coding	uncharacterized LOC107759779 && - && PF00861:Ribosomal L18 of archaea, bacteria, mitoch. and chloroplast	-	-
107759780	3.714561759	2.558348749	4.777317916	3.80801861	3.481517162	2.778165555	3.304210417	4.362175514	4.156774309	3.507963926	4.935327214	4.027031788	3.046996214	2.49818585	4.464303454	2.178499338	3.920538343	2.805157581	5.510535608	3.445921839	4.827243841	4.958764956	3.957174451	5.565792116	LOC107759780	NW_015867910.1	7	2984	+	1301	protein_coding	myosin-2 heavy chain%2C non muscle-like && - && -	-	-
107759781	0	0	0	0	0	0	0	0	0	0	0	0	0	0	0	0	0	0	0	0	0	0	0	0	LOC107759781	NW_015793299.1	58596	60157	-	444	protein_coding	uncharacterized LOC107759781 && - && -	-	-
107759782	7.807930371	6.777729393	7.947585353	8.698476366	9.756450418	4.966385386	9.949261381	14.35370449	8.265885121	6.249204887	10.45645471	8.091995763	6.915110343	7.057192921	9.216702661	4.471435448	10.04683339	12.59442216	8.726834989	8.819243028	6.163464041	7.23817322	7.68850302	3.563715881	LOC107759782	NW_015867918.1	8015	13442	+	1194	protein_coding	polyadenylate-binding protein-interacting protein 6-like%2C transcript variant X4 && sp|Q6NQH9|CID6_ARATH Polyadenylate-binding protein-interacting protein 6 OS=Arabidopsis thaliana OX=3702 GN=CID6 PE=2 SV=1 && -	-	-
107759783	0	0	0	0	0	0	0	0	0	0	0	0	0	0	0	0	0	0	0	0	0	0	0	0	LOC107759783	NW_015867922.1	33036	34631	-	663	protein_coding	uncharacterized LOC107759783 && - && PF17921:Integrase zinc binding domain	-	-
107759784	1.617343184	1.715774415	1.567007126	1.569248011	3.579318754	6.378858826	1.980360598	2.378736836	1.149207566	1.269678973	1.250411043	0.927532682	1.582533072	1.406530257	0.773891911	2.567177047	4.53586096	4.110146071	4.726082385	4.771354423	1.164164542	0.770402819	1.268332882	1.453757926	LOC107759784	NW_015867922.1	58092	60826	+	1027	protein_coding	uncharacterized LOC107759784 && - && -	-	-
107759785	4.657215553	4.834294442	5.004259749	4.133092468	5.184098312	3.865029161	3.758909087	7.928356689	4.564562246	3.791260505	5.629310692	4.273115542	4.282644243	3.440685948	4.577925823	4.829320959	3.755433794	2.478180363	4.087224464	4.700896556	3.594609665	3.479218529	2.796731873	4.507878594	LOC107759785	NW_015867922.1	142985	149357	-	1242	protein_coding	uncharacterized LOC107759785 && - && -	-	-
107759786	0	0	0	0	0	0	0	0	0	0	0	0	0	0	0	0	0	0	0	0	0	0	0	0	LOC107759786	NW_015867929.1	1347	2309	+	498	protein_coding	uncharacterized LOC107759786 && - && -	-	-
107759787	3.452338247	3.46358786	3.872285304	3.021141575	2.69409846	2.66417203	2.407706226	3.010417124	3.867374127	2.812254003	4.978226701	3.811641677	4.024557406	2.928053866	3.995716123	5.14990223	5.107765032	5.423326801	6.083109246	3.816859051	6.421030488	5.83196827	6.644716874	6.78640632	LOC107759787	NW_015867942.1	9690	15644	+	2035	protein_coding	uncharacterized LOC107759787%2C transcript variant X1 && - && -	-	-
107759788	6.752300223	7.737549386	8.055036305	4.464314979	8.026039303	2.190162198	16.61994317	5.268012537	12.41997741	9.311135451	20.71117888	7.237617903	5.260684041	3.201122601	8.637148228	3.943781292	5.103129581	7.356753489	5.353376168	2.599259087	11.30488951	16.25229836	8.522340369	9.140029786	LOC107759788	NW_015867942.1	37025	39516	-	1805	pseudogene	- && sp|P10967|ACCH3_SOLLC 1-aminocyclopropane-1-carboxylate oxidase homolog OS=Solanum lycopersicum OX=4081 GN=ACO3 PE=2 SV=1 && PF14226:non-haem dioxygenase in morphine synthesis N-terminal	-	-
107759789	0	0	0	0	0	0	0	0	0.036699648	0	0	0.110098944	0	0	0	0	0	0	0	0	0	0	0	0	LOC107759789	NW_015867948.1	8682	9299	-	618	protein_coding	uncharacterized LOC107759789 && - && -	-	-
107759790	0.155121533	0.128723816	0.218909926	0.117730857	2.088168998	1.169598452	4.057084897	1.037823645	0.348893433	0.285768202	0.492505204	0.268406893	0.22076344	0.059356779	0.60293354	0	0.758947466	0.693806709	0.966117523	0.616918166	0.220078912	0.660236736	0	0	LOC107759790	NW_015867960.1	51283	52296	+	1014	protein_coding	uncharacterized LOC107759790 && - && PF14111:Domain of unknown function (DUF4283)	-	-
107759791	4.736643588	4.786637754	4.245177931	5.178115078	3.546718259	2.805929409	3.062119087	4.772106281	5.271576165	4.684750483	5.120034387	6.009943626	4.321667312	4.224536181	3.230449437	5.510016318	2.598139054	1.941892751	2.563591602	3.288932809	4.930596838	4.463840309	4.793924862	5.534025343	LOC107759791	NW_015867960.1	29443	34880	-	1268	protein_coding	frataxin%2C mitochondrial-like%2C transcript variant X2 && sp|Q9ZR07|FRDA_ARATH Frataxin, mitochondrial OS=Arabidopsis thaliana OX=3702 GN=FH PE=1 SV=2 && PF01491:Frataxin-like domain	-	-
107759792	0	0	0	0	0	0	0	0	0	0	0	0	0	0	0	0	0	0	0	0	0	0	0	0	LOC107759792	NW_015787844.1	15443	16150	+	400	lncRNA	uncharacterized LOC107759792 && - && -	-	-
107759793	0	0	0	0	0	0	0	0	0	0	0	0	0	0	0	0	0	0	0	0	0	0	0	0	LOC107759793	NW_015867960.1	49214	50849	+	865	protein_coding	uncharacterized LOC107759793 && - && -	-	-
107759794	0	0	0	0	0	0	0	0	0	0	0	0	0	0	0	0	0	0	0	0	0	0	0	0	LOC107759794	NW_015867964.1	45401	47182	+	1689	protein_coding	uncharacterized LOC107759794 && - && PF13960:Domain of unknown function (DUF4218)	-	-
107759795	0	0	0	0	0	0	0	0	0	0	0	0	0	0	0	0	0	0	0	0	0	0	0	0	LOC107759795	NW_015867964.1	48690	50419	+	829	lncRNA	uncharacterized LOC107759795 && - && -	-	-
107759796	0	0	0	0	0	0	0	0	0	0	0	0	0	0	0	0	0	0	0	0	0	0	0	0	LOC107759796	NW_015793302.1	8358	12373	+	3035	protein_coding	putative late blight resistance protein homolog R1A-10%2C transcript variant X1 && sp|Q60CZ8|R1A10_SOLDE Putative late blight resistance protein homolog R1A-10 OS=Solanum demissum OX=50514 GN=R1A-10 PE=3 SV=1 && PF00931:NB-ARC domain	-	-
107759797	2.042533726	2.570131222	1.248802614	2.308667341	1.717827389	1.668034923	1.820331459	1.665115785	1.867568579	2.037756376	1.555295217	2.009654145	2.368552476	2.962829939	2.149699753	1.993127735	2.012212222	2.350014073	1.597040072	2.089582522	1.996531831	1.883206891	2.006516041	2.09987256	LOC107759797	NW_015867969.1	15570	28613	+	1422	protein_coding	uncharacterized LOC107759797%2C transcript variant X1 && - && PF09451:Autophagy-related protein 27	-	-
107759798	0.02206069	0	0.066182071	0	0	0	0	0	0	0	0	0	0.011963382	0.035890145	0	0	0	0	0	0	0.024658127	0	0.07397438	0	LOC107759798	NW_015867969.1	31095	34617	+	1677	protein_coding	protein trichome birefringence-like 33 && sp|F4IH21|TBL33_ARATH Protein trichome birefringence-like 33 OS=Arabidopsis thaliana OX=3702 GN=TBL33 PE=2 SV=1 && PF14416:PMR5 N terminal Domain|PF13839:GDSL/SGNH-like Acyl-Esterase family found in Pmr5 and Cas1p	-	-
107759799	1.114553979	0.973011627	1.372207018	0.998443293	0.455914665	0.246435913	0.588298031	0.53301005	1.1285427	0.605880546	1.790058136	0.989689418	1.101195888	1.050550236	1.533994476	0.719042953	0.704247835	1.534952733	0.501965921	0.075824851	1.08180609	1.394289029	1.308216735	0.542912506	LOC107759799	NW_015867979.1	67136	70518	-	2750	lncRNA	uncharacterized LOC107759799%2C transcript variant X2 && - && -	-	-
107759800	2.087495122	2.227074813	2.264207447	1.771203107	1.904461402	3.100253972	1.748808792	0.864321441	1.284293813	1.719697073	1.376049937	0.75713443	3.600722253	2.366433247	2.177001578	6.258731933	2.315120221	1.109035612	2.510550338	3.325774712	1.508629586	1.264192163	1.932608115	1.329088478	LOC107759800	NW_015867979.1	72459	77368	+	1348	protein_coding	short-chain dehydrogenase/reductase 2b-like%2C transcript variant X1 && sp|Q9ZUH5|SDR2B_ARATH Short-chain dehydrogenase/reductase 2b OS=Arabidopsis thaliana OX=3702 GN=SDR2b PE=1 SV=1 && PF00106:short chain dehydrogenase	-	-
107759801	3.98836033	4.239822039	3.605156966	4.120101985	5.044766002	5.765418686	4.986981151	4.38189817	3.168035512	3.025429943	2.689842394	3.788834198	5.376354098	4.084669111	6.347799024	5.696594159	4.790830667	3.927714631	5.062488428	5.382288941	3.257548678	4.130413722	2.91428592	2.727946392	LOC107759801	NW_015867979.1	105765	132064	-	1724	protein_coding	bifunctional aspartokinase/homoserine dehydrogenase 1-like%2C transcript variant X1 && sp|P00561|AK1H_ECOLI Bifunctional aspartokinase/homoserine dehydrogenase 1 OS=Escherichia coli (strain K12) OX=83333 GN=thrA PE=1 SV=2 && PF00742:Homoserine dehydrogenase	-	-
107759802	0.257994062	0.098386394	0.585611552	0.089984238	0.139000092	0.11351738	0.209050628	0.094432266	0.082544901	0.109209406	0.035850702	0.102574594	0.562299285	0.665392475	0.491557475	0.529947905	0.277360576	0.574482414	0.179012	0.078587314	0.242206345	0.183502983	0.280526462	0.262589591	LOC107759802	NW_015867979.1	101842	105573	+	1990	protein_coding	short-chain dehydrogenase/reductase 2b-like%2C transcript variant X2 && sp|Q9ZUH5|SDR2B_ARATH Short-chain dehydrogenase/reductase 2b OS=Arabidopsis thaliana OX=3702 GN=SDR2b PE=1 SV=1 && PF00106:short chain dehydrogenase	-	-
107759803	14.17506517	16.24571909	9.884065001	16.39541143	19.53699808	36.17544347	14.53161061	7.903940166	16.16830448	21.2973965	8.956136178	18.25138076	19.40106274	28.86688298	11.93886041	17.39744483	18.31294173	9.813047246	15.14567326	29.98010469	16.55662418	9.860660118	13.37717923	26.4320332	LOC107759803	NW_015867979.1	132758	135870	-	932	protein_coding	non-specific lipid transfer protein GPI-anchored 2-like && sp|Q9LZH5|LTPG2_ARATH Non-specific lipid transfer protein GPI-anchored 2 OS=Arabidopsis thaliana OX=3702 GN=LTPG2 PE=2 SV=1 && PF14368:Probable lipid transfer	-	-
107759804	0.44266833	0.512536453	0.581085509	0.234383029	0.823768618	1.071840317	0.907527815	0.491937723	0.420449159	0.758557478	0.280142265	0.222647734	0.716053262	0.63023847	1.000285684	0.517635634	0.397320436	0	0.611985559	0.57997575	0.399336878	0.677127609	0.08118785	0.439695174	LOC107759804	NW_015867979.1	156243	159337	-	1528	protein_coding	GDSL esterase/lipase 7-like && sp|Q9SF78|GDL29_ARATH GDSL esterase/lipase At1g71691 OS=Arabidopsis thaliana OX=3702 GN=At1g71691 PE=2 SV=1 && PF00657:GDSL-like Lipase/Acylhydrolase	-	-
107759805	0	0	0	0	0	0	0	0	0	0	0	0	0	0	0	0	0	0	0	0	0	0	0	0	LOC107759805	NW_015867993.1	5622	6182	+	561	protein_coding	F-box/kelch-repeat protein At3g23880-like && sp|Q9SU30|CPR1_ARATH F-box protein CPR1 OS=Arabidopsis thaliana OX=3702 GN=CPR1 PE=1 SV=2 && -	-	-
107759806	0	0	0	0	0	0	0	0	0	0	0	0	0	0	0	0	0	0	0	0	0	0	0	0	LOC107759806	NW_015793302.1	12468	15377	-	1543	lncRNA	uncharacterized LOC107759806 && sp|O80462|XLG1_ARATH Extra-large guanine nucleotide-binding protein 1 OS=Arabidopsis thaliana OX=3702 GN=XLG1 PE=1 SV=2 && -	-	-
107759807	11.53319907	11.6820015	10.86927085	12.04832486	16.47838261	12.53632092	22.80992325	14.08890367	52.60166298	40.35955001	66.84029824	50.6051407	9.589352668	9.037989989	15.06815551	4.661912507	19.52324254	26.48247561	19.55119293	12.53605908	47.59052831	51.65638924	45.62633504	45.48886064	LOC107759807	NW_015867993.1	10481	12318	-	1838	protein_coding	F-box/kelch-repeat protein At3g23880-like && sp|Q8GXC7|FBK50_ARATH F-box/kelch-repeat protein At3g06240 OS=Arabidopsis thaliana OX=3702 GN=At3g06240 PE=2 SV=1 && PF00646:F-box domain|PF07734:F-box associated	-	-
107759808	0.047072507	0	0.033409793	0.107807727	0.103576716	0.03400054	0.027828667	0.24890094	0.281706195	0.13084089	0.386565967	0.327711728	0	0	0	0	0.071489841	0	0.214469524	0	0.587921518	0.842758532	0.112030435	0.808975588	LOC107759808	NW_015867993.1	7655	9398	-	1661	protein_coding	2-alkenal reductase (NADP(+)-dependent)-like && sp|Q9SLN8|DBR_TOBAC 2-alkenal reductase (NADP(+)-dependent) OS=Nicotiana tabacum OX=4097 GN=DBR PE=1 SV=1 && PF16884:N-terminal domain of oxidoreductase	-	-
107759809	0.090448095	0.023543642	0.140135521	0.107665124	0.217965092	0.387093448	0.266801828	0	0.138850223	0.313602767	0.102947903	0	0.293267152	0.065138283	0.529328667	0.285334505	0.145747406	0	0.192767251	0.244474966	0.114753882	0.263471094	0	0.080790551	LOC107759809	NW_015867995.1	5	2857	+	2772	protein_coding	serine/threonine-protein kinase ATR-like && sp|Q9FKS4|ATR_ARATH Serine/threonine-protein kinase ATR OS=Arabidopsis thaliana OX=3702 GN=ATR PE=2 SV=2 && PF02259:FAT domain	-	-
107759810	0	0	0	0	0	0	0	0	0	0	0	0	0	0	0	0	0	0	0	0	0	0	0	0	LOC107759810	NW_015868019.1	48632	49233	-	507	protein_coding	uncharacterized LOC107759810 && - && -	-	-
107759811	13.11442865	15.66311399	11.1996308	12.48054117	19.47751126	15.71028944	17.98511122	24.73713311	11.31141597	10.40533981	13.87943627	9.649471824	16.13516513	14.77336269	15.89573986	17.73639284	21.05896955	20.06630916	23.96482462	19.14577486	12.8870986	15.16012675	8.57107516	14.9300939	LOC107759811	NW_015868019.1	8790	9901	+	550	lncRNA	uncharacterized LOC107759811 && - && -	-	-
107759812	5.621201487	6.039962827	4.869035612	5.954606024	6.102470481	8.688445643	3.972324872	5.646640928	6.200709796	6.834994923	5.1020461	6.665088364	6.265088165	6.257502936	4.298727726	8.239033834	5.004179676	3.672974773	4.228136491	7.111427765	5.977895605	4.352498139	6.672431281	6.908757395	LOC107759812	NW_015868019.1	122844	124769	-	1664	protein_coding	GDP-mannose transporter GONST4-like%2C transcript variant X2 && sp|Q84L08|GFT1_ARATH GDP-fucose transporter 1 OS=Arabidopsis thaliana OX=3702 GN=GFT1 PE=1 SV=1 && PF03151:Triose-phosphate Transporter family	-	-
107759813	0	0	0	0	0	0	0	0	0	0	0	0	0	0	0	0	0	0	0	0	0	0	0	0	LOC107759813	NW_015793303.1	44230	46141	-	1338	protein_coding	uncharacterized LOC107759813 && - && PF10551:MULE transposase domain	-	-
107759814	1.475269267	1.582589462	2.050574269	0.79264407	0.134914635	0.032606753	0.133439425	0.238697726	0.108995065	0.083651546	0.164764196	0.078569454	0.163813706	0.173752234	0.317688885	0	0.325783588	0.660057739	0.257097199	0.060195826	0.435663667	0.281116964	0.465564509	0.560309529	LOC107759814	NW_015868019.1	116944	118675	-	1732	protein_coding	uncharacterized LOC107759814 && - && -	-	-
107759815	0.188380769	0.125204748	0.239541005	0.200396553	0.200400718	0.135431407	0.177356035	0.288414711	0.145282619	0.138977917	0.068434433	0.228435507	0.196407109	0.259803341	0.234580186	0.0948378	0.184199482	0.210887291	0.341711155	0	0.29175563	0.321093549	0.26774468	0.28642866	LOC107759815	NW_015868021.1	1	5302	-	2085	lncRNA	uncharacterized LOC107759815%2C transcript variant X2 && - && -	-	-
107759816	0	0	0	0	0.15466684	0	0	0.464000519	0	0	0	0	0	0	0	0	0	0	0	0	0	0	0	0	LOC107759816	NW_015868034.1	19234	20529	+	1296	protein_coding	aspartic proteinase CDR1-like && sp|Q6XBF8|CDR1_ARATH Aspartic proteinase CDR1 OS=Arabidopsis thaliana OX=3702 GN=CDR1 PE=1 SV=1 && PF14541:Xylanase inhibitor C-terminal|PF14543:Xylanase inhibitor N-terminal	-	-
107759817	16.24362213	17.92729295	13.84909144	16.95448202	11.21335807	15.71130965	10.13078975	7.797974819	15.55708386	13.08278896	16.01149757	17.57696504	19.20080733	19.62874216	16.40099041	21.57268941	11.90413192	9.122939834	8.79654086	17.79291505	15.19177476	15.79348292	13.37706253	16.40477881	LOC107759817	NW_015868034.1	5771	7481	-	1711	protein_coding	xylulose 5-phosphate/phosphate translocator%2C chloroplastic-like && sp|Q9LF61|XPT_ARATH Xylulose 5-phosphate/phosphate translocator, chloroplastic OS=Arabidopsis thaliana OX=3702 GN=XPT PE=1 SV=1 && PF03151:Triose-phosphate Transporter family	-	-
107759818	1.750026173	2.127012697	1.367490978	1.755574845	1.285696629	2.648663676	0.551153617	0.657272595	1.098986402	1.09411967	0.85067047	1.352169067	1.910613711	2.679264975	1.166374454	1.886201704	1.477998178	1.223330688	1.097302292	2.113361555	1.448828478	1.838433436	1.380580678	1.12747132	LOC107759818	NW_015868034.1	11525	18396	+	1258	protein_coding	AUGMIN subunit 7 && sp|Q0WTP1|AUG7_ARATH AUGMIN subunit 7 OS=Arabidopsis thaliana OX=3702 GN=AUG7 PE=1 SV=1 && PF06694:Plant nuclear matrix protein 1 (NMP1)	-	-
107759819	1.944399422	1.964138781	1.746038743	2.123020742	2.234135212	1.982930709	1.960226973	2.759247955	2.411952845	3.105139299	1.431412429	2.699306808	2.593796708	3.183667019	2.704210541	1.893512564	3.384740661	2.586470598	4.406221606	3.16152978	1.591379902	1.443143995	1.697059305	1.633936405	LOC107759819	NW_015868037.1	3226	8428	-	2193	protein_coding	rop guanine nucleotide exchange factor 1-like && sp|Q93ZY2|ROGF1_ARATH Rop guanine nucleotide exchange factor 1 OS=Arabidopsis thaliana OX=3702 GN=ROPGEF1 PE=1 SV=2 && PF03759:PRONE (Plant-specific Rop nucleotide exchanger)	-	-
107759820	0	0	0	0	0	0	0	0	0	0	0	0	0	0	0	0	0	0	0	0	0	0	0	0	LOC107759820	NW_015868044.1	8413	10536	-	2124	protein_coding	uncharacterized LOC107759820 && - && PF10536:Plant mobile domain	-	-
107759821	0.020866203	0	0.062598608	0	0.017380491	0	0.052141474	0	0	0	0	0	0.011494165	0	0.034482494	0	0	0	0	0	0.011442343	0.034327029	0	0	LOC107759821	NW_015868044.1	3537	6501	-	1773	protein_coding	serine/threonine-protein kinase CDL1-like && sp|F4JEQ2|PBL23_ARATH Probable serine/threonine-protein kinase PBL23 OS=Arabidopsis thaliana OX=3702 GN=PBL23 PE=2 SV=1 && PF00069:Protein kinase domain	-	-
107759822	0.783763334	1.110113272	0.546490893	0.694685838	2.326312269	4.449230893	2.193232842	0.336473071	0.106450159	0	0.319350478	0	0	0	0	0	0	0	0	0	0	0	0	0	LOC107759822	NW_015868045.1	5864	9374	-	1117	protein_coding	uncharacterized protein DDB_G0283697-like && - && -	-	-
107759823	0	0	0	0	0	0	0	0	0	0	0	0	0	0	0	0	0	0	0	0	0	0	0	0	LOC107759823	NW_015793303.1	33825	34339	-	415	lncRNA	uncharacterized LOC107759823 && - && -	-	-
107759824	0.27733423	0.527862297	0.040804166	0.263336227	0.76267251	1.370346758	0.917670772	0	0	0	0	0	0	0	0	0	0	0	0	0	0	0	0	0	LOC107759824	NW_015868045.1	13279	17992	-	1360	protein_coding	spindle pole body component 110%2C transcript variant X1 && - && -	-	-
107759825	1.242519789	1.61494989	0.403884033	1.708725443	3.119214778	6.27498852	2.736175078	0.346480737	0.080413694	0.035149073	0.173078352	0.033013657	0.108307134	0.087609569	0.237311833	0	0.048037777	0.021334304	0.021605645	0.101173382	0	0	0	0	LOC107759825	NW_015868045.1	49718	55085	+	2061	protein_coding	probable alkaline/neutral invertase D && sp|Q9SW48|INVB_ARATH Probable alkaline/neutral invertase B OS=Arabidopsis thaliana OX=3702 GN=INVB PE=1 SV=1 && PF12899:Alkaline and neutral invertase	-	-
107759826	0	0	0	0	0	0	0	0	0	0	0	0	0	0	0	0	0	0	0	0	0	0	0	0	LOC107759826	NW_015868046.1	6229	6899	+	516	protein_coding	uncharacterized mitochondrial protein AtMg00810-like && sp|P93290|M240_ARATH Uncharacterized mitochondrial protein AtMg00240 OS=Arabidopsis thaliana OX=3702 GN=AtMg00240 PE=4 SV=1 && -	-	-
107759827	0	0	0	0	0	0	0	0	0	0	0	0	0	0	0	0	0	0	0	0	0	0	0	0	LOC107759827	NW_015868046.1	7534	19204	-	487	protein_coding	uncharacterized LOC107759827 && - && PF14683:Polysaccharide lyase family 4, domain III	-	-
107759828	2.994808527	3.477658526	2.653083641	2.853683413	2.600422003	2.643745163	1.657413347	3.500107498	2.50152978	1.731686992	3.197639794	2.575262554	3.196957251	2.098179369	2.831565673	4.661126711	3.661722054	4.248097625	4.789997384	1.947071154	3.706301655	4.5464509	4.787980692	1.784473375	LOC107759828	NW_015868053.1	59822	71083	-	2008	pseudogene	- && sp|P46032|PTR2_ARATH Protein NRT1/ PTR FAMILY 8.3 OS=Arabidopsis thaliana OX=3702 GN=NPF8.3 PE=1 SV=1 && PF00854:POT family	-	-
107759829	0	0	0	0	0	0	0	0	0	0	0	0	0	0	0	0	0	0	0	0	0	0	0	0	LOC107759829	NW_015868053.1	91564	101763	+	702	pseudogene	- && - && -	-	-
107759830	1.126209581	0.816261758	1.24287734	1.319489645	0.259572265	0.344960102	0.215117704	0.218638988	0.829598922	1.137836217	0.53953325	0.811427297	1.068136557	1.785675666	1.227017105	0.191716901	0.466985079	0.15347295	0.686459992	0.561022294	0.863865642	1.009052907	0.866003736	0.716540283	LOC107759830	NW_015793303.1	37668	43442	+	3438	lncRNA	uncharacterized LOC107759830%2C transcript variant X1 && - && -	-	-
107759831	0	0	0	0	0	0	0	0	0	0	0	0	0	0	0	0	0	0	0	0	0	0	0	0	LOC107759831	NW_015868053.1	186277	186699	+	423	protein_coding	uncharacterized LOC107759831 && - && -	-	-
107759832	9.658572365	8.584139049	9.098961477	11.29261657	9.415829593	7.021203371	8.495114418	12.73117099	8.24185219	7.962119982	9.89802351	6.865413079	7.517428754	11.27842971	7.711031115	3.562825442	7.305575116	6.021117139	9.226778412	6.668829796	9.16751302	4.715420498	11.62317447	11.16394409	LOC107759832	NW_015868053.1	370777	376030	+	555	protein_coding	uncharacterized LOC107759832 && sp|Q9SUI0|RC24_ARATH UPF0057 membrane protein At4g30660 OS=Arabidopsis thaliana OX=3702 GN=At4g30660 PE=3 SV=1 && PF01679:Proteolipid membrane potential modulator	-	-
107759833	1.973212313	2.01090399	2.849814788	1.05891816	2.07558303	3.26932175	1.553728292	1.403699048	2.929195811	3.179071187	3.130827401	2.477688844	2.479390088	3.259468615	1.655449457	2.523252192	1.303932795	1.231652665	1.122585755	1.557559963	2.703406286	2.216256849	2.548282703	3.345679306	LOC107759833	NW_015868053.1	223847	226456	-	1071	protein_coding	uncharacterized LOC107759833%2C transcript variant X2 && - && -	-	-
107759834	3.052846755	3.517824591	2.523855676	3.116859999	2.666391355	3.488062119	2.23201226	2.279099684	2.597317271	2.806577486	2.884159778	2.101214549	2.290182272	2.669755272	2.128311388	2.072480156	2.245446324	2.123200457	2.125202117	2.487936399	1.990678756	1.674469013	1.950331828	2.347235426	LOC107759834	NW_015868053.1	318296	331955	-	1781	protein_coding	uncharacterized LOC107759834%2C transcript variant X1 && - && PF12874:Zinc-finger of C2H2 type	-	-
107759835	0.137760321	0.349373528	0	0.063907435	0.134344547	0.362793769	0	0.040239874	0.378778567	0.077561284	0.840226835	0.218547583	0.130576402	0.064440871	0.327288335	0	1.116333602	1.271081375	0.905840968	1.172078464	0.616892283	0.521300409	0.929748658	0.399627781	LOC107759835	NW_015868053.1	188606	189539	-	934	pseudogene	- && sp|Q09011|CAST_SOLTU Calcium-binding protein CAST OS=Solanum tuberosum OX=4113 PE=2 SV=1 && PF13499:EF-hand domain pair	-	-
107759836	0.478649651	0	0.72304451	0.712904443	0.392499867	0.367914636	0.401506334	0.408078632	1.357741286	1.179841029	1.859098286	1.034284544	0.98328249	0.522803682	0.99572412	1.431319667	0.833845102	0.525157439	1.3537661	0.622611765	0.901962689	0.991234898	0.336740052	1.377913118	LOC107759836	NW_015868054.1	11528	12568	+	921	protein_coding	uncharacterized LOC107759836 && - && PF14244:gag-polypeptide of LTR copia-type	-	-
107759837	0	0	0	0	0.019791491	0	0	0.059374474	0	0	0	0	0	0	0	0	0	0	0	0	0	0	0	0	LOC107759837	NW_015868054.1	57491	58321	+	633	protein_coding	uncharacterized mitochondrial protein AtMg00810-like && sp|Q94HW2|POLR1_ARATH Retrovirus-related Pol polyprotein from transposon RE1 OS=Arabidopsis thaliana OX=3702 GN=RE1 PE=2 SV=1 && PF07727:Reverse transcriptase (RNA-dependent DNA polymerase)	-	-
107759838	0	0	0	0	0	0	0	0	0	0	0	0	0	0	0	0	0	0	0	0	0	0	0	0	LOC107759838	NW_015868054.1	196868	197614	-	747	protein_coding	uncharacterized LOC107759838 && - && -	-	-
107759839	1.567934489	1.019733984	1.3006328	2.383436681	1.944014075	0.147070043	2.487718606	3.197253574	1.743145364	1.006142211	1.919817534	2.303476347	3.258941569	2.76905557	4.77636414	2.231404997	0.739442368	0	1.584807841	0.633519262	4.044908879	5.969953096	4.415153163	1.749620379	LOC107759839	NW_015868054.1	22723	24032	-	1152	protein_coding	LOB domain-containing protein 38-like && sp|Q9SN23|LBD38_ARATH LOB domain-containing protein 38 OS=Arabidopsis thaliana OX=3702 GN=LBD38 PE=1 SV=1 && PF03195:Lateral organ boundaries (LOB) domain	LOB	LOB
107759840	2.93711617	4.474551795	1.608512062	2.728284653	0.531266996	0.377758506	0.90179464	0.314247843	1.02147563	0.928746656	1.073722526	1.061957709	5.445228159	4.093037022	4.600645058	7.642002397	0.565864246	0.612736903	0.794278438	0.290577397	2.298871222	2.71401662	2.14364888	2.038948164	LOC107759840	NW_015868054.1	53855	55989	+	1794	protein_coding	uncharacterized LOC107759840%2C transcript variant X1 && - && -	-	-
107759841	0.102162979	0.165642068	0.140846868	0	0	0	0	0	0.146704415	0	0.181073342	0.259039902	0.383107305	0.916565085	0.232756831	0	0	0	0	0	0	0	0	0	LOC107759841	NW_015793320.1	81491	82373	-	788	lncRNA	uncharacterized LOC107759841 && - && -	-	-
107759842	5.297466084	6.199301379	3.649374705	6.043722169	7.499241322	8.046788514	8.154235303	6.29670015	2.999284564	3.062537251	1.638354622	4.296961819	14.24357425	16.3034732	13.5612844	12.86596515	10.21599002	12.20878919	10.08647597	8.352704908	2.534888916	1.175306597	4.208547645	2.220812507	LOC107759842	NW_015868054.1	234296	236636	+	1916	protein_coding	uncharacterized protein At4g06744-like && sp|Q8W3M4|Y4744_ARATH Uncharacterized protein At4g06744 OS=Arabidopsis thaliana OX=3702 GN=At4g06744 PE=2 SV=1 && -	-	-
[truncated: 77,551 more rows]
