# Supplementary material for: Shallow water seeding cultivation enhances cold tolerance in tobacco seedlings
Source: BMC Plant Biol. 2024 Jul 24;24:698. doi: 10.1186/s12870-024-05422-9 (PMC11267769; doi:10.1186/s12870-024-05422-9)
Supplement: Supplementary file 3 — Supplementary Material 3. [file 12870_2024_5422_MOESM3_ESM.xlsx]

## Sheet: orange connetivity
gene_id	kTotal	kWithin	kOut	kDiff	module				gene name	gene_description	Subfamily	Family	K Total	K within
107767307	611.614	10.5013	601.113	-590.611	orange		AS	107830560	LOC107830560	asparagine synthetase [glutamine-hydrolyzing] && sp|O24661|ASNS_TRIVS Asparagine synthetase [glutamine-hydrolyzing] OS=Triphysaria versicolor OX=64093 GN=AS PE=2 SV=3 && PF13537:Glutamine amidotransferase domain|PF00733:Asparagine synthase	-		188.975	15.6831
107763093	480.865	7.40155	473.463	-466.062	orange		At1g31830	107774562	LOC107774562	probable polyamine transporter At1g31830 && sp|Q9C6S5|PHSB_ARATH Probable polyamine transporter At1g31830 OS=Arabidopsis thaliana OX=3702 GN=At1g31830 PE=2 SV=1 && PF13520:Amino acid permease	-		231.209	15.5131
107788963	409.166	8.71016	400.455	-391.745	orange		GLR3.4	107803391	LOC107803391	glutamate receptor 3.4-like && sp|Q8GXJ4|GLR34_ARATH Glutamate receptor 3.4 OS=Arabidopsis thaliana OX=3702 GN=GLR3.4 PE=1 SV=2 && PF01094:Receptor family ligand binding region|PF00060:Ligand-gated ion channel|PF00497:Bacterial extracellular solute-binding proteins, family 3	-		381.046	14.9764
107822106	405.296	6.11009	399.186	-393.075	orange		DTX35	107779024	LOC107779024	protein DETOXIFICATION 35-like && sp|F4JTB3|DTX35_ARATH Protein DETOXIFICATION 35 OS=Arabidopsis thaliana OX=3702 GN=DTX35 PE=1 SV=1 && PF01554:MatE	-		169.319	14.6226
107772062	393.451	11.256	382.195	-370.939	orange		RROP1	107783879	LOC107783879	apyrase-like && sp|P80595|APY_SOLTU Apyrase OS=Solanum tuberosum OX=4113 GN=RROP1 PE=1 SV=2 && PF01150:GDA1/CD39 (nucleoside phosphatase) family	-		264.679	14.1827
107803391	381.046	14.9764	366.069	-351.093	orange			107787913	LOC107787913	acid phosphatase 1-like && sp|P27061|PPA1_SOLLC Acid phosphatase 1 OS=Solanum lycopersicum OX=4081 GN=APS1 PE=2 SV=1 && PF03767:HAD superfamily, subfamily IIIB (Acid phosphatase)	-		260.906	14.1321
107792922	366.689	6.00769	360.681	-354.673	orange			107818093	LOC107818093	cyprosin-like && sp|O65390|APA1_ARATH Aspartic proteinase A1 OS=Arabidopsis thaliana OX=3702 GN=APA1 PE=1 SV=1 && PF03489:Saposin-like type B, region 2|PF00026:Eukaryotic aspartyl protease|PF05184:Saposin-like type B, region 1	-		148.038	13.3521
107815153	323.908	11.6996	312.209	-300.509	orange			107812701	LOC107812701	(E%2CE)-geranyllinalool synthase-like && sp|Q93YV0|GES_ARATH (E,E)-geranyllinalool synthase OS=Arabidopsis thaliana OX=3702 GN=GES PE=1 SV=1 && PF01397:Terpene synthase, N-terminal domain|PF03936:Terpene synthase family, metal binding domain	-		200.915	13.1362
107828961	315.754	8.92512	306.829	-297.903	orange			107763186	LOC107763186	cyprosin-like%2C transcript variant X2 && sp|O65390|APA1_ARATH Aspartic proteinase A1 OS=Arabidopsis thaliana OX=3702 GN=APA1 PE=1 SV=1 && PF03489:Saposin-like type B, region 2|PF00026:Eukaryotic aspartyl protease|PF05184:Saposin-like type B, region 1	-		108.358	12.5076
107817203	312.554	9.18936	303.365	-294.175	orange			107775111	LOC107775111	uncharacterized LOC107775111%2C transcript variant X1 && - && -	-		135.367	12.2656
107784437	301.039	6.73952	294.299	-287.56	orange			107768909	LOC107768909	protein DETOXIFICATION 35-like && sp|F4JTB3|DTX35_ARATH Protein DETOXIFICATION 35 OS=Arabidopsis thaliana OX=3702 GN=DTX35 PE=1 SV=1 && PF01554:MatE	-		258.366	12.1669
107797741	297.819	3.53387	294.285	-290.752	orange			107795937	LOC107795937	uncharacterized LOC107795937 && sp|Q9SR62|RLPH2_ARATH Tyrosine-protein phosphatase RLPH2 OS=Arabidopsis thaliana OX=3702 GN=RLPH2 PE=1 SV=1 && PF00149:Calcineurin-like phosphoesterase	-		150.23	11.9193
107793054	268.53	7.70255	260.827	-253.125	orange			107815153	LOC107815153	serine carboxypeptidase II-2-like && sp|P55748|CBP22_HORVU Serine carboxypeptidase II-2 (Fragment) OS=Hordeum vulgare OX=4513 GN=CXP;2-2 PE=1 SV=1 && PF00450:Serine carboxypeptidase	-		323.908	11.6996
107783879	264.679	14.1827	250.497	-236.314	orange		BSPA	107772062	LOC107772062	bark storage protein A-like && sp|Q07469|BSPA_POPDE Bark storage protein A OS=Populus deltoides OX=3696 GN=BSPA PE=2 SV=1 && PF01048:Phosphorylase superfamily	-		393.451	11.256
107787913	260.906	14.1321	246.774	-232.642	orange			107807495	LOC107807495	acetyl-CoA-benzylalcohol acetyltransferase-like && sp|O64988|BEATH_CLABR Acetyl-CoA-benzylalcohol acetyltransferase OS=Clarkia breweri OX=36903 GN=BEAT PE=1 SV=1 && PF02458:Transferase family	-		108.427	11.0593
107768909	258.366	12.1669	246.199	-234.032	orange			107795773	LOC107795773	uncharacterized LOC107795773 && - && -	-		240.816	10.965
107796082	249.01	4.55073	244.46	-239.909	orange			107782790	LOC107782790	12-oxophytodienoate reductase 3-like && sp|Q9FEW9|OPR3_SOLLC 12-oxophytodienoate reductase 3 OS=Solanum lycopersicum OX=4081 GN=OPR3 PE=1 SV=1 && PF00724:NADH:flavin oxidoreductase / NADH oxidase family	-		147.862	10.6686
107795773	240.816	10.965	229.85	-218.885	orange			107786099	LOC107786099	mulatexin-like && - && -	-		108.631	10.6393
107774562	231.209	15.5131	215.696	-200.183	orange		SODB	107767307	LOC107767307	superoxide dismutase [Fe]%2C chloroplastic && sp|P22302|SODF_NICPL Superoxide dismutase [Fe], chloroplastic (Fragment) OS=Nicotiana plumbaginifolia OX=4092 GN=SODB PE=2 SV=1 && PF00081:Iron/manganese superoxide dismutases, alpha-hairpin domain	-		611.614	10.5013
107789942	230.762	7.70719	223.055	-215.348	orange			107796776	LOC107796776	3-ketoacyl-CoA synthase 6-like && sp|Q9XF43|KCS6_ARATH 3-ketoacyl-CoA synthase 6 OS=Arabidopsis thaliana OX=3702 GN=CUT1 PE=1 SV=1 && PF08541:3-Oxoacyl-[acyl-carrier-protein (ACP)] synthase III C terminal|PF08392:FAE1/Type III polyketide synthase-like protein	-		213.764	10.3454
107786848	222.241	6.88583	215.355	-208.47	orange			107800314	LOC107800314	rust resistance kinase Lr10-like%2C transcript variant X1 && sp|P93604|LRK10_WHEAT Rust resistance kinase Lr10 OS=Triticum aestivum OX=4565 GN=LRK10 PE=2 SV=1 && PF00069:Protein kinase domain	-		121.748	9.61865
107796776	213.764	10.3454	203.419	-193.073	orange			107817203	LOC107817203	phospho-2-dehydro-3-deoxyheptonate aldolase 2%2C chloroplastic-like && sp|P37822|AROG_SOLTU Phospho-2-dehydro-3-deoxyheptonate aldolase 2, chloroplastic OS=Solanum tuberosum OX=4113 GN=SHKB PE=2 SV=1 && PF01474:Class-II DAHP synthetase family	-		312.554	9.18936
107812701	200.915	13.1362	187.779	-174.643	orange			107831013	LOC107831013	methylthioribose kinase-like && sp|Q7XR61|MTK1_ORYSJ Methylthioribose kinase 1 OS=Oryza sativa subsp. japonica OX=39947 GN=MTK1 PE=2 SV=1 && -	-		147.891	8.96867
107772367	195.751	8.52556	187.226	-178.7	orange			107828961	LOC107828961	uncharacterized LOC107828961 && sp|O81831|CARP1_ARATH Calcium-binding protein KRP1 OS=Arabidopsis thaliana OX=3702 GN=KRP1 PE=2 SV=1 && PF13833:EF-hand domain pair	-		315.754	8.92512
107830560	188.975	15.6831	173.292	-157.609	orange		PDS	107788963	LOC107788963	15-cis-phytoene desaturase%2C chloroplastic/chromoplastic-like && sp|P80093|PDS_CAPAN 15-cis-phytoene desaturase, chloroplastic/chromoplastic OS=Capsicum annuum OX=4072 GN=PDS PE=1 SV=1 && PF01593:Flavin containing amine oxidoreductase	-		409.166	8.71016
107766391	178.055	7.80474	170.251	-162.446	orange			107772367	LOC107772367	mannose-6-phosphate isomerase 1-like && sp|Q9M884|MPI1_ARATH Mannose-6-phosphate isomerase 1 OS=Arabidopsis thaliana OX=3702 GN=PMI1 PE=1 SV=1 && PF01238:Phosphomannose isomerase type I	-		195.751	8.52556
107825776	177.362	7.1651	170.197	-163.032	orange			107820395	LOC107820395	uncharacterized LOC107820395 && - && PF02536:mTERF	mTERF		103.627	8.3732
107779024	169.319	14.6226	154.696	-140.074	orange			107773391	LOC107773391	probable 1-deoxy-D-xylulose-5-phosphate synthase 2%2C chloroplastic && sp|Q6YU51|DXS2_ORYSJ Probable 1-deoxy-D-xylulose-5-phosphate synthase 2, chloroplastic OS=Oryza sativa subsp. japonica OX=39947 GN=Os07g0190000 PE=2 SV=1 && PF13292:1-deoxy-D-xylulose-5-phosphate synthase|PF02779:Transketolase, pyrimidine binding domain	-		123.195	8.13742
107795937	150.23	11.9193	138.311	-126.391	orange			107766391	LOC107766391	random slug protein 5-like && sp|P53860|PDR16_YEAST Phosphatidylinositol transfer protein PDR16 OS=Saccharomyces cerevisiae (strain ATCC 204508 / S288c) OX=559292 GN=PDR16 PE=1 SV=1 && PF00650:CRAL/TRIO domain	-		178.055	7.80474
107818093	148.038	13.3521	134.685	-121.333	orange			107766072	LOC107766072	4-coumarate--CoA ligase 2-like && sp|O24146|4CL2_TOBAC 4-coumarate--CoA ligase 2 OS=Nicotiana tabacum OX=4097 GN=4CL2 PE=1 SV=1 && PF13193:AMP-binding enzyme C-terminal domain|PF00501:AMP-binding enzyme	-		119.765	7.73474
107831013	147.891	8.96867	138.923	-129.954	orange			107789942	LOC107789942	nuclear transport factor 2-like && sp|Q9C7F5|NTF2B_ARATH Nuclear transport factor 2B OS=Arabidopsis thaliana OX=3702 GN=NTF2B PE=1 SV=1 && PF02136:Nuclear transport factor 2 (NTF2) domain	-		230.762	7.70719
107782790	147.862	10.6686	137.193	-126.525	orange			107793054	LOC107793054	uncharacterized LOC107793054 && - && -	-		268.53	7.70255
107775111	135.367	12.2656	123.102	-110.836	orange		SPDE	107763093	LOC107763093	spermidine synthase%2C transcript variant X1 && sp|O48660|SPDE_NICSY Spermidine synthase OS=Nicotiana sylvestris OX=4096 PE=2 SV=1 && PF01564:Spermine/spermidine synthase domain|PF17284:Spermidine synthase tetramerisation domain	-		480.865	7.40155
107815575	129.903	6.03085	123.872	-117.841	orange			107825776	LOC107825776	eukaryotic translation initiation factor 2 subunit gamma-like && sp|P41091|IF2G_HUMAN Eukaryotic translation initiation factor 2 subunit 3 OS=Homo sapiens OX=9606 GN=EIF2S3 PE=1 SV=3 && PF00009:Elongation factor Tu GTP binding domain|PF09173:Initiation factor eIF2 gamma, C terminal|PF03144:Elongation factor Tu domain 2	-		177.362	7.1651
107817100	124.034	3.45617	120.578	-117.122	orange			107786848	LOC107786848	probable ribose-5-phosphate isomerase 2 && sp|Q9ZU38|RPI2_ARATH Probable ribose-5-phosphate isomerase 2 OS=Arabidopsis thaliana OX=3702 GN=RPI2 PE=1 SV=1 && PF06026:Ribose 5-phosphate isomerase A (phosphoriboisomerase A)	-		222.241	6.88583
107773391	123.195	8.13742	115.057	-106.92	orange			107784437	LOC107784437	40S ribosomal protein S17-like && sp|P49215|RS17_SOLLC 40S ribosomal protein S17 OS=Solanum lycopersicum OX=4081 GN=RPS17 PE=2 SV=3 && PF00833:Ribosomal S17	-		301.039	6.73952
107800314	121.748	9.61865	112.129	-102.511	orange			107776898	LOC107776898	lipase-like%2C transcript variant X1 && sp|P04635|LIP_STAHY Lipase OS=Staphylococcus hyicus OX=1284 GN=lip PE=1 SV=1 && -	-		74.7303	6.42972
107767304	120.852	3.56555	117.286	-113.721	orange			107788905	LOC107788905	4-coumarate--CoA ligase-like 5 && sp|M4IQR7|CCL5_HUMLU Probable CoA ligase CCL5 OS=Humulus lupulus OX=3486 GN=CCL5 PE=2 SV=1 && PF00501:AMP-binding enzyme|PF13193:AMP-binding enzyme C-terminal domain	-		78.8837	6.18355
107766072	119.765	7.73474	112.03	-104.296	orange		FLZ14	107822106	LOC107822106	uncharacterized LOC107822106 && sp|Q8GYX2|FLZ14_ARATH FCS-Like Zinc finger 14 OS=Arabidopsis thaliana OX=3702 GN=FLZ14 PE=1 SV=1 && PF04570:zinc-finger of the FCS-type, C2-C2	-		405.296	6.11009
107825738	110.995	5.78502	105.21	-99.4248	orange			107815575	LOC107815575	ABC transporter C family member 14-like%2C transcript variant X1 && sp|Q9LZJ5|AB14C_ARATH ABC transporter C family member 14 OS=Arabidopsis thaliana OX=3702 GN=ABCC14 PE=1 SV=1 && PF00005:ABC transporter|PF00664:ABC transporter transmembrane region	-		129.903	6.03085
107795426	110.463	4.33326	106.13	-101.796	orange			107792922	LOC107792922	caffeoylshikimate esterase-like && sp|Q9C942|CSE_ARATH Caffeoylshikimate esterase OS=Arabidopsis thaliana OX=3702 GN=CSE PE=1 SV=1 && PF12146:Serine aminopeptidase, S33	-		366.689	6.00769
107786099	108.631	10.6393	97.9917	-87.3524	orange			107825738	LOC107825738	transcription initiation factor IIB-2-like && sp|Q9SS44|TF2B2_ARATH Transcription initiation factor IIB-2 OS=Arabidopsis thaliana OX=3702 GN=TFIIB2 PE=2 SV=1 && PF00382:Transcription factor TFIIB repeat|PF08271:TFIIB zinc-binding	-		110.995	5.78502
107807495	108.427	11.0593	97.3681	-86.3088	orange			107805228	LOC107805228	uncharacterized LOC107805228 && - && PF00226:DnaJ domain	-		86.9811	5.69495
107763186	108.358	12.5076	95.8505	-83.3429	orange			107809374	LOC107809374	1-aminocyclopropane-1-carboxylate oxidase-like && sp|P31237|ACCO_ACTDE 1-aminocyclopropane-1-carboxylate oxidase OS=Actinidia deliciosa OX=3627 GN=ACO PE=2 SV=1 && PF03171:2OG-Fe(II) oxygenase superfamily|PF14226:non-haem dioxygenase in morphine synthesis N-terminal	-		81.3417	5.53828
107820531	103.682	5.30645	98.3756	-93.0692	orange			107771170	LOC107771170	premnaspirodiene oxygenase-like && sp|A6YIH8|C7D55_HYOMU Premnaspirodiene oxygenase OS=Hyoscyamus muticus OX=35626 GN=CYP71D55 PE=1 SV=1 && PF00067:Cytochrome P450	-		86.8067	5.41967
107820395	103.627	8.3732	95.2539	-86.8807	orange			107820531	LOC107820531	D-lactate dehydrogenase [cytochrome]%2C mitochondrial-like && sp|Q94AX4|DLD_ARATH D-lactate dehydrogenase [cytochrome], mitochondrial OS=Arabidopsis thaliana OX=3702 GN=DLD PE=1 SV=1 && PF02913:FAD linked oxidases, C-terminal domain	-		103.682	5.30645
107831494	99.9849	2.6545	97.3304	-94.6759	orange			107821267	LOC107821267	protein ECERIFERUM 1-like && sp|F4HVY0|CER1_ARATH Very-long-chain aldehyde decarbonylase CER1 OS=Arabidopsis thaliana OX=3702 GN=CER1 PE=1 SV=1 && PF12076:WAX2 C-terminal domain	-		81.3861	4.68691
107800775	99.6649	2.97668	96.6882	-93.7115	orange			107796082	LOC107796082	UBP1-associated protein 2B-like%2C transcript variant X1 && sp|Q9LES2|UBA2A_ARATH UBP1-associated protein 2A OS=Arabidopsis thaliana OX=3702 GN=UBA2A PE=1 SV=1 && PF00076:RNA recognition motif. (a.k.a. RRM, RBD, or RNP domain)	-		249.01	4.55073
107805228	86.9811	5.69495	81.2862	-75.5912	orange			107795426	LOC107795426	uncharacterized LOC107795426 && - && -	-		110.463	4.33326
107771170	86.8067	5.41967	81.387	-75.9674	orange			107805357	LOC107805357	protein trichome birefringence-like && sp|Q9FG35|TBR_ARATH Protein trichome birefringence OS=Arabidopsis thaliana OX=3702 GN=TBR PE=1 SV=1 && PF13839:GDSL/SGNH-like Acyl-Esterase family found in Pmr5 and Cas1p|PF14416:PMR5 N terminal Domain	-		78.3489	4.29736
107821267	81.3861	4.68691	76.6992	-72.0123	orange			107759662	LOC107759662	uncharacterized LOC107759662 && - && -	-		69.623	4.18973
107809374	81.3417	5.53828	75.8034	-70.2651	orange			107767304	LOC107767304	probable 20S rRNA accumulation protein 4%2C transcript variant X3 && sp|P25040|TSR4_YEAST 20S rRNA accumulation protein 4 OS=Saccharomyces cerevisiae (strain ATCC 204508 / S288c) OX=559292 GN=TSR4 PE=1 SV=2 && PF04194:Programmed cell death protein 2, C-terminal putative domain	-		120.852	3.56555
107788905	78.8837	6.18355	72.7001	-66.5166	orange			107797741	LOC107797741	probable bifunctional methylthioribulose-1-phosphate dehydratase/enolase-phosphatase E1 1 && sp|E0CSI1|MTBC1_VITVI Probable bifunctional methylthioribulose-1-phosphate dehydratase/enolase-phosphatase E1 1 OS=Vitis vinifera OX=29760 GN=VIT_19s0014g02480 PE=3 SV=2 && PF00596:Class II Aldolase and Adducin N-terminal domain	-		297.819	3.53387
107805357	78.3489	4.29736	74.0515	-69.7542	orange			107817100	LOC107817100	- && sp|B8AFI3|GLO14_ORYSI Very-long-chain aldehyde decarbonylase GL1-4 OS=Oryza sativa subsp. indica OX=39946 GN=GL1-4 PE=3 SV=1 && -	-		124.034	3.45617
107776898	74.7303	6.42972	68.3006	-61.8709	orange			107813303	LOC107813303	MADS-box protein SOC1-like%2C transcript variant X1 && sp|O64645|SOC1_ARATH MADS-box protein SOC1 OS=Arabidopsis thaliana OX=3702 GN=SOC1 PE=1 SV=1 && PF00319:SRF-type transcription factor (DNA-binding and dimerisation domain)|PF01486:K-box region	MADS-MIKC		71.2705	3.33223
107813303	71.2705	3.33223	67.9383	-64.606	orange			107800775	LOC107800775	uncharacterized LOC107800775%2C transcript variant X3 && - && -	-		99.6649	2.97668
107759662	69.623	4.18973	65.4332	-61.2435	orange			107820956	LOC107820956	lipoamide acyltransferase component of branched-chain alpha-keto acid dehydrogenase complex%2C mitochondrial-like%2C transcript variant X1 && sp|Q9M7Z1|ODB2_ARATH Lipoamide acyltransferase component of branched-chain alpha-keto acid dehydrogenase complex, mitochondrial OS=Arabidopsis thaliana OX=3702 GN=BCE2 PE=1 SV=1 && PF00198:2-oxoacid dehydrogenases acyltransferase (catalytic domain)|PF00364:…	-		44.4688	2.89765
novel.1422	67.2178	1.96185	65.2559	-63.2941	orange			107831494	LOC107831494	bifunctional purple acid phosphatase 26-like%2C transcript variant X2 && sp|Q949Y3|PPA26_ARATH Bifunctional purple acid phosphatase 26 OS=Arabidopsis thaliana OX=3702 GN=PAP26 PE=1 SV=1 && PF00149:Calcineurin-like phosphoesterase|PF14008:Iron/zinc purple acid phosphatase-like protein C|PF16656:Purple acid Phosphatase, N-terminal domain	-		99.9849	2.6545
107820032	45.6681	1.99677	43.6713	-41.6745	orange			107820032	LOC107820032	3-ketoacyl-CoA synthase 11-like && sp|O48780|KCS11_ARATH 3-ketoacyl-CoA synthase 11 OS=Arabidopsis thaliana OX=3702 GN=KCS11 PE=1 SV=1 && PF08392:FAE1/Type III polyketide synthase-like protein|PF08541:3-Oxoacyl-[acyl-carrier-protein (ACP)] synthase III C terminal	-		45.6681	1.99677
107820956	44.4688	2.89765	41.5712	-38.6735	orange			novel.1422	-	- && - && -	-		67.2178	1.96185
107801511	44.4172	1.94315	42.474	-40.5309	orange			107801511	LOC107801511	BTB/POZ and TAZ domain-containing protein 4-like%2C transcript variant X3 && sp|Q9FJX5|BT4_ARATH BTB/POZ and TAZ domain-containing protein 4 OS=Arabidopsis thaliana OX=3702 GN=BT4 PE=1 SV=1 && PF00651:BTB/POZ domain|PF02135:TAZ zinc finger	TAZ		44.4172	1.94315
107822147	30.2576	0.99083	29.2668	-28.276	orange			107822147	LOC107822147	uncharacterized sugar kinase slr0537-like && sp|Q63B75|IOLC1_BACCZ 5-dehydro-2-deoxygluconokinase 1 OS=Bacillus cereus (strain ZK / E33L) OX=288681 GN=iolC1 PE=3 SV=1 && PF00294:pfkB family carbohydrate kinase	-		30.2576	0.99083
novel.288	29.2193	0.824929	28.3944	-27.5694	orange			novel.288		- && - && -	-		29.2193	0.824929

## Sheet: tan connetivity
gene_id	kTotal	kWithin	kOut	kDiff	module						gene name	gene_description	Subfamily	Family	kTotal	kWithin
107793633	877.223	8.91052	868.312	-859.402	tan					107762119	LOC107762119	uncharacterized LOC107762119 && - && -	-		336.667	54.3723
107797444	751.685	28.3644	723.321	-694.956	tan					107797959	LOC107797959	uncharacterized LOC107797959%2C transcript variant X2 && - && -	-		491.806	46.5119
107792124	710.12	28.6566	681.463	-652.807	tan				At3g05170	107771358	LOC107771358	phosphoglycerate mutase-like protein AT74H%2C transcript variant X1 && sp|Q9MAA2|AT74_ARATH Phosphoglycerate mutase-like protein AT74 OS=Arabidopsis thaliana OX=3702 GN=At3g05170 PE=2 SV=1 && PF00300:Histidine phosphatase superfamily (branch 1)	-		437.941	46.5104	表明可能是一种类似于磷酸甘油酸变位酶（phosphoglycerate mutase）的蛋白质。磷酸甘油酸变位酶参与糖酵解和糖异生等代谢途径。
107823741	656.764	11.5205	645.244	-633.723	tan					107813954	LOC107813954	uncharacterized LOC107813954 && - && -	-		326.858	45.0708
107790837	585.45	19.2111	566.239	-547.027	tan				RNP1	107773440	LOC107773440	heterogeneous nuclear ribonucleoprotein 1-like && sp|Q8W034|RNP1_ARATH Heterogeneous nuclear ribonucleoprotein 1 OS=Arabidopsis thaliana OX=3702 GN=RNP1 PE=1 SV=1 && PF00076:RNA recognition motif. (a.k.a. RRM, RBD, or RNP domain)	-		407.061	44.5742	异质核糖核蛋白通常参与到RNA的加工、运输和调控等多种生物学过程。
107787746	583.76	18.4041	565.356	-546.952	tan				AGO1B	107810754	LOC107810754	protein argonaute 1C-like%2C transcript variant X4 && sp|Q7XSA2|AGO1B_ORYSJ Protein argonaute 1B OS=Oryza sativa subsp. japonica OX=39947 GN=AGO1B PE=2 SV=3 && PF02171:Piwi domain	-		491.135	44.1086	参与到小RNA的结合和核酸切割等功能。
107782892	573.173	40.388	532.785	-492.397	tan				PP2AB2	107827514	LOC107827514	serine/threonine protein phosphatase 2A 55 kDa regulatory subunit B beta isoform-like%2C transcript variant X2 && sp|Q39247|2ABB_ARATH Serine/threonine protein phosphatase 2A 55 kDa regulatory subunit B beta isoform OS=Arabidopsis thaliana OX=3702 GN=PP2AB2 PE=1 SV=1 && -	-		277.598	43.439	这类亚基通常参与到蛋白磷酸酶2A的组装和调控中。
107827379	564.684	29.1793	535.504	-506.325	tan					107823649	LOC107823649	uncharacterized LOC107823649 && - && -	-		352.145	43.1732
107829944	542.761	17.4664	525.295	-507.829	tan					107813038	LOC107813038	uncharacterized LOC107813038%2C transcript variant X4 && - && -	-		315.439	42.8413
7564683	542.002	29.6451	512.357	-482.712	tan				At4g33760	107764780	LOC107764780	aspartate--tRNA ligase%2C chloroplastic/mitochondrial-like && sp|F4JJT9|SYDM_ARATH Aspartate--tRNA ligase, chloroplastic/mitochondrial OS=Arabidopsis thaliana OX=3702 GN=At4g33760 PE=2 SV=1 && PF00152:tRNA synthetases class II (D, K and N)|PF02938:GAD domain	-		356.946	41.1364	与tRNA合成和相关的生物学过程有关。
107824428	541.596	34.5733	507.023	-472.449	tan					107782892	LOC107782892	putative GTP diphosphokinase RSH1%2C chloroplastic && sp|P0DKG8|RSH1L_ARATH Putative GTP diphosphokinase RSH1, chloroplastic OS=Arabidopsis thaliana OX=3702 GN=RSH1 PE=1 SV=1 && PF02824:TGS domain|PF04607:Region found in RelA / SpoT proteins	-		573.173	40.388
107772152	525.322	40.0668	485.255	-445.188	tan					107816330	LOC107816330	phytoene dehydrogenase%2C chloroplastic/chromoplastic-like && sp|P28554|PDS_SOLLC 15-cis-phytoene desaturase, chloroplastic/chromoplastic OS=Solanum lycopersicum OX=4081 GN=PDS PE=1 SV=1 && PF01593:Flavin containing amine oxidoreductase	-		348.986	40.3259
107802995	509.341	22.5177	486.823	-464.305	tan					107772152	LOC107772152	uncharacterized LOC107772152%2C transcript variant X3 && sp|Q96Q15|SMG1_HUMAN Serine/threonine-protein kinase SMG1 OS=Homo sapiens OX=9606 GN=SMG1 PE=1 SV=3 && -	-		525.322	40.0668
107825312	508.936	18.9353	490.001	-471.065	tan					107802784	LOC107802784	F-box protein At1g55000-like && sp|Q9FZ32|FB60_ARATH F-box protein At1g55000 OS=Arabidopsis thaliana OX=3702 GN=At1g55000 PE=1 SV=1 && PF01476:LysM domain	-		436.439	39.7308
107827851	505.082	23.8461	481.236	-457.389	tan					107785794	LOC107785794	uncharacterized LOC107785794 && - && PF03004:Plant transposase (Ptta/En/Spm family)	-		184.624	39.6636
107811438	504.241	29.8292	474.412	-444.583	tan					107780463	LOC107780463	protein TRANSPORT INHIBITOR RESPONSE 1-like && sp|Q7XVM8|TIR1B_ORYSJ Transport inhibitor response 1-like protein Os04g0395600 OS=Oryza sativa subsp. japonica OX=39947 GN=Os04g0395600 PE=2 SV=1 && -	-		393.642	39.574
107801874	499.702	23.3195	476.383	-453.063	tan					107764759	LOC107764759	uncharacterized LOC107764759 && - && PF10607:CTLH/CRA C-terminal to LisH motif domain	-		412.401	39.2682
107784129	499.135	10.1449	488.99	-478.845	tan					107827076	LOC107827076	chaperone protein DnaJ-like%2C transcript variant X2 && sp|A7GT07|DNAJ_BACCN Chaperone protein DnaJ OS=Bacillus cytotoxicus (strain DSM 22905 / CIP 110041 / 391-98 / NVH 391-98) OX=315749 GN=dnaJ PE=3 SV=1 && PF00226:DnaJ domain	-		207.074	38.9946
107770609	498.134	13.5402	484.594	-471.054	tan					107761762	LOC107761762	ubiquitin-conjugating enzyme E2 22-like && sp|Q9FF66|UBC22_ARATH Ubiquitin-conjugating enzyme E2 22 OS=Arabidopsis thaliana OX=3702 GN=UBC22 PE=1 SV=1 && PF00179:Ubiquitin-conjugating enzyme	-		379.211	38.5052
107787960	494.113	13.007	481.106	-468.099	tan					107800205	LOC107800205	transcription factor VIP1-like && sp|Q9MA75|VIP1_ARATH Transcription factor VIP1 OS=Arabidopsis thaliana OX=3702 GN=VIP1 PE=1 SV=1 && PF00170:bZIP transcription factor	bZIP		208.606	38.3885
107797959	491.806	46.5119	445.295	-398.783	tan					107797823	LOC107797823	protein DA1-like%2C transcript variant X2 && sp|Q8W4F0|DAR1_ARATH Protein DA1-related 1 OS=Arabidopsis thaliana OX=3702 GN=DAR1 PE=1 SV=3 && PF12315:Protein DA1	-		247.972	37.1003
107810754	491.135	44.1086	447.027	-402.918	tan					107759668	LOC107759668	- && sp|F4JQH3|AMPP1_ARATH Aminopeptidase P1 OS=Arabidopsis thaliana OX=3702 GN=APP1 PE=1 SV=1 && PF16188:C-terminal region of peptidase_M24|PF00557:Metallopeptidase family M24	-		348.54	36.7805
107800360	488.162	16.5162	471.646	-455.13	tan					107817817	LOC107817817	probable transmembrane GTPase FZO-like%2C chloroplastic && sp|Q1KPV0|FZL_ARATH Probable transmembrane GTPase FZO-like, chloroplastic OS=Arabidopsis thaliana OX=3702 GN=FZL PE=1 SV=1 && -	-		306.298	36.7232
107815146	486.721	34.2755	452.446	-418.17	tan					107804379	LOC107804379	bifunctional nitrilase/nitrile hydratase NIT4A && sp|Q42965|NRL4A_TOBAC Bifunctional nitrilase/nitrile hydratase NIT4A OS=Nicotiana tabacum OX=4097 GN=NIT4A PE=2 SV=1 && PF00795:Carbon-nitrogen hydrolase	-		393.232	36.4185
107759016	486.661	26.2193	460.442	-434.223	tan					107760136	LOC107760136	transmembrane protein 184C-like && sp|A2VDL9|T184B_BOVIN Transmembrane protein 184B OS=Bos taurus OX=9913 GN=TMEM184B PE=2 SV=1 && PF03619:Organic solute transporter Ostalpha	-		359.055	36.3453
107785342	485.659	24.8418	460.817	-435.975	tan					107787323	LOC107787323	beta-galactosidase 17%2C transcript variant X3 && sp|Q93Z24|BGA17_ARATH Beta-galactosidase 17 OS=Arabidopsis thaliana OX=3702 GN=BGAL17 PE=2 SV=1 && PF01301:Glycosyl hydrolases family 35	-		399.617	35.8012
107794544	482.264	33.0421	449.222	-416.18	tan					novel.2150	-	- && sp|Q9LZB8|AB29B_ARATH ABC transporter B family member 29, chloroplastic OS=Arabidopsis thaliana OX=3702 GN=ABCB29 PE=1 SV=1 && -	-		345.333	35.7724
107762893	481.459	32.0645	449.395	-417.33	tan					107793776	LOC107793776	endoplasmic reticulum-Golgi intermediate compartment protein 3-like%2C transcript variant X2 && sp|Q5EAE0|ERGI3_BOVIN Endoplasmic reticulum-Golgi intermediate compartment protein 3 OS=Bos taurus OX=9913 GN=ERGIC3 PE=2 SV=1 && PF13850:Endoplasmic Reticulum-Golgi Intermediate Compartment (ERGIC)|PF07970:Endoplasmic reticulum vesicle transporter	-		222.831	35.612
107823008	481.432	30.3019	451.13	-420.828	tan					107832397	LOC107832397	N-(5'-phosphoribosyl)anthranilate isomerase 1%2C chloroplastic-like && sp|Q42440|PAI1_ARATH N-(5'-phosphoribosyl)anthranilate isomerase 1, chloroplastic OS=Arabidopsis thaliana OX=3702 GN=PAI1 PE=2 SV=1 && PF00697:N-(5'phosphoribosyl)anthranilate (PRA) isomerase	-		224.029	35.0925
novel.2394	471.56	34.0427	437.518	-403.475	tan					107824428	LOC107824428	xaa-Pro dipeptidase%2C transcript variant X3 && sp|P12955|PEPD_HUMAN Xaa-Pro dipeptidase OS=Homo sapiens OX=9606 GN=PEPD PE=1 SV=3 && PF00557:Metallopeptidase family M24|PF05195:Aminopeptidase P, N-terminal domain	-		541.596	34.5733
107817826	451.252	25.5432	425.709	-400.165	tan					107815146	LOC107815146	TMV resistance protein N-like%2C transcript variant X1 && sp|Q40392|TMVRN_NICGU TMV resistance protein N OS=Nicotiana glutinosa OX=35889 GN=N PE=1 SV=1 && PF00931:NB-ARC domain|PF13855:Leucine rich repeat|PF01582:TIR domain	-		486.721	34.2755
107824683	445.482	27.9992	417.483	-389.484	tan					107782706	LOC107782706	homeobox-leucine zipper protein ATHB-13-like%2C transcript variant X1 && sp|Q8LC03|ATB13_ARATH Homeobox-leucine zipper protein ATHB-13 OS=Arabidopsis thaliana OX=3702 GN=ATHB-13 PE=2 SV=2 && PF02183:Homeobox associated leucine zipper|PF00046:Homeodomain	HB-HD-ZIP		205.79	34.1004
107812297	443.38	24.9206	418.459	-393.539	tan					novel.2394	-	- && - && -	-		471.56	34.0427
107811730	441.035	31.4814	409.553	-378.072	tan					107803003	LOC107803003	F-box protein PP2-B10-like && sp|Q3E6P4|FB95_ARATH F-box protein At2g02240 OS=Arabidopsis thaliana OX=3702 GN=At2g02240 PE=2 SV=1 && PF14299:Phloem protein 2	-		246.24	33.9919
107789392	440.123	19.4179	420.705	-401.287	tan					107792995	LOC107792995	calcium homeostasis endoplasmic reticulum protein-like && - && PF04818:RNA polymerase II-binding domain.|PF01805:Surp module	-		261.737	33.8843
107771358	437.941	46.5104	391.43	-344.92	tan					800437	ycf3	- && sp|Q3C1H7|YCF3_NICSY Photosystem I assembly protein Ycf3 OS=Nicotiana sylvestris OX=4096 GN=ycf3 PE=3 SV=1 && PF00515:Tetratricopeptide repeat	-		295.548	33.7035
107802784	436.439	39.7308	396.708	-356.977	tan					107767892	LOC107767892	uncharacterized protein HI_0077-like && sp|P43935|Y077_HAEIN Uncharacterized protein HI_0077 OS=Haemophilus influenzae (strain ATCC 51907 / DSM 11121 / KW20 / Rd) OX=71421 GN=HI_0077 PE=4 SV=1 && PF04305:Protein of unknown function (DUF455)	-		336.466	33.6746
107760631	434.332	19.6115	414.721	-395.109	tan					107802987	LOC107802987	phosphoglycerate kinase%2C cytosolic-like%2C transcript variant X1 && sp|P12782|PGKH_WHEAT Phosphoglycerate kinase, chloroplastic OS=Triticum aestivum OX=4565 PE=2 SV=1 && -	-		250.566	33.5085
107813901	434.126	27.4783	406.647	-379.169	tan					107786510	LOC107786510	eIF-2-alpha kinase GCN2-like%2C transcript variant X1 && sp|Q9LX30|GCN2_ARATH eIF-2-alpha kinase GCN2 OS=Arabidopsis thaliana OX=3702 GN=GCN2 PE=2 SV=2 && -	-		336.989	33.4874
107830241	425.753	18.1504	407.603	-389.452	tan					107773784	LOC107773784	extensin-like && - && -	-		352.77	33.2885
107780920	419.949	25.0183	394.931	-369.912	tan					107763822	LOC107763822	uncharacterized LOC107763822 && sp|Q94HW2|POLR1_ARATH Retrovirus-related Pol polyprotein from transposon RE1 OS=Arabidopsis thaliana OX=3702 GN=RE1 PE=2 SV=1 && PF14244:gag-polypeptide of LTR copia-type|PF03732:Retrotransposon gag protein	-		366.216	33.1206
107760660	414.036	30.9989	383.037	-352.038	tan					107794544	LOC107794544	pyrophosphate-energized vacuolar membrane proton pump-like && sp|P31414|AVP1_ARATH Pyrophosphate-energized vacuolar membrane proton pump 1 OS=Arabidopsis thaliana OX=3702 GN=AVP1 PE=1 SV=1 && PF03030:Inorganic H+ pyrophosphatase	-		482.264	33.0421
107764759	412.401	39.2682	373.133	-333.865	tan					107784385	LOC107784385	- && sp|Q84N38|PVIP_NICBE OBERON-like protein OS=Nicotiana benthamiana OX=4100 GN=PVIP PE=1 SV=1 && -	-		299.692	32.8192
107786715	409.275	22.9811	386.294	-363.313	tan					107785549	LOC107785549	- && sp|Q9FMK7|BT1_ARATH BTB/POZ and TAZ domain-containing protein 1 OS=Arabidopsis thaliana OX=3702 GN=BT1 PE=1 SV=1 && -	-		270.984	32.7209
107773440	407.061	44.5742	362.487	-317.913	tan					107831340	LOC107831340	glutathione S-transferase 1-like%2C transcript variant X3 && sp|P57108|GSTZ_EUPES Glutathione S-transferase zeta class OS=Euphorbia esula OX=3993 PE=2 SV=1 && -	-		193.017	32.3339
novel.3418	404.86	31.0154	373.844	-342.829	tan					107778379	LOC107778379	uncharacterized LOC107778379 && - && -	-		181.851	32.288
107785910	404.73	21.0339	383.697	-362.663	tan					107814699	LOC107814699	uncharacterized LOC107814699%2C transcript variant X2 && - && -	-		253.002	32.1255
107787323	399.617	35.8012	363.815	-328.014	tan					107762893	LOC107762893	phosphoinositide phosphatase SAC8-like%2C transcript variant X1 && sp|Q96328|SAC8_ARATH Phosphoinositide phosphatase SAC8 OS=Arabidopsis thaliana OX=3702 GN=SAC8 PE=2 SV=1 && PF02383:SacI homology domain	-		481.459	32.0645
107780463	393.642	39.574	354.068	-314.494	tan					107760463	LOC107760463	ion channel CASTOR-like && sp|Q75LD5|CASTO_ORYSJ Probable ion channel CASTOR OS=Oryza sativa subsp. japonica OX=39947 GN=Os03g0843600 PE=2 SV=1 && -	-		372.698	31.9365
107804379	393.232	36.4185	356.813	-320.395	tan					107805908	LOC107805908	F-box/kelch-repeat protein At3g06240-like%2C transcript variant X2 && sp|Q8GXC7|FBK50_ARATH F-box/kelch-repeat protein At3g06240 OS=Arabidopsis thaliana OX=3702 GN=At3g06240 PE=2 SV=1 && PF00646:F-box domain|PF07734:F-box associated	-		204.603	31.9046
107802862	392.207	23.4691	368.738	-345.269	tan					107784663	LOC107784663	protein IQ-DOMAIN 14-like && sp|A0A1P8BH03|IQD12_ARATH Protein IQ-DOMAIN 12 OS=Arabidopsis thaliana OX=3702 GN=IQD12 PE=1 SV=1 && PF00612:IQ calmodulin-binding motif|PF13178:Protein of unknown function (DUF4005)	-		222.817	31.5343
novel.1646	387.357	22.8566	364.5	-341.643	tan					107811730	LOC107811730	uncharacterized LOC107811730%2C transcript variant X4 && sp|C6TAY1|SOMT2_SOYBN Flavonoid 4'-O-methyltransferase OS=Glycine max OX=3847 PE=1 SV=1 && -	-		441.035	31.4814
107819772	384.953	16.682	368.271	-351.589	tan					107775734	LOC107775734	- && - && -	-		330.495	31.3187
107801605	384.029	23.809	360.22	-336.411	tan					107759787	LOC107759787	uncharacterized LOC107759787%2C transcript variant X1 && - && -	-		310.789	31.2127
107761762	379.211	38.5052	340.706	-302.201	tan					novel.3418	-	- && - && PF13456:Reverse transcriptase-like	-		404.86	31.0154
107824554	375.199	14.8991	360.3	-345.401	tan					107760660	LOC107760660	gamma-glutamyl hydrolase 2-like && sp|O65355|GGH2_ARATH Gamma-glutamyl hydrolase 2 OS=Arabidopsis thaliana OX=3702 GN=GGH2 PE=1 SV=2 && PF07722:Peptidase C26	-		414.036	30.9989
107826863	374.958	25.3772	349.58	-324.203	tan					107763440	LOC107763440	aspartyl protease family protein At5g10770-like && sp|Q8S9J6|ASPA_ARATH Aspartyl protease family protein At5g10770 OS=Arabidopsis thaliana OX=3702 GN=At5g10770 PE=2 SV=1 && PF14541:Xylanase inhibitor C-terminal|PF14543:Xylanase inhibitor N-terminal	-		278.667	30.646
107760463	372.698	31.9365	340.762	-308.825	tan					107823008	LOC107823008	uncharacterized LOC107823008%2C transcript variant X1 && - && PF03004:Plant transposase (Ptta/En/Spm family)	-		481.432	30.3019
107763822	366.216	33.1206	333.095	-299.974	tan					107819325	LOC107819325	ethylene-responsive transcription factor RAP2-4-like%2C transcript variant X1 && sp|Q8H1E4|RAP24_ARATH Ethylene-responsive transcription factor RAP2-4 OS=Arabidopsis thaliana OX=3702 GN=RAP2-4 PE=1 SV=1 && PF00847:AP2 domain	AP2/ERF-ERF		352.935	30.1541
107829077	365.267	20.5802	344.687	-324.107	tan					107811438	LOC107811438	phospholipase D delta-like && sp|Q9C5Y0|PLDD1_ARATH Phospholipase D delta OS=Arabidopsis thaliana OX=3702 GN=PLDDELTA PE=1 SV=2 && PF00168:C2 domain|PF12357:Phospholipase D C terminal|PF00614:Phospholipase D Active site motif	-		504.241	29.8292
107832391	364.361	17.5577	346.803	-329.246	tan					107827090	LOC107827090	bifunctional purple acid phosphatase 26-like && sp|Q949Y3|PPA26_ARATH Bifunctional purple acid phosphatase 26 OS=Arabidopsis thaliana OX=3702 GN=PAP26 PE=1 SV=1 && PF00149:Calcineurin-like phosphoesterase|PF16656:Purple acid Phosphatase, N-terminal domain|PF14008:Iron/zinc purple acid phosphatase-like protein C	-		202.662	29.7929
107811606	364.274	26.2382	338.035	-311.797	tan					7564683	psbI	photosystem II protein I && sp|A9LYG9|PSBI_ACOAM Photosystem II reaction center protein I OS=Acorus americanus OX=263995 GN=psbI PE=3 SV=1 && -	-		542.002	29.6451
107760136	359.055	36.3453	322.71	-286.365	tan					107786708	LOC107786708	uncharacterized LOC107786708 && - && -	-		255.257	29.5599
107810840	358.225	11.3577	346.867	-335.51	tan					107793760	LOC107793760	glutathione S-transferase T1-like && sp|Q9ZRT5|GSTT1_ARATH Glutathione S-transferase T1 OS=Arabidopsis thaliana OX=3702 GN=GSTT1 PE=2 SV=1 && PF02798:Glutathione S-transferase, N-terminal domain	-		240.861	29.2769
107772206	358.008	20.7003	337.308	-316.607	tan					107827379	LOC107827379	isopentenyl-diphosphate Delta-isomerase I-like && sp|Q39472|IDI1_CLABR Isopentenyl-diphosphate Delta-isomerase I OS=Clarkia breweri OX=36903 GN=IPI1 PE=2 SV=2 && -	-		564.684	29.1793
107797829	357.768	18.4204	339.347	-320.927	tan					107780423	LOC107780423	uncharacterized LOC107780423 && sp|Q9FME8|OPT4_ARATH Oligopeptide transporter 4 OS=Arabidopsis thaliana OX=3702 GN=OPT4 PE=1 SV=1 && -	-		247.202	29.0631
107764780	356.946	41.1364	315.809	-274.673	tan					107831252	LOC107831252	protein SIEL-like && sp|Q8VZA0|SIEL_ARATH Protein SIEL OS=Arabidopsis thaliana OX=3702 GN=SIEL PE=1 SV=1 && -	-		308.371	28.8952
107805844	352.986	25.1481	327.837	-302.689	tan					107802258	LOC107802258	uncharacterized LOC107802258 && - && -	-		181.42	28.8582
107819325	352.935	30.1541	322.781	-292.627	tan					107792124	LOC107792124	uncharacterized LOC107792124%2C transcript variant X3 && - && -	-		710.12	28.6566
107773784	352.77	33.2885	319.482	-286.193	tan					107778744	LOC107778744	high mobility group B protein 15-like && sp|Q9MAT6|HMG15_ARATH High mobility group B protein 15 OS=Arabidopsis thaliana OX=3702 GN=HMGB15 PE=2 SV=1 && PF00505:HMG (high mobility group) box	HMG		180.618	28.5582
107823649	352.145	43.1732	308.972	-265.799	tan					107797444	LOC107797444	allantoate deiminase-like && sp|I1L153|AAH2_SOYBN Allantoate deiminase 2 OS=Glycine max OX=3847 GN=AAH2 PE=1 SV=1 && PF07687:Peptidase dimerisation domain|PF01546:Peptidase family M20/M25/M40	-		751.685	28.3644
novel.1814	349.124	6.77323	342.351	-335.578	tan					107813430	LOC107813430	uncharacterized LOC107813430 && - && PF13320:Domain of unknown function (DUF4091)	-		167.196	28.2622
107816330	348.986	40.3259	308.66	-268.334	tan					107785977	LOC107785977	uncharacterized LOC107785977 && - && -	-		335.377	28.0985
107759668	348.54	36.7805	311.759	-274.978	tan					107766246	LOC107766246	UDP-arabinose 4-epimerase 1-like%2C transcript variant X2 && sp|Q9SA77|ARAE1_ARATH UDP-arabinose 4-epimerase 1 OS=Arabidopsis thaliana OX=3702 GN=MUR4 PE=1 SV=1 && PF16363:GDP-mannose 4,6 dehydratase	-		190.642	28.0256
107829839	347.666	22.6681	324.998	-302.33	tan					107824683	LOC107824683	endonuclease MutS2-like%2C transcript variant X1 && sp|P73625|MUTS2_SYNY3 Endonuclease MutS2 OS=Synechocystis sp. (strain PCC 6803 / Kazusa) OX=1111708 GN=mutS2 PE=3 SV=1 && PF01713:Smr domain	-		445.482	27.9992
800456	346.533	26.1371	320.396	-294.259	tan					107761706	LOC107761706	vacuolar-sorting receptor 3-like && sp|P93484|VSR1_PEA Vacuolar-sorting receptor 1 OS=Pisum sativum OX=3888 GN=BP80 PE=1 SV=1 && PF02225:PA domain|PF12662:Complement Clr-like EGF-like	-		271.811	27.9176
novel.2150	345.333	35.7724	309.56	-273.788	tan					107800268	LOC107800268	probable xyloglucan endotransglucosylase/hydrolase protein 6 && sp|Q8LER3|XTH7_ARATH Probable xyloglucan endotransglucosylase/hydrolase protein 7 OS=Arabidopsis thaliana OX=3702 GN=XTH7 PE=2 SV=2 && PF00722:Glycosyl hydrolases family 16|PF06955:Xyloglucan endo-transglycosylase (XET) C-terminus	-		174.363	27.8738
107823434	344.472	13.3576	331.114	-317.757	tan					107805391	LOC107805391	vacuolar-sorting receptor 6-like && sp|Q9FYH7|VSR6_ARATH Vacuolar-sorting receptor 6 OS=Arabidopsis thaliana OX=3702 GN=VSR6 PE=2 SV=3 && PF02225:PA domain	-		313.532	27.8425
107803793	344.444	19.0987	325.345	-306.246	tan					107760223	LOC107760223	DNA polymerase I-like%2C transcript variant X1 && sp|Q04957|DPO1_BACCA DNA polymerase I OS=Bacillus caldotenax OX=1395 GN=polA PE=1 SV=1 && PF01367:5'-3' exonuclease, C-terminal SAM fold	-		186.568	27.6885
107826865	342.273	18.5748	323.699	-305.124	tan					107813901	LOC107813901	polyadenylate-binding protein-interacting protein 4-like%2C transcript variant X1 && sp|Q94AM9|CID4_ARATH Polyadenylate-binding protein-interacting protein 4 OS=Arabidopsis thaliana OX=3702 GN=CID4 PE=2 SV=1 && PF14438:Ataxin 2 SM domain|PF06741:LsmAD domain	-		434.126	27.4783
107801328	342.146	17.6121	324.534	-306.922	tan					107829325	LOC107829325	transcription initiation factor TFIID subunit 12-like%2C transcript variant X1 && sp|Q9SR71|TAF12_ARATH Transcription initiation factor TFIID subunit 12 OS=Arabidopsis thaliana OX=3702 GN=TAF12 PE=1 SV=1 && PF03847:Transcription initiation factor TFIID subunit A	-		261.2	26.8899
107768021	340.557	17.887	322.67	-304.783	tan					novel.4033	-	- && - && -	-		154.957	26.4975
107792285	340.478	21.1086	319.369	-298.261	tan					107811606	LOC107811606	putative pentatricopeptide repeat-containing protein At1g74580%2C transcript variant X2 && sp|Q9CA58|PP120_ARATH Putative pentatricopeptide repeat-containing protein At1g74580 OS=Arabidopsis thaliana OX=3702 GN=At1g74580 PE=3 SV=1 && PF12854:PPR repeat|PF13041:PPR repeat family	-		364.274	26.2382
107786510	336.989	33.4874	303.501	-270.014	tan					107759016	LOC107759016	ras-related protein RABA5c-like && sp|P19892|RAA5E_ARATH Ras-related protein RABA5e OS=Arabidopsis thaliana OX=3702 GN=RABA5E PE=2 SV=1 && PF00071:Ras family	-		486.661	26.2193
107762119	336.667	54.3723	282.295	-227.923	tan					800456	trnL	tRNA-Leu && - && -	-		346.533	26.1371
107767892	336.466	33.6746	302.791	-269.116	tan					107822933	LOC107822933	paladin-like && - && PF14566:Inositol hexakisphosphate	-		229.274	26.1172
107785977	335.377	28.0985	307.278	-279.18	tan					107769807	LOC107769807	bZIP transcription factor 53-like && sp|Q9LZP8|BZP53_ARATH bZIP transcription factor 53 OS=Arabidopsis thaliana OX=3702 GN=BZIP53 PE=1 SV=1 && PF00170:bZIP transcription factor	bZIP		216.018	26.0651
107794993	334.531	9.89086	324.64	-314.749	tan					107813161	LOC107813161	probable serine/threonine-protein kinase At5g41260 && sp|F4I3M3|BSK7_ARATH Serine/threonine-protein kinase BSK7 OS=Arabidopsis thaliana OX=3702 GN=BSK7 PE=3 SV=1 && PF07714:Protein tyrosine kinase	-		185.393	25.9798
107764834	333.551	12.0756	321.476	-309.4	tan					107830803	LOC107830803	uncharacterized LOC107830803%2C transcript variant X7 && - && -	-		264.498	25.9522
107809465	332.353	18.2296	314.123	-295.893	tan					107816938	LOC107816938	isocitrate dehydrogenase [NADP]%2C chloroplastic/mitochondrial-like && sp|Q8LPJ5|ICDHP_ARATH Isocitrate dehydrogenase [NADP], chloroplastic/mitochondrial OS=Arabidopsis thaliana OX=3702 GN=At5g14590 PE=1 SV=1 && PF00180:Isocitrate/isopropylmalate dehydrogenase	-		224.044	25.5828
107775734	330.495	31.3187	299.177	-267.858	tan					107769820	LOC107769820	transmembrane protein 256 homolog%2C transcript variant X1 && sp|Q8N2U0|TM256_HUMAN Transmembrane protein 256 OS=Homo sapiens OX=9606 GN=TMEM256 PE=3 SV=1 && PF04241:Protein of unknown function (DUF423)	-		253.867	25.5785
107774382	329.613	24.479	305.134	-280.655	tan					107817826	LOC107817826	thiamine biosynthetic bifunctional enzyme TH1%2C chloroplastic-like && sp|Q5M731|TPS1L_ARATH Thiamine biosynthetic bifunctional enzyme TH1, chloroplastic OS=Arabidopsis thaliana OX=3702 GN=TH1 PE=1 SV=1 && PF08543:Phosphomethylpyrimidine kinase|PF02581:Thiamine monophosphate synthase	-		451.252	25.5432
107760369	329.217	12.3833	316.833	-304.45	tan					107824594	LOC107824594	RNA pseudouridine synthase 6%2C chloroplastic-like && sp|Q9SVS0|PUS6_ARATH RNA pseudouridine synthase 6, chloroplastic OS=Arabidopsis thaliana OX=3702 GN=At4g21770 PE=2 SV=1 && -	-		134.575	25.4404
107813954	326.858	45.0708	281.787	-236.716	tan					107824559	LOC107824559	F-box protein At3g58530-like && sp|Q8LB33|FB330_ARATH F-box protein At3g58530 OS=Arabidopsis thaliana OX=3702 GN=At3g58530 PE=2 SV=1 && -	-		279.911	25.3977
107766929	324.24	22.4514	301.788	-279.337	tan					107826863	LOC107826863	transcription initiation factor TFIID subunit 6-like && sp|F4HVA6|TAF6B_ARATH Transcription initiation factor TFIID subunit 6b OS=Arabidopsis thaliana OX=3702 GN=TAF6B PE=1 SV=1 && PF07571:TAF6 C-terminal HEAT repeat domain	-		374.958	25.3772
107761481	324.194	17.2116	306.982	-289.771	tan					107778600	LOC107778600	uncharacterized LOC107778600 && sp|Q6NQK9|CCB4_ARATH Protein COFACTOR ASSEMBLY OF COMPLEX C SUBUNIT B CCB4, chloroplastic OS=Arabidopsis thaliana OX=3702 GN=CCB4 PE=1 SV=1 && -	-		270.178	25.2498
107797129	323.426	21.0764	302.349	-281.273	tan					107818216	LOC107818216	light-inducible protein CPRF2-like && sp|Q99090|CPRF2_PETCR Light-inducible protein CPRF2 OS=Petroselinum crispum OX=4043 GN=CPRF2 PE=2 SV=2 && PF12498:Basic leucine-zipper C terminal|PF00170:bZIP transcription factor	bZIP		214.842	25.2253
107828238	320.278	19.6245	300.653	-281.029	tan					107764856	LOC107764856	hsp70-Hsp90 organizing protein 2-like && sp|Q5XEP2|HSOP2_ARATH Hsp70-Hsp90 organizing protein 2 OS=Arabidopsis thaliana OX=3702 GN=HOP2 PE=1 SV=1 && PF13414:TPR repeat|PF17830:STI1 domain|PF00515:Tetratricopeptide repeat	-		210.566	25.194
107792779	317.856	15.8991	301.957	-286.057	tan					107805844	LOC107805844	uncharacterized LOC107805844%2C transcript variant X1 && - && PF03004:Plant transposase (Ptta/En/Spm family)	-		352.986	25.1481
107819467	317.44	18.5885	298.851	-280.263	tan					107780920	LOC107780920	- && sp|Q93ZC9|GLAK1_ARATH Glucuronokinase 1 OS=Arabidopsis thaliana OX=3702 GN=GLCAK1 PE=1 SV=1 && -	-		419.949	25.0183
107813038	315.439	42.8413	272.598	-229.757	tan					107812297	LOC107812297	uncharacterized LOC107812297 && sp|P10401|POLY_DROME Retrovirus-related Pol polyprotein from transposon gypsy OS=Drosophila melanogaster OX=7227 GN=pol PE=4 SV=1 && -	-		443.38	24.9206
107805391	313.532	27.8425	285.69	-257.847	tan					107779947	LOC107779947	universal stress protein A-like protein%2C transcript variant X1 && - && PF00582:Universal stress protein family	-		217.904	24.8565
107797649	313.499	14.898	298.601	-283.703	tan					107785342	LOC107785342	beta-amyrin 28-oxidase-like && sp|A0A3Q7HS74|C71E6_SOLLC Beta-amyrin 6-beta-monooxygenase OS=Solanum lycopersicum OX=4081 GN=CYP716E26 PE=1 SV=1 && PF00067:Cytochrome P450	-		485.659	24.8418
107786678	311.481	15.9979	295.483	-279.485	tan					107817186	LOC107817186	acetyltransferase NSI-like && sp|K7MTW9|TAP1_SOYBN Histone acetyltransferase TAP1 OS=Glycine max OX=3847 GN=TAP1 PE=1 SV=1 && PF00583:Acetyltransferase (GNAT) family	GNAT		164.863	24.7733
107812551	310.83	10.2607	300.569	-290.308	tan					107821081	LOC107821081	uncharacterized LOC107821081 && - && -	-		248.471	24.7516
107759787	310.789	31.2127	279.577	-248.364	tan					107773838	LOC107773838	- && sp|Q5MR23|9DC3_SOLPI Receptor-like protein 9DC3 OS=Solanum pimpinellifolium OX=4084 GN=9DC3 PE=3 SV=1 && -	-		261.99	24.566
107831252	308.371	28.8952	279.476	-250.581	tan					107774382	LOC107774382	uncharacterized LOC107774382%2C transcript variant X6 && - && -	-		329.613	24.479
107789042	308.286	17.9251	290.361	-272.435	tan					107781697	LOC107781697	uncharacterized LOC107781697%2C transcript variant X7 && - && -	-		172.222	24.2304
107817817	306.298	36.7232	269.574	-232.851	tan					107796805	LOC107796805	- && sp|F4HUK6|AAE1_ARATH Butanoate--CoA ligase AAE1 OS=Arabidopsis thaliana OX=3702 GN=AAE1 PE=1 SV=1 && -	-		195.657	24.0206
107829589	302.099	23.5666	278.533	-254.966	tan					107792585	LOC107792585	uncharacterized LOC107792585 && - && -	-		267.123	23.986
107825626	300.13	19.699	280.431	-260.731	tan					novel.329	-	- && - && -	-		179.845	23.914
107784385	299.692	32.8192	266.873	-234.054	tan					107827851	LOC107827851	methyltransferase-like protein 2%2C transcript variant X1 && sp|Q8LFA9|METL2_ARATH Methyltransferase-like protein 2 OS=Arabidopsis thaliana OX=3702 GN=At1g19340 PE=2 SV=2 && PF05063:MT-A70	-		505.082	23.8461
novel.774	299.433	22.5776	276.856	-254.278	tan					107801605	LOC107801605	uncharacterized LOC107801605%2C transcript variant X1 && - && -	-		384.029	23.809
107820404	299.124	6.39551	292.728	-286.333	tan					107822583	LOC107822583	prefoldin subunit 1-like%2C transcript variant X1 && - && -	-		289.558	23.8075
107831426	296.48	12.8768	283.603	-270.726	tan					107766727	LOC107766727	uncharacterized LOC107766727%2C transcript variant X1 && sp|Q9C613|SAMBA_ARATH Protein SAMBA OS=Arabidopsis thaliana OX=3702 GN=SAMBA PE=1 SV=1 && -	-		162.153	23.7072
107774143	296.215	7.66847	288.547	-280.878	tan					107804796	LOC107804796	kinesin-like protein FRA1 && sp|Q8GS71|KN4A_ARATH Kinesin-like protein KIN-4A OS=Arabidopsis thaliana OX=3702 GN=KIN4A PE=1 SV=1 && -	-		165.776	23.7021
800437	295.548	33.7035	261.844	-228.141	tan					107829589	LOC107829589	probable protein S-acyltransferase 17%2C transcript variant X1 && sp|Q3EBC2|ZDHC5_ARATH Probable protein S-acyltransferase 17 OS=Arabidopsis thaliana OX=3702 GN=PAT17 PE=2 SV=1 && PF01529:DHHC palmitoyltransferase	-		302.099	23.5666
107816154	295.116	20.2955	274.82	-254.525	tan					107767483	LOC107767483	- && sp|Q0VFP5|CWC15_XENTR Protein CWC15 homolog OS=Xenopus tropicalis OX=8364 GN=cwc15 PE=2 SV=1 && -	-		220.038	23.4896
107779520	295.109	11.5768	283.532	-271.955	tan					107802862	LOC107802862	formyltetrahydrofolate deformylase 1%2C mitochondrial-like && sp|Q93YQ3|PURU1_ARATH Formyltetrahydrofolate deformylase 1, mitochondrial OS=Arabidopsis thaliana OX=3702 GN=PURU1 PE=1 SV=1 && PF00551:Formyl transferase	-		392.207	23.4691
107759706	292.667	13.5473	279.12	-265.573	tan					107817603	LOC107817603	E3 ubiquitin-protein ligase MIEL1-like%2C transcript variant X2 && sp|Q9FFB6|ZFP34_ARATH E3 ubiquitin-protein ligase RZFP34 OS=Arabidopsis thaliana OX=3702 GN=RZPF34 PE=1 SV=1 && PF14599:Zinc-ribbon|PF13639:Ring finger domain|PF05495:CHY zinc finger	-		174.361	23.3723
novel.2398	291.665	16.7688	274.896	-258.127	tan					107764257	LOC107764257	uncharacterized LOC107764257 && - && -	-		166.478	23.3481
107793338	291.161	18.0006	273.16	-255.16	tan					107813911	LOC107813911	5-formyltetrahydrofolate cyclo-ligase%2C mitochondrial-like%2C transcript variant X2 && sp|Q8L539|5FCL_ARATH 5-formyltetrahydrofolate cyclo-ligase, mitochondrial OS=Arabidopsis thaliana OX=3702 GN=5FCL PE=1 SV=1 && -	-		173.338	23.334
107822583	289.558	23.8075	265.75	-241.943	tan					107819117	LOC107819117	mavicyanin-like%2C transcript variant X1 && - && PF02298:Plastocyanin-like domain	-		228.42	23.3299
novel.2343	289.189	16.8154	272.374	-255.558	tan					107801874	LOC107801874	uncharacterized LOC107801874 && sp|Q8LNP3|OFT10_ARATH O-fucosyltransferase 10 OS=Arabidopsis thaliana OX=3702 GN=OFUT10 PE=2 SV=2 && PF10250:GDP-fucose protein O-fucosyltransferase	-		499.702	23.3195
107764083	288.516	11.9807	276.535	-264.555	tan					107798909	LOC107798909	fimbrin-2-like && sp|O50064|FIMB2_ARATH Fimbrin-2 OS=Arabidopsis thaliana OX=3702 GN=FIM2 PE=2 SV=1 && PF00307:Calponin homology (CH) domain	-		150.46	23.272
107784701	287.882	19.4329	268.449	-249.017	tan					107765967	LOC107765967	uncharacterized LOC107765967%2C transcript variant X2 && - && -	-		193.256	23.2324
107806550	285.748	13.7654	271.982	-258.217	tan					107786715	LOC107786715	acyl-CoA-binding domain-containing protein 4-like && sp|Q9MA55|ACBP4_ARATH Acyl-CoA-binding domain-containing protein 4 OS=Arabidopsis thaliana OX=3702 GN=ACBP4 PE=1 SV=1 && PF13418:Galactose oxidase, central domain|PF00887:Acyl CoA binding protein|PF13415:Galactose oxidase, central domain	-		409.275	22.9811
107824942	284.493	17.4609	267.032	-249.571	tan					107759064	LOC107759064	uncharacterized LOC107759064%2C transcript variant X1 && - && -	-		191.099	22.9604
107770334	281.66	19.0193	262.641	-243.622	tan					107827072	LOC107827072	uncharacterized LOC107827072 && - && -	-		213.333	22.9415
107824559	279.911	25.3977	254.514	-229.116	tan					107773273	LOC107773273	protein decapping 5-like && sp|Q9C658|DCP5_ARATH Protein decapping 5 OS=Arabidopsis thaliana OX=3702 GN=DCP5 PE=1 SV=1 && PF09532:FDF domain|PF12701:Scd6-like Sm domain	-		205.886	22.9378
107802308	279.751	14.5392	265.212	-250.672	tan					novel.1646	-	- && - && -	-		387.357	22.8566
107770456	279.172	13.3601	265.812	-252.452	tan					107790477	LOC107790477	shaggy-related protein kinase delta && sp|Q9FVS6|KSG4_ARATH Shaggy-related protein kinase delta OS=Arabidopsis thaliana OX=3702 GN=ASK4 PE=2 SV=1 && PF00069:Protein kinase domain	-		236.092	22.8072
107763440	278.667	30.646	248.021	-217.375	tan					107802786	LOC107802786	probable Xaa-Pro aminopeptidase P && sp|Q8RY11|AMPP2_ARATH Aminopeptidase P2 OS=Arabidopsis thaliana OX=3702 GN=APP2 PE=2 SV=1 && PF01321:Creatinase/Prolidase N-terminal domain|PF16189:Creatinase/Prolidase N-terminal domain	-		248.371	22.7906
107827514	277.598	43.439	234.159	-190.72	tan					107810892	LOC107810892	uncharacterized LOC107810892 && - && -	-		170.748	22.6806
107814507	275.217	13.1656	262.051	-248.886	tan					107829839	LOC107829839	DNA polymerase I A%2C chloroplastic-like && sp|Q6Z4T5|POLIA_ORYSJ DNA polymerase I A, chloroplastic OS=Oryza sativa subsp. japonica OX=39947 GN=Os08g0175300 PE=2 SV=1 && PF00476:DNA polymerase family A	-		347.666	22.6681
107761706	271.811	27.9176	243.893	-215.976	tan					novel.774	-	- && sp|Q9LNC4|GTE4_ARATH Transcription factor GTE4 OS=Arabidopsis thaliana OX=3702 GN=GTE4 PE=2 SV=1 && -	-		299.433	22.5776
107787336	271.348	10.0214	261.327	-251.306	tan					107816207	LOC107816207	pentatricopeptide repeat-containing protein At1g76280-like%2C transcript variant X1 && sp|Q9SGQ6|PP126_ARATH Pentatricopeptide repeat-containing protein At1g76280 OS=Arabidopsis thaliana OX=3702 GN=At1g76280 PE=2 SV=2 && PF13812:Pentatricopeptide repeat domain|PF13041:PPR repeat family	-		129.938	22.5563
107785549	270.984	32.7209	238.263	-205.542	tan					107802995	LOC107802995	peptide methionine sulfoxide reductase-like && sp|P54153|MSRA_SOLLC Peptide methionine sulfoxide reductase (Fragment) OS=Solanum lycopersicum OX=4081 GN=E4 PE=3 SV=1 && PF01625:Peptide methionine sulfoxide reductase	-		509.341	22.5177
107778600	270.178	25.2498	244.929	-219.679	tan					107768967	LOC107768967	mitochondrial import inner membrane translocase subunit TIM17-2-like%2C transcript variant X1 && sp|Q9SP35|TI172_ARATH Mitochondrial import inner membrane translocase subunit TIM17-2 OS=Arabidopsis thaliana OX=3702 GN=TIM17-2 PE=1 SV=2 && PF02466:Tim17/Tim22/Tim23/Pmp24 family	-		192.78	22.4825
107769689	269.097	12.9481	256.149	-243.201	tan					107766929	LOC107766929	probable magnesium transporter NIPA7 && sp|Q9LNK7|NIPA3_ARATH Probable magnesium transporter NIPA3 OS=Arabidopsis thaliana OX=3702 GN=At1g34470 PE=2 SV=1 && PF05653:Magnesium transporter NIPA	-		324.24	22.4514
107792585	267.123	23.986	243.137	-219.151	tan					107807081	LOC107807081	uncharacterized LOC107807081%2C transcript variant X3 && - && -	-		263.235	21.7204
107830803	264.498	25.9522	238.546	-212.594	tan					107800043	LOC107800043	cell division cycle protein 48 homolog && sp|Q96372|CDC48_CAPAN Cell division cycle protein 48 homolog OS=Capsicum annuum OX=4072 GN=CAFP PE=2 SV=1 && PF02933:Cell division protein 48 (CDC48), domain 2|PF17862:AAA+ lid domain|PF00004:ATPase family associated with various cellular activities (AAA)|PF02359:Cell division protein 48 (CDC48), N-terminal domain	-		247.173	21.4493
107807081	263.235	21.7204	241.515	-219.795	tan					107792285	LOC107792285	sorting nexin 2B-like%2C transcript variant X4 && sp|B9DFS6|SNX2B_ARATH Sorting nexin 2B OS=Arabidopsis thaliana OX=3702 GN=SNX2B PE=1 SV=1 && PF09325:Vps5 C terminal like|PF00787:PX domain	-		340.478	21.1086
107773838	261.99	24.566	237.424	-212.858	tan					107797129	LOC107797129	transcription factor bHLH77-like && sp|Q9SRT2|BH062_ARATH Transcription factor bHLH62 OS=Arabidopsis thaliana OX=3702 GN=BHLH62 PE=2 SV=1 && -	bHLH		323.426	21.0764
107792995	261.737	33.8843	227.852	-193.968	tan					107785910	LOC107785910	threonine synthase%2C chloroplastic-like && sp|Q9MT28|THRC_SOLTU Threonine synthase, chloroplastic OS=Solanum tuberosum OX=4113 PE=2 SV=1 && PF00291:Pyridoxal-phosphate dependent enzyme	-		404.73	21.0339
107820131	261.698	20.8973	240.801	-219.903	tan					107824896	LOC107824896	LIM domain-containing protein WLIM1-like && sp|Q94JX5|WLIM1_ARATH LIM domain-containing protein WLIM1 OS=Arabidopsis thaliana OX=3702 GN=WLIM1 PE=1 SV=1 && PF00412:LIM domain	LIM		134.438	21.0083
107829325	261.2	26.8899	234.31	-207.42	tan					107786448	LOC107786448	putative amidase C869.01 && sp|A0A1P8B760|AMI4G_ARATH Probable amidase At4g34880 OS=Arabidopsis thaliana OX=3702 GN=At4g34880 PE=2 SV=1 && PF01425:Amidase	-		158.787	21.0016
107780223	256.543	10.7546	245.789	-235.034	tan					107762559	LOC107762559	transcription repressor MYB6-like && sp|Q9SA47|MYB58_ARATH Transcription factor MYB58 OS=Arabidopsis thaliana OX=3702 GN=MYB58 PE=2 SV=1 && PF00249:Myb-like DNA-binding domain	MYB		200.898	20.9774
107786708	255.257	29.5599	225.697	-196.137	tan					107820131	LOC107820131	uncharacterized LOC107820131 && - && PF00583:Acetyltransferase (GNAT) family	GNAT		261.698	20.8973
107769820	253.867	25.5785	228.288	-202.709	tan					107823333	LOC107823333	uncharacterized LOC107823333%2C transcript variant X5 && sp|Q944B0|FK161_ARATH Peptidyl-prolyl cis-trans isomerase FKBP16-1, chloroplastic OS=Arabidopsis thaliana OX=3702 GN=FKBP16-1 PE=2 SV=1 && -	-		230.45	20.8462
107816617	253.572	7.9527	245.619	-237.667	tan					107803577	LOC107803577	uncharacterized LOC107803577%2C transcript variant X1 && - && PF10225:NEMP family	-		199.211	20.7767
107814699	253.002	32.1255	220.877	-188.751	tan					107789792	LOC107789792	sericin 1-like%2C transcript variant X1 && - && -	-		227.763	20.7527
107820690	252.117	12.0275	240.09	-228.062	tan					107772206	LOC107772206	autophagy-related protein 3-like && sp|Q0WWQ1|ATG3_ARATH Autophagy-related protein 3 OS=Arabidopsis thaliana OX=3702 GN=ATG3 PE=1 SV=2 && PF03987:Autophagocytosis associated protein, active-site domain|PF10381:Autophagocytosis associated protein C-terminal	-		358.008	20.7003
107770214	251.806	11.4254	240.381	-228.955	tan					107773662	LOC107773662	tRNA 2'-phosphotransferase 1-like && sp|Q5EAR5|TRPT1_DANRE tRNA 2'-phosphotransferase 1 OS=Danio rerio OX=7955 GN=trpt1 PE=2 SV=2 && PF01885:RNA 2'-phosphotransferase, Tpt1 / KptA family	-		203.187	20.6708
107828906	251.245	14.2208	237.024	-222.803	tan					107812349	LOC107812349	uncharacterized protein At3g03773%2C transcript variant X1 && sp|Q6ID70|P23B_ARATH Co-chaperone protein p23-2 OS=Arabidopsis thaliana OX=3702 GN=P23-2 PE=1 SV=1 && -	-		144.156	20.6414
107807958	251.232	12.1773	239.055	-226.878	tan					107829077	LOC107829077	uncharacterized LOC107829077%2C transcript variant X1 && - && -	-		365.267	20.5802
107802987	250.566	33.5085	217.058	-183.549	tan					107766931	LOC107766931	kirola-like && sp|Q9SSK7|MLP34_ARATH MLP-like protein 34 OS=Arabidopsis thaliana OX=3702 GN=MLP34 PE=2 SV=1 && PF00407:Pathogenesis-related protein Bet v I family	-		198.544	20.5051
107814112	250.175	14.7194	235.455	-220.736	tan					107816154	LOC107816154	probable membrane-associated kinase regulator 6%2C transcript variant X2 && sp|Q84JK8|MAKR6_ARATH Probable membrane-associated kinase regulator 6 OS=Arabidopsis thaliana OX=3702 GN=MAKR6 PE=2 SV=1 && -	-		295.116	20.2955
107821081	248.471	24.7516	223.719	-198.967	tan					107814614	LOC107814614	uncharacterized LOC107814614 && - && -	-		157.277	20.2867
107802786	248.371	22.7906	225.581	-202.79	tan					107805498	LOC107805498	R3H domain-containing protein 2-like && sp|Q80TM6|R3HD2_MOUSE R3H domain-containing protein 2 OS=Mus musculus OX=10090 GN=R3hdm2 PE=1 SV=2 && PF12752:SUZ domain|PF01424:R3H domain	-		191.211	19.8235
107801766	248.219	11.2378	236.981	-225.744	tan					107825626	LOC107825626	transcription factor IIIB 60 kDa subunit-like%2C transcript variant X2 && sp|Q8CFK2|TF3B_MOUSE Transcription factor IIIB 90 kDa subunit OS=Mus musculus OX=10090 GN=Brf1 PE=1 SV=1 && PF07741:Brf1-like TBP-binding domain|PF00382:Transcription factor TFIIB repeat	-		300.13	19.699
107797823	247.972	37.1003	210.871	-173.771	tan					107828238	LOC107828238	BTB/POZ domain-containing protein At1g55760-like && sp|Q680K8|Y1576_ARATH BTB/POZ domain-containing protein At1g55760 OS=Arabidopsis thaliana OX=3702 GN=At1g55760 PE=2 SV=1 && PF00651:BTB/POZ domain	TRAF		320.278	19.6245
107832554	247.266	13.103	234.163	-221.06	tan					107760631	LOC107760631	choline-phosphate cytidylyltransferase 2-like && sp|F4JJE0|CCT2_ARATH Choline-phosphate cytidylyltransferase 2 OS=Arabidopsis thaliana OX=3702 GN=CCT2 PE=1 SV=1 && PF01467:Cytidylyltransferase-like	-		434.332	19.6115
107780423	247.202	29.0631	218.139	-189.076	tan					novel.3546	-	- && - && -	-		179.055	19.5709
107800043	247.173	21.4493	225.723	-204.274	tan					107806997	LOC107806997	eIF-2-alpha kinase GCN2-like && sp|Q9LX30|GCN2_ARATH eIF-2-alpha kinase GCN2 OS=Arabidopsis thaliana OX=3702 GN=GCN2 PE=2 SV=2 && PF13393:Histidyl-tRNA synthetase|PF12745:Anticodon binding domain of tRNAs	-		220.426	19.4744
107803003	246.24	33.9919	212.248	-178.256	tan					107784701	LOC107784701	uncharacterized LOC107784701%2C transcript variant X1 && sp|Q43191|LOX15_SOLTU Probable linoleate 9S-lipoxygenase 5 OS=Solanum tuberosum OX=4113 GN=LOX1.5 PE=2 SV=1 && -	-		287.882	19.4329
107767391	243.397	18.4927	224.904	-206.411	tan					107789392	LOC107789392	sirohydrochlorin ferrochelatase%2C chloroplastic-like && sp|Q84JH7|SIRB_ARATH Sirohydrochlorin ferrochelatase, chloroplastic OS=Arabidopsis thaliana OX=3702 GN=SIRB PE=1 SV=1 && PF01903:CbiX	-		440.123	19.4179
107759613	243.36	18.6096	224.75	-206.14	tan					107830926	LOC107830926	pollen-specific protein SF21-like%2C transcript variant X1 && sp|Q9FJT7|NDL1_ARATH Protein NDL1 OS=Arabidopsis thaliana OX=3702 GN=NDL1 PE=1 SV=1 && PF03096:Ndr family	-		188.762	19.3972
107786292	243.246	17.276	225.97	-208.694	tan					107792397	LOC107792397	ribulose bisphosphate carboxylase/oxygenase activase%2C chloroplastic-like && sp|P93431|RCA_ORYSJ Ribulose bisphosphate carboxylase/oxygenase activase, chloroplastic OS=Oryza sativa subsp. japonica OX=39947 GN=RCA PE=1 SV=2 && PF00004:ATPase family associated with various cellular activities (AAA)	-		229.978	19.3556
107793760	240.861	29.2769	211.584	-182.307	tan					107782318	LOC107782318	RING-H2 finger protein ATL2-like && sp|Q8L9T5|ATL2_ARATH RING-H2 finger protein ATL2 OS=Arabidopsis thaliana OX=3702 GN=ATL2 PE=2 SV=2 && PF13639:Ring finger domain	-		129.91	19.2261
107790477	236.092	22.8072	213.285	-190.478	tan					107790837	LOC107790837	- && sp|Q9SJI7|PLA20_ARATH Phospholipase A1-IIdelta OS=Arabidopsis thaliana OX=3702 GN=At2g42690 PE=1 SV=1 && PF01764:Lipase (class 3)	-		585.45	19.2111
107830234	232.073	15.9087	216.164	-200.255	tan					107807237	LOC107807237	COP9 signalosome complex subunit 2-like && sp|Q8W207|CSN2_ARATH COP9 signalosome complex subunit 2 OS=Arabidopsis thaliana OX=3702 GN=CSN2 PE=1 SV=1 && PF01399:PCI domain	-		154.652	19.126
107815664	231.455	8.65677	222.798	-214.141	tan					107803793	LOC107803793	calcium homeostasis endoplasmic reticulum protein-like%2C transcript variant X2 && - && PF04818:RNA polymerase II-binding domain.|PF01805:Surp module	-		344.444	19.0987
107823096	231.44	14.2108	217.23	-203.019	tan					107789687	LOC107789687	ASC1-like protein && sp|Q8W4Y5|ASCL_SOLLC ASC1-like protein OS=Solanum lycopersicum OX=4081 PE=2 SV=1 && PF03798:TLC domain	-		100.803	19.026
107829306	230.857	14.2226	216.635	-202.412	tan					107770334	LOC107770334	uncharacterized LOC107770334%2C transcript variant X1 && - && -	-		281.66	19.0193
107765738	230.528	16.8963	213.631	-196.735	tan					107773901	LOC107773901	putative inactive disease susceptibility protein LOV1 && sp|Q8W474|DRL7_ARATH Probable disease resistance protein At1g58390 OS=Arabidopsis thaliana OX=3702 GN=At1g58390 PE=2 SV=4 && PF00931:NB-ARC domain	-		186.651	18.9654
107823333	230.45	20.8462	209.603	-188.757	tan					107807753	LOC107807753	SNF1-related protein kinase catalytic subunit alpha KIN10-like && sp|Q38997|KIN10_ARATH SNF1-related protein kinase catalytic subunit alpha KIN10 OS=Arabidopsis thaliana OX=3702 GN=KIN10 PE=1 SV=3 && PF00069:Protein kinase domain	-		177.417	18.9597
107792397	229.978	19.3556	210.622	-191.266	tan					107832111	LOC107832111	UPF0481 protein At3g47200-like && sp|Q9SD53|Y3720_ARATH UPF0481 protein At3g47200 OS=Arabidopsis thaliana OX=3702 GN=At3g47200 PE=2 SV=1 && PF03140:Plant protein of unknown function	-		124.491	18.9409
107822933	229.274	26.1172	203.156	-177.039	tan					107825312	LOC107825312	probable 20S rRNA accumulation protein 4%2C transcript variant X2 && sp|P25040|TSR4_YEAST 20S rRNA accumulation protein 4 OS=Saccharomyces cerevisiae (strain ATCC 204508 / S288c) OX=559292 GN=TSR4 PE=1 SV=2 && PF04194:Programmed cell death protein 2, C-terminal putative domain	-		508.936	18.9353
107819117	228.42	23.3299	205.091	-181.761	tan					107825823	LOC107825823	protein furry homolog-like && - && PF14222:Cell morphogenesis N-terminal|PF14228:Cell morphogenesis central region	-		202.403	18.8849
107804632	227.996	12.8893	215.107	-202.218	tan					107779557	LOC107779557	phospholipid-transporting ATPase 1-like && sp|P98204|ALA1_ARATH Phospholipid-transporting ATPase 1 OS=Arabidopsis thaliana OX=3702 GN=ALA1 PE=2 SV=1 && PF16209:Phospholipid-translocating ATPase N-terminal|PF13246:Cation transport ATPase (P-type)|PF16212:Phospholipid-translocating P-type ATPase C-terminal|PF00122:E1-E2 ATPase	-		121.106	18.8602
107789792	227.763	20.7527	207.01	-186.257	tan					107806731	LOC107806731	inorganic phosphate transporter 2-1%2C chloroplastic-like && sp|Q38954|PHT21_ARATH Inorganic phosphate transporter 2-1, chloroplastic OS=Arabidopsis thaliana OX=3702 GN=PHT2-1 PE=1 SV=1 && PF01384:Phosphate transporter family	-		191.33	18.6567
107784241	226.617	13.5671	213.05	-199.483	tan					107799785	LOC107799785	mannose-P-dolichol utilization defect 1 protein homolog 2-like%2C transcript variant X2 && sp|Q8VY63|MPU12_ARATH Mannose-P-dolichol utilization defect 1 protein homolog 2 OS=Arabidopsis thaliana OX=3702 GN=At4g07390 PE=2 SV=1 && PF04193:PQ loop repeat	-		197.718	18.6104
107816938	224.044	25.5828	198.461	-172.878	tan					107759613	LOC107759613	COP9 signalosome complex subunit 8-like && sp|P43255|CSN8_ARATH COP9 signalosome complex subunit 8 OS=Arabidopsis thaliana OX=3702 GN=CSN8 PE=1 SV=1 && PF10075:CSN8/PSMD8/EIF3K family	-		243.36	18.6096
107832397	224.029	35.0925	188.936	-153.844	tan					107819467	LOC107819467	uncharacterized LOC107819467 && - && -	-		317.44	18.5885
107793776	222.831	35.612	187.219	-151.607	tan					107826865	LOC107826865	probable long-chain-alcohol O-fatty-acyltransferase 5 && sp|Q9FJ74|WAXS3_ARATH Probable long-chain-alcohol O-fatty-acyltransferase 3 OS=Arabidopsis thaliana OX=3702 GN=AT3 PE=3 SV=1 && PF13813:Membrane bound O-acyl transferase family	-		342.273	18.5748
107784663	222.817	31.5343	191.282	-159.748	tan					107767391	LOC107767391	uncharacterized LOC107767391%2C transcript variant X2 && - && -	-		243.397	18.4927
107805553	220.537	17.7525	202.784	-185.032	tan					107804380	LOC107804380	NAC domain-containing protein 60-like && sp|Q9XIN7|NAC40_ARATH NAC domain-containing protein 40 OS=Arabidopsis thaliana OX=3702 GN=NTL8 PE=1 SV=1 && PF02365:No apical meristem (NAM) protein	NAC		185.685	18.4274
107806997	220.426	19.4744	200.952	-181.477	tan					107797829	LOC107797829	B3 domain-containing protein REM5-like%2C transcript variant X2 && sp|P0DH85|REM10_ARATH B3 domain-containing protein REM10 OS=Arabidopsis thaliana OX=3702 GN=REM10 PE=1 SV=1 && PF02362:B3 DNA binding domain	B3		357.768	18.4204
novel.4162	220.276	15.4922	204.784	-189.292	tan					107787746	LOC107787746	uncharacterized LOC107787746 && sp|P10978|POLX_TOBAC Retrovirus-related Pol polyprotein from transposon TNT 1-94 OS=Nicotiana tabacum OX=4097 PE=2 SV=1 && -	-		583.76	18.4041
107767483	220.038	23.4896	196.549	-173.059	tan					novel.567	-	- && sp|P49693|RL193_ARATH 60S ribosomal protein L19-3 OS=Arabidopsis thaliana OX=3702 GN=RPL19C PE=2 SV=3 && PF01280:Ribosomal protein L19e	-		164.885	18.3473
107810787	219.967	13.5851	206.382	-192.797	tan					107775967	LOC107775967	- && sp|Q9M565|TAF11_ARATH Transcription initiation factor TFIID subunit 11 OS=Arabidopsis thaliana OX=3702 GN=TAF11 PE=1 SV=1 && PF04719:hTAFII28-like protein conserved region	-		165.39	18.3303
107820387	219.164	17.3127	201.851	-184.539	tan					107809465	LOC107809465	protein EARLY FLOWERING 3-like%2C transcript variant X3 && sp|Q9SNQ6|HD3B_ORYSJ Protein HEADING DATE 3B OS=Oryza sativa subsp. japonica OX=39947 GN=HD3B PE=2 SV=1 && -	-		332.353	18.2296
107764207	218.075	16.4568	201.619	-185.162	tan					107830241	LOC107830241	serine hydroxymethyltransferase 4-like && sp|O23254|GLYC4_ARATH Serine hydroxymethyltransferase 4 OS=Arabidopsis thaliana OX=3702 GN=SHM4 PE=1 SV=1 && PF00464:Serine hydroxymethyltransferase	-		425.753	18.1504
107779947	217.904	24.8565	193.047	-168.191	tan					107809171	LOC107809171	plastoglobulin-1%2C chloroplastic-like && sp|Q9ZP40|PG1_PEA Plastoglobulin-1, chloroplastic OS=Pisum sativum OX=3888 GN=PG1 PE=1 SV=1 && PF04755:PAP_fibrillin	-		163.81	18.0038
107831034	217.152	12.5475	204.604	-192.057	tan					107793338	LOC107793338	nephrocystin-3-like%2C transcript variant X1 && - && PF13424:Tetratricopeptide repeat|PF13374:Tetratricopeptide repeat	-		291.161	18.0006
107769807	216.018	26.0651	189.953	-163.887	tan					107767158	LOC107767158	protein SIP5-like && sp|Q93YV5|DA2_ARATH E3 ubiquitin-protein ligase DA2 OS=Arabidopsis thaliana OX=3702 GN=DA2 PE=1 SV=1 && -	-		146.575	18.0001
107818216	214.842	25.2253	189.616	-164.391	tan					107789042	LOC107789042	uncharacterized LOC107789042%2C transcript variant X1 && sp|O95628|CNOT4_HUMAN CCR4-NOT transcription complex subunit 4 OS=Homo sapiens OX=9606 GN=CNOT4 PE=1 SV=3 && PF14570:RING/Ubox like zinc-binding domain|PF00076:RNA recognition motif. (a.k.a. RRM, RBD, or RNP domain)	-		308.286	17.9251
107827072	213.333	22.9415	190.392	-167.45	tan					107825842	LOC107825842	short-chain dehydrogenase TIC 32%2C chloroplastic-like && sp|A2RVM0|TIC32_ARATH Short-chain dehydrogenase TIC 32, chloroplastic OS=Arabidopsis thaliana OX=3702 GN=TIC32 PE=2 SV=1 && PF00106:short chain dehydrogenase	-		138.124	17.8942
107827147	212.732	16.5034	196.229	-179.726	tan					107816916	LOC107816916	G-type lectin S-receptor-like serine/threonine-protein kinase SD2-5 && sp|Q8RWZ5|SD25_ARATH G-type lectin S-receptor-like serine/threonine-protein kinase SD2-5 OS=Arabidopsis thaliana OX=3702 GN=SD25 PE=1 SV=1 && PF00069:Protein kinase domain|PF01453:D-mannose binding lectin	-		182.884	17.8907
novel.4028	212.61	9.93403	202.676	-192.742	tan					107824279	LOC107824279	transmembrane 9 superfamily member 7-like && sp|Q9LIC2|TMN7_ARATH Transmembrane 9 superfamily member 7 OS=Arabidopsis thaliana OX=3702 GN=TMN7 PE=2 SV=1 && PF02990:Endomembrane protein 70	-		164.279	17.8903
107764856	210.566	25.194	185.372	-160.178	tan					107768021	LOC107768021	subtilisin-like protease SBT1.2 && sp|O64495|SBT12_ARATH Subtilisin-like protease SBT1.2 OS=Arabidopsis thaliana OX=3702 GN=SBT1.2 PE=2 SV=1 && PF00082:Subtilase family|PF05922:Peptidase inhibitor I9|PF17766:Fibronectin type-III domain|PF02225:PA domain	-		340.557	17.887
107762242	209.474	14.2011	195.273	-181.071	tan					107805553	LOC107805553	protein transport protein SEC16A homolog && sp|Q9FGK8|SC16B_ARATH Protein transport protein SEC16B homolog OS=Arabidopsis thaliana OX=3702 GN=SEC16B PE=1 SV=1 && PF12931:Sec23-binding domain of Sec16|PF12932:Vesicle coat trafficking protein Sec16 mid-region	-		220.537	17.7525
107803821	209.021	12.8845	196.136	-183.252	tan					107801328	LOC107801328	adenylyltransferase and sulfurtransferase MOCS3-like && sp|Q9ZNW0|MOCS3_ARATH Adenylyltransferase and sulfurtransferase MOCS3 OS=Arabidopsis thaliana OX=3702 GN=MOCS3 PE=2 SV=1 && PF00899:ThiF family|PF00581:Rhodanese-like domain	-		342.146	17.6121
107800205	208.606	38.3885	170.217	-131.829	tan					107832391	LOC107832391	auxin efflux carrier component 3-like && sp|Q9S7Z8|PIN3_ARATH Auxin efflux carrier component 3 OS=Arabidopsis thaliana OX=3702 GN=PIN3 PE=1 SV=1 && PF03547:Membrane transport protein	-		364.361	17.5577
107781516	208.109	11.8661	196.243	-184.376	tan					107784857	LOC107784857	uncharacterized LOC107784857 && sp|Q40863|EMB8_PICGL Embryogenesis-associated protein EMB8 OS=Picea glauca OX=3330 GN=EMB8 PE=2 SV=1 && PF04398:Protein of unknown function, DUF538	-		127.635	17.4951
107771166	207.535	15.6582	191.877	-176.219	tan					107829944	LOC107829944	protein CREG1-like && sp|O75629|CREG1_HUMAN Protein CREG1 OS=Homo sapiens OX=9606 GN=CREG1 PE=1 SV=1 && PF13883:Pyridoxamine 5'-phosphate oxidase	-		542.761	17.4664
107827076	207.074	38.9946	168.08	-129.085	tan					107824942	LOC107824942	NADH dehydrogenase [ubiquinone] flavoprotein 2%2C mitochondrial-like && sp|O22769|NDUV2_ARATH NADH dehydrogenase [ubiquinone] flavoprotein 2, mitochondrial OS=Arabidopsis thaliana OX=3702 GN=At4g02580 PE=1 SV=3 && PF01257:Thioredoxin-like [2Fe-2S] ferredoxin	-		284.493	17.4609
107781338	206.916	14.311	192.605	-178.294	tan					107790835	LOC107790835	uncharacterized LOC107790835 && sp|P25141|ADH1_PETHY Alcohol dehydrogenase 1 OS=Petunia hybrida OX=4102 GN=ADH1 PE=1 SV=1 && -	-		106.672	17.426
107773273	205.886	22.9378	182.948	-160.01	tan					107803429	LOC107803429	floral homeotic protein APETALA 2-like%2C transcript variant X2 && sp|P47927|AP2_ARATH Floral homeotic protein APETALA 2 OS=Arabidopsis thaliana OX=3702 GN=AP2 PE=1 SV=1 && PF00847:AP2 domain	AP2/ERF-AP2		153.964	17.4009
107782706	205.79	34.1004	171.69	-137.589	tan					107803455	LOC107803455	CASP-like protein 4B1 && sp|D7LBN4|CSPLH_ARALL CASP-like protein 4B1 OS=Arabidopsis lyrata subsp. lyrata OX=81972 GN=ARALYDRAFT_321547 PE=3 SV=1 && PF04535:Domain of unknown function (DUF588)	-		129.328	17.3917
107824090	204.955	3.24139	201.713	-198.472	tan					107802307	LOC107802307	protease 2 && sp|Q59536|PTRB_MORLA Protease 2 OS=Moraxella lacunata OX=477 GN=ptrB PE=3 SV=1 && PF00326:Prolyl oligopeptidase family|PF02897:Prolyl oligopeptidase, N-terminal beta-propeller domain	-		192.015	17.3873
107822557	204.891	15.7354	189.156	-173.421	tan					107812179	LOC107812179	4-coumarate--CoA ligase-like 5 && sp|M4IQR7|CCL5_HUMLU Probable CoA ligase CCL5 OS=Humulus lupulus OX=3486 GN=CCL5 PE=2 SV=1 && PF00501:AMP-binding enzyme|PF13193:AMP-binding enzyme C-terminal domain	-		192.837	17.3501
107805908	204.603	31.9046	172.699	-140.794	tan					107830494	LOC107830494	uncharacterized LOC107830494 && - && PF05875:Ceramidase	-		136.617	17.3296
107773662	203.187	20.6708	182.516	-161.845	tan					107820387	LOC107820387	serine carboxypeptidase-like 45 && sp|Q93Y09|SCP45_ARATH Serine carboxypeptidase-like 45 OS=Arabidopsis thaliana OX=3702 GN=SCPL45 PE=2 SV=1 && PF00450:Serine carboxypeptidase	-		219.164	17.3127
107763648	203.166	11.0726	192.093	-181.02	tan					107786292	LOC107786292	protein phosphatase 1 regulatory subunit 7-like%2C transcript variant X2 && - && -	-		243.246	17.276
107827090	202.662	29.7929	172.869	-143.076	tan					107766110	LOC107766110	PHD finger protein ING1%2C transcript variant X2 && sp|Q9LIQ6|ING1_ARATH PHD finger protein ING1 OS=Arabidopsis thaliana OX=3702 GN=ING1 PE=1 SV=1 && PF12998:Inhibitor of growth proteins N-terminal histone-binding	-		153.976	17.2573
107825823	202.403	18.8849	183.518	-164.633	tan					107761481	LOC107761481	sm-like protein LSM36B%2C transcript variant X1 && sp|O22823|LSM6B_ARATH Sm-like protein LSM36B OS=Arabidopsis thaliana OX=3702 GN=LSM6B PE=1 SV=1 && -	-		324.194	17.2116
107824097	201.865	11.2429	190.622	-179.38	tan					107795207	LOC107795207	long chain base biosynthesis protein 1-like%2C transcript variant X2 && sp|Q94IB8|LCB1_ARATH Long chain base biosynthesis protein 1 OS=Arabidopsis thaliana OX=3702 GN=LCB1 PE=1 SV=1 && PF00155:Aminotransferase class I and II	-		158.009	17.1014
107762559	200.898	20.9774	179.92	-158.943	tan					107827224	LOC107827224	G-type lectin S-receptor-like serine/threonine-protein kinase At1g11330 && sp|Q9SXB8|Y1133_ARATH G-type lectin S-receptor-like serine/threonine-protein kinase At1g11330 OS=Arabidopsis thaliana OX=3702 GN=At1g11330 PE=1 SV=3 && PF00954:S-locus glycoprotein domain|PF01453:D-mannose binding lectin|PF08276:PAN-like domain|PF07714:Protein tyrosine kinase	-		111.962	17.0469
107769851	200.85	14.8849	185.965	-171.08	tan					107765738	LOC107765738	uncharacterized LOC107765738%2C transcript variant X2 && - && -	-		230.528	16.8963
107803577	199.211	20.7767	178.434	-157.658	tan					novel.2343	-	- && sp|Q03274|PO22_POPJA Retrovirus-related Pol polyprotein from type-1 retrotransposable element R2 (Fragment) OS=Popillia japonica OX=7064 PE=4 SV=1 && -	-		289.189	16.8154
107772131	199.159	14.5265	184.632	-170.106	tan					novel.2398	-	- && - && -	-		291.665	16.7688
107780580	198.999	13.0381	185.961	-172.923	tan					107819772	LOC107819772	uncharacterized LOC107819772%2C transcript variant X1 && sp|O95628|CNOT4_HUMAN CCR4-NOT transcription complex subunit 4 OS=Homo sapiens OX=9606 GN=CNOT4 PE=1 SV=3 && PF00076:RNA recognition motif. (a.k.a. RRM, RBD, or RNP domain)	-		384.953	16.682
107766931	198.544	20.5051	178.039	-157.534	tan					107792239	LOC107792239	U-box domain-containing protein 16-like && sp|Q9LZW3|PUB16_ARATH U-box domain-containing protein 16 OS=Arabidopsis thaliana OX=3702 GN=PUB16 PE=2 SV=1 && PF04564:U-box domain	-		146	16.6148
107799785	197.718	18.6104	179.108	-160.498	tan					107800360	LOC107800360	uncharacterized LOC107800360 && - && PF04398:Protein of unknown function, DUF538	-		488.162	16.5162
107760109	197.041	12.8685	184.173	-171.304	tan					107827147	LOC107827147	uncharacterized LOC107827147%2C transcript variant X1 && - && -	-		212.732	16.5034
107808460	196.413	14.8459	181.567	-166.721	tan					107816540	LOC107816540	ankyrin repeat domain-containing protein 13C-B-like%2C transcript variant X1 && sp|Q86YJ7|AN13B_HUMAN Ankyrin repeat domain-containing protein 13B OS=Homo sapiens OX=9606 GN=ANKRD13B PE=1 SV=4 && PF11904:GPCR-chaperone	-		117.553	16.4736
107775179	195.932	12.6392	183.293	-170.653	tan					107764207	LOC107764207	aquaporin NIP6-1-like%2C transcript variant X2 && sp|Q9SAI4|NIP61_ARATH Aquaporin NIP6-1 OS=Arabidopsis thaliana OX=3702 GN=NIP6-1 PE=1 SV=1 && PF00230:Major intrinsic protein	-		218.075	16.4568
107796805	195.657	24.0206	171.636	-147.615	tan					107783423	LOC107783423	folylpolyglutamate synthase-like%2C transcript variant X1 && sp|F4K2A1|FPGS1_ARATH Folylpolyglutamate synthase OS=Arabidopsis thaliana OX=3702 GN=FPGS1 PE=1 SV=1 && PF08245:Mur ligase middle domain	-		139.66	16.4211
107765967	193.256	23.2324	170.023	-146.791	tan					107766558	LOC107766558	alpha-(1%2C4)-fucosyltransferase-like && sp|Q9C8W3|FUT13_ARATH Alpha-(1,4)-fucosyltransferase OS=Arabidopsis thaliana OX=3702 GN=FUT13 PE=2 SV=2 && PF00852:Glycosyltransferase family 10 (fucosyltransferase) C-term	-		104.116	16.3987
novel.936	193.236	12.3816	180.855	-168.473	tan					107774174	LOC107774174	homeobox protein LUMINIDEPENDENS-like && sp|Q38796|LUMI_ARATH Homeobox protein LUMINIDEPENDENS OS=Arabidopsis thaliana OX=3702 GN=LD PE=1 SV=2 && -	-		184.251	16.3344
107831340	193.017	32.3339	160.683	-128.349	tan					107783072	LOC107783072	uncharacterized LOC107783072%2C transcript variant X2 && - && PF00917:MATH domain	-		171.634	16.3189
107812179	192.837	17.3501	175.487	-158.137	tan					107821070	LOC107821070	uncharacterized aarF domain-containing protein kinase At1g71810%2C chloroplastic-like%2C transcript variant X1 && sp|Q94BU1|Y1181_ARATH Uncharacterized aarF domain-containing protein kinase At1g71810, chloroplastic OS=Arabidopsis thaliana OX=3702 GN=At1g71810 PE=1 SV=1 && PF03109:ABC1 family	-		168.98	16.3119
107768967	192.78	22.4825	170.298	-147.815	tan					107761985	LOC107761985	- && sp|Q8L706|SYT5_ARATH Synaptotagmin-5 OS=Arabidopsis thaliana OX=3702 GN=SYT5 PE=2 SV=1 && -	-		175.894	16.1051
107802307	192.015	17.3873	174.628	-157.241	tan					107786678	LOC107786678	RAB6A-GEF complex partner protein 1-like%2C transcript variant X1 && sp|Q69ZJ7|RIC1_MOUSE Guanine nucleotide exchange factor subunit RIC1 OS=Mus musculus OX=10090 GN=Ric1 PE=1 SV=2 && PF07064:RIC1	-		311.481	15.9979
107774878	191.935	14.8773	177.057	-162.18	tan					107765618	LOC107765618	uncharacterized LOC107765618 && - && -	-		187.152	15.9304
107806731	191.33	18.6567	172.673	-154.017	tan					107830234	LOC107830234	kirola-like%2C transcript variant X1 && sp|P85524|KIRO_ACTDE Kirola OS=Actinidia deliciosa OX=3627 PE=1 SV=1 && PF00407:Pathogenesis-related protein Bet v I family	-		232.073	15.9087
107805498	191.211	19.8235	171.388	-151.564	tan					107792779	LOC107792779	uncharacterized protein At3g49140 && - && -	-		317.856	15.8991
107759064	191.099	22.9604	168.138	-145.178	tan					107801213	LOC107801213	protein FAR1-RELATED SEQUENCE 4-like%2C transcript variant X1 && sp|Q6NQJ7|FRS4_ARATH Protein FAR1-RELATED SEQUENCE 4 OS=Arabidopsis thaliana OX=3702 GN=FRS4 PE=2 SV=2 && PF03101:FAR1 DNA-binding domain|PF04434:SWIM zinc finger|PF10551:MULE transposase domain	FAR1		125.533	15.8641
107766246	190.642	28.0256	162.617	-134.591	tan					107800044	LOC107800044	uncharacterized LOC107800044%2C transcript variant X1 && sp|C0LGV1|RGI2_ARATH LRR receptor-like serine/threonine-protein kinase RGI2 OS=Arabidopsis thaliana OX=3702 GN=RGI2 PE=1 SV=1 && -	-		95.5554	15.7891
107820733	190.013	15.4912	174.521	-159.03	tan					107797902	LOC107797902	activating signal cointegrator 1-like && sp|Q15650|TRIP4_HUMAN Activating signal cointegrator 1 OS=Homo sapiens OX=9606 GN=TRIP4 PE=1 SV=4 && PF06221:Putative zinc finger motif, C2HC5-type	-		103.336	15.7652
107762452	189.526	10.49	179.036	-168.546	tan					107798219	LOC107798219	apyrase 1-like && sp|Q8H7L6|APY1_ORYSJ Probable apyrase 1 OS=Oryza sativa subsp. japonica OX=39947 GN=APY1 PE=3 SV=1 && -	-		158.2	15.7596
107830926	188.762	19.3972	169.365	-149.968	tan					107822557	LOC107822557	LRR receptor-like serine/threonine-protein kinase GSO2 && - && PF13855:Leucine rich repeat|PF08263:Leucine rich repeat N-terminal domain	-		204.891	15.7354
107791722	188.59	14.0476	174.543	-160.495	tan					107803087	LOC107803087	pyruvate kinase 1%2C cytosolic-like && sp|B8BJ39|KPYC1_ORYSI Pyruvate kinase 1, cytosolic OS=Oryza sativa subsp. indica OX=39946 GN=OsI_35105 PE=3 SV=1 && PF02887:Pyruvate kinase, alpha/beta domain|PF00224:Pyruvate kinase, barrel domain	-		128.896	15.7112
107822399	188.339	11.113	177.226	-166.113	tan					107810723	LOC107810723	phosphoglycerate mutase-like protein 1%2C transcript variant X1 && sp|Q9FGF0|PGML1_ARATH Phosphoglycerate mutase-like protein 1 OS=Arabidopsis thaliana OX=3702 GN=At5g64460 PE=2 SV=1 && -	-		123.817	15.6848
107765618	187.152	15.9304	171.222	-155.291	tan					107771166	LOC107771166	putative late blight resistance protein homolog R1B-14 && sp|Q6L3L0|R1B23_SOLDE Putative late blight resistance protein homolog R1B-23 OS=Solanum demissum OX=50514 GN=R1B-23 PE=3 SV=1 && -	-		207.535	15.6582
107769050	186.808	14.1978	172.61	-158.412	tan					novel.2722	-	- && - && -	-		162.552	15.6074
107773901	186.651	18.9654	167.686	-148.72	tan					107781939	LOC107781939	heterogeneous nuclear ribonucleoprotein U-like protein 1 && sp|Q9BUJ2|HNRL1_HUMAN Heterogeneous nuclear ribonucleoprotein U-like protein 1 OS=Homo sapiens OX=9606 GN=HNRNPUL1 PE=1 SV=2 && PF13671:AAA domain|PF00622:SPRY domain	-		145.856	15.5474
107760223	186.568	27.6885	158.879	-131.191	tan					107825572	LOC107825572	pentatricopeptide repeat-containing protein At2g20540-like%2C transcript variant X2 && sp|Q9SIL5|PP165_ARATH Pentatricopeptide repeat-containing protein At2g20540 OS=Arabidopsis thaliana OX=3702 GN=PCMP-E78 PE=2 SV=1 && -	-		137.341	15.5394
107769494	186.257	15.5118	170.745	-155.233	tan					107769494	LOC107769494	uncharacterized LOC107769494 && - && -	-		186.257	15.5118
107807076	185.824	14.8323	170.992	-156.159	tan					novel.4162	-	- && sp|Q7FNS5|RK20_ATRBE 50S ribosomal protein L20, chloroplastic OS=Atropa belladonna OX=33113 GN=rpl20 PE=3 SV=1 && PF01084:Ribosomal protein S18|PF00471:Ribosomal protein L33|PF00453:Ribosomal protein L20	-		220.276	15.4922
107804380	185.685	18.4274	167.257	-148.83	tan					107820733	LOC107820733	uncharacterized LOC107820733%2C transcript variant X1 && - && -	-		190.013	15.4912
107813161	185.393	25.9798	159.414	-133.434	tan					107775679	LOC107775679	uncharacterized WD repeat-containing protein alr2800-like && sp|O48716|JGB_ARATH Protein JINGUBANG OS=Arabidopsis thaliana OX=3702 GN=JGB PE=1 SV=1 && -	-		141.23	15.375
107785794	184.624	39.6636	144.961	-105.297	tan					107804075	LOC107804075	uncharacterized protein At4g14450%2C chloroplastic-like && sp|Q6NN02|Y4445_ARATH Uncharacterized protein At4g14450, chloroplastic OS=Arabidopsis thaliana OX=3702 GN=At4g14450 PE=2 SV=1 && -	-		137.029	15.3261
107774174	184.251	16.3344	167.917	-151.582	tan					107807325	LOC107807325	GDSL esterase/lipase At3g26430-like%2C transcript variant X1 && sp|Q9LIN2|GDL53_ARATH GDSL esterase/lipase At3g26430 OS=Arabidopsis thaliana OX=3702 GN=At3g26430 PE=1 SV=1 && PF00657:GDSL-like Lipase/Acylhydrolase	-		132.202	15.2259
107774499	184.007	14.4249	169.582	-155.157	tan					107811814	LOC107811814	uncharacterized LOC107811814 && sp|Q9ZT94|POLR2_ARATH Retrovirus-related Pol polyprotein from transposon RE2 OS=Arabidopsis thaliana OX=3702 GN=RE2 PE=4 SV=1 && -	-		107.278	15.1972
107768447	183.457	12.3525	171.105	-158.752	tan					107766169	LOC107766169	uncharacterized LOC107766169 && - && -	-		115.67	15.0701
107816916	182.884	17.8907	164.993	-147.102	tan					107815579	LOC107815579	probable serine/threonine-protein kinase At1g54610 && sp|Q9ZVM9|Y1461_ARATH Probable serine/threonine-protein kinase At1g54610 OS=Arabidopsis thaliana OX=3702 GN=At1g54610 PE=1 SV=1 && PF00069:Protein kinase domain	-		138.3	15.0693
107822161	182.271	12.3118	169.959	-157.647	tan					107772887	LOC107772887	kxDL motif-containing protein CG10681-like && - && PF10241:Uncharacterized conserved protein	-		107.317	14.9265
107778379	181.851	32.288	149.563	-117.275	tan					107824554	LOC107824554	regulator of nonsense transcripts UPF3-like && sp|Q9FVW4|RENT3_ARATH Regulator of nonsense transcripts UPF3 OS=Arabidopsis thaliana OX=3702 GN=UPF3 PE=1 SV=1 && PF03467:Smg-4/UPF3 family	-		375.199	14.8991
107802258	181.42	28.8582	152.562	-123.704	tan					107797649	LOC107797649	mitochondrial import inner membrane translocase subunit Tim9 && sp|Q9XGX7|TIM9_ORYSJ Mitochondrial import inner membrane translocase subunit Tim9 OS=Oryza sativa subsp. japonica OX=39947 GN=TIM9 PE=3 SV=2 && -	-		313.499	14.898
107778744	180.618	28.5582	152.06	-123.501	tan					107815297	LOC107815297	E3 ubiquitin-protein ligase At1g63170-like && sp|Q9LN71|RING1_ARATH E3 ubiquitin-protein ligase At1g12760 OS=Arabidopsis thaliana OX=3702 GN=At1g12760 PE=1 SV=1 && PF13639:Ring finger domain	-		141.617	14.8881
novel.329	179.845	23.914	155.931	-132.017	tan					107769851	LOC107769851	peroxisome biogenesis protein 22-like && sp|Q9LSX7|PEX22_ARATH Peroxisome biogenesis protein 22 OS=Arabidopsis thaliana OX=3702 GN=PEX22 PE=1 SV=1 && -	-		200.85	14.8849
107791333	179.793	7.59915	172.194	-164.595	tan					107774878	LOC107774878	coatomer subunit beta-1-like && sp|Q9SV21|COPB1_ARATH Coatomer subunit beta-1 OS=Arabidopsis thaliana OX=3702 GN=At4g31480 PE=3 SV=2 && PF14806:Coatomer beta subunit appendage platform|PF07718:Coatomer beta C-terminal region|PF01602:Adaptin N terminal region	-		191.935	14.8773
novel.3546	179.055	19.5709	159.484	-139.913	tan					107759167	LOC107759167	uncharacterized LOC107759167%2C transcript variant X3 && - && PF12452:Protein of unknown function (DUF3685)	-		110.209	14.854
107823225	178.48	9.91944	168.56	-158.641	tan					107808460	LOC107808460	E3 ubiquitin-protein ligase At1g12760-like%2C transcript variant X1 && - && -	-		196.413	14.8459
107777534	177.625	8.92632	168.698	-159.772	tan					107807076	LOC107807076	uncharacterized LOC107807076 && - && -	-		185.824	14.8323
107807753	177.417	18.9597	158.458	-139.498	tan					107808996	LOC107808996	phosphopantetheine adenylyltransferase-like%2C transcript variant X3 && sp|Q9ZPV8|COAD_ARATH Phosphopantetheine adenylyltransferase OS=Arabidopsis thaliana OX=3702 GN=COAD PE=1 SV=1 && PF01467:Cytidylyltransferase-like	-		143.938	14.8161
107802387	176.312	11.53	164.782	-153.252	tan					107814112	LOC107814112	probable mitochondrial-processing peptidase subunit beta%2C mitochondrial && sp|Q42290|MPPB_ARATH Probable mitochondrial-processing peptidase subunit beta, mitochondrial OS=Arabidopsis thaliana OX=3702 GN=MPPbeta PE=1 SV=2 && PF05193:Peptidase M16 inactive domain|PF00675:Insulinase (Peptidase family M16)	-		250.175	14.7194
107761985	175.894	16.1051	159.789	-143.684	tan					107811413	LOC107811413	uncharacterized LOC107811413%2C transcript variant X3 && sp|Q94A28|ACO2M_ARATH Aconitate hydratase 2, mitochondrial OS=Arabidopsis thaliana OX=3702 GN=ACO2 PE=1 SV=3 && -	-		146.787	14.7059
107775497	175.321	8.99791	166.324	-157.326	tan					107802308	LOC107802308	kinesin-4-like && sp|Q10MN5|KN14F_ORYSJ Kinesin-like protein KIN-14F OS=Oryza sativa subsp. japonica OX=39947 GN=KIN14F PE=2 SV=2 && -	-		279.751	14.5392
107800268	174.363	27.8738	146.489	-118.615	tan					107772131	LOC107772131	- && sp|F4JKK0|SUD1_ARATH Probable E3 ubiquitin ligase SUD1 OS=Arabidopsis thaliana OX=3702 GN=SUD1 PE=1 SV=1 && -	-		199.159	14.5265
107817603	174.361	23.3723	150.989	-127.617	tan					107812955	LOC107812955	dual specificity protein phosphatase 12-like && sp|Q9UNI6|DUS12_HUMAN Dual specificity protein phosphatase 12 OS=Homo sapiens OX=9606 GN=DUSP12 PE=1 SV=1 && PF00782:Dual specificity phosphatase, catalytic domain	-		138.059	14.4651
107813911	173.338	23.334	150.004	-126.67	tan					107774499	LOC107774499	uncharacterized LOC107774499%2C transcript variant X1 && - && -	-		184.007	14.4249
107817404	173.199	13.7444	159.455	-145.711	tan					novel.2926	-	- && - && -	-		97.1126	14.4155
107781697	172.222	24.2304	147.991	-123.761	tan					107759828	LOC107759828	- && sp|P46032|PTR2_ARATH Protein NRT1/ PTR FAMILY 8.3 OS=Arabidopsis thaliana OX=3702 GN=NPF8.3 PE=1 SV=1 && PF00854:POT family	-		114.493	14.3293
107783072	171.634	16.3189	155.315	-138.997	tan					107781338	LOC107781338	tankyrase-like && - && PF12796:Ankyrin repeats (3 copies)	-		206.916	14.311
107810892	170.748	22.6806	148.067	-125.387	tan					novel.3612	-	- && - && -	-		104.502	14.2317
107791485	170.019	10.9764	159.042	-148.066	tan					107829306	LOC107829306	RING-box protein 1a-like && sp|Q940X7|RBX1A_ARATH RING-box protein 1a OS=Arabidopsis thaliana OX=3702 GN=RBX1A PE=1 SV=1 && -	-		230.857	14.2226
novel.3902	169.352	8.91473	160.437	-151.522	tan					107828906	LOC107828906	COP9 signalosome complex subunit 6a-like && sp|Q8W206|CSN6A_ARATH COP9 signalosome complex subunit 6a OS=Arabidopsis thaliana OX=3702 GN=CSN6A PE=1 SV=2 && PF13012:Maintenance of mitochondrial structure and function|PF01398:JAB1/Mov34/MPN/PAD-1 ubiquitin protease	-		251.245	14.2208
107771861	169.064	12.6558	156.408	-143.752	tan					107823096	LOC107823096	transmembrane 9 superfamily member 11 && sp|Q9FYQ8|TMN11_ARATH Transmembrane 9 superfamily member 11 OS=Arabidopsis thaliana OX=3702 GN=TMN11 PE=2 SV=1 && PF02990:Endomembrane protein 70	-		231.44	14.2108
107821070	168.98	16.3119	152.668	-136.356	tan					107762242	LOC107762242	auxin-responsive protein IAA28-like%2C transcript variant X1 && sp|Q93WC4|IAA29_ARATH Auxin-responsive protein IAA29 OS=Arabidopsis thaliana OX=3702 GN=IAA29 PE=1 SV=2 && PF02309:AUX/IAA family	AUX/IAA		209.474	14.2011
107813430	167.196	28.2622	138.933	-110.671	tan					107769050	LOC107769050	ruBisCO large subunit-binding protein subunit alpha-like && sp|P21238|CPNA1_ARATH Chaperonin 60 subunit alpha 1, chloroplastic OS=Arabidopsis thaliana OX=3702 GN=CPN60A1 PE=1 SV=2 && PF00118:TCP-1/cpn60 chaperonin family	-		186.808	14.1978
107764257	166.478	23.3481	143.13	-119.782	tan					107791722	LOC107791722	zinc finger Ran-binding domain-containing protein 2-like && - && PF00641:Zn-finger in Ran binding protein and others	-		188.59	14.0476
107804796	165.776	23.7021	142.074	-118.372	tan					107809659	LOC107809659	UDP-glycosyltransferase 74E2-like && sp|Q9SYK9|U74E2_ARATH UDP-glycosyltransferase 74E2 OS=Arabidopsis thaliana OX=3702 GN=UGT74E2 PE=1 SV=1 && PF00201:UDP-glucoronosyl and UDP-glucosyl transferase	-		105.46	13.9882
107775967	165.39	18.3303	147.06	-128.73	tan					107831543	LOC107831543	uncharacterized LOC107831543%2C transcript variant X3 && - && -	-		146.594	13.9097
107759374	165.224	4.08584	161.138	-157.052	tan					107806550	LOC107806550	WPP domain-interacting protein 2-like && sp|Q9FH18|WIP2_ARATH WPP domain-interacting protein 2 OS=Arabidopsis thaliana OX=3702 GN=WIP2 PE=1 SV=1 && -	-		285.748	13.7654
107803696	165.063	9.22473	155.839	-146.614	tan					107817404	LOC107817404	uncharacterized LOC107817404%2C transcript variant X17 && - && -	-		173.199	13.7444
107790042	164.889	11.6198	153.27	-141.65	tan					107774712	LOC107774712	putative methyltransferase NSUN6%2C transcript variant X2 && sp|Q84MA1|NOP2C_ARATH rRNA (cytosine-C(5))-methyltransferase NOP2C OS=Arabidopsis thaliana OX=3702 GN=NOP2C PE=2 SV=1 && -	-		78.3963	13.6863
novel.567	164.885	18.3473	146.537	-128.19	tan					107828304	LOC107828304	uncharacterized LOC107828304 && sp|B0XYC8|EIF3I_ASPFC Eukaryotic translation initiation factor 3 subunit I OS=Neosartorya fumigata (strain CEA10 / CBS 144.89 / FGSC A1163) OX=451804 GN=tif34 PE=3 SV=1 && -	-		121.014	13.6347
107817186	164.863	24.7733	140.089	-115.316	tan					107810787	LOC107810787	G-type lectin S-receptor-like serine/threonine-protein kinase At4g27290 && sp|O81832|Y4729_ARATH G-type lectin S-receptor-like serine/threonine-protein kinase At4g27290 OS=Arabidopsis thaliana OX=3702 GN=At4g27290 PE=3 SV=4 && PF01453:D-mannose binding lectin|PF11883:Domain of unknown function (DUF3403)|PF00954:S-locus glycoprotein domain|PF07714:Protein tyrosine kinase|PF08276:PAN-like domain	-		219.967	13.5851
107824279	164.279	17.8903	146.389	-128.499	tan					107784241	LOC107784241	protein trichome birefringence-like 35%2C transcript variant X2 && sp|Q8RXQ1|TBL35_ARATH Protein trichome birefringence-like 35 OS=Arabidopsis thaliana OX=3702 GN=TBL35 PE=2 SV=1 && PF14416:PMR5 N terminal Domain|PF13839:GDSL/SGNH-like Acyl-Esterase family found in Pmr5 and Cas1p	-		226.617	13.5671
107819076	163.831	9.35484	154.476	-145.121	tan					107760022	LOC107760022	uncharacterized LOC107760022 && - && PF16994:Glycosyl-transferase family 4	-		103.788	13.5512
107809171	163.81	18.0038	145.806	-127.802	tan					107759706	LOC107759706	uncharacterized LOC107759706 && - && -	-		292.667	13.5473
107794302	163.231	5.20775	158.023	-152.815	tan					107770609	LOC107770609	cullin-1%2C transcript variant X2 && sp|Q94AH6|CUL1_ARATH Cullin-1 OS=Arabidopsis thaliana OX=3702 GN=CUL1 PE=1 SV=1 && PF00888:Cullin family	-		498.134	13.5402
novel.2722	162.552	15.6074	146.944	-131.337	tan					107767612	LOC107767612	late blight resistance protein R1-A-like && sp|Q8W1E0|R1A_SOLDE Late blight resistance protein R1-A OS=Solanum demissum OX=50514 GN=R1A PE=3 SV=1 && PF00931:NB-ARC domain|PF12061:Late blight resistance protein R1	-		109.157	13.365
107766727	162.153	23.7072	138.445	-114.738	tan					107770456	LOC107770456	VAN3-binding protein-like%2C transcript variant X1 && - && -	-		279.172	13.3601
107770596	160.236	7.13218	153.104	-145.972	tan					107823434	LOC107823434	protein SSUH2 homolog && - && -	-		344.472	13.3576
107831795	159.694	12.6761	147.018	-134.342	tan					107817097	LOC107817097	uncharacterized LOC107817097 && - && PF12215:beta-glucosidase 2, glycosyl-hydrolase family 116 N-term	-		108.181	13.3227
107827428	159.456	8.84718	150.609	-141.762	tan					107805399	LOC107805399	F-box protein At4g00755-like%2C transcript variant X2 && sp|Q8LG03|FB345_ARATH F-box protein At4g00755 OS=Arabidopsis thaliana OX=3702 GN=At4g00755 PE=2 SV=1 && -	-		158.692	13.3103
107786448	158.787	21.0016	137.785	-116.784	tan					107824290	LOC107824290	ribonuclease 3-like protein 3%2C transcript variant X1 && sp|Q69KJ0|RTL3_ORYSJ Ribonuclease 3-like protein 3 OS=Oryza sativa subsp. japonica OX=39947 GN=Os06g0358800 PE=2 SV=1 && PF00636:Ribonuclease III domain	-		108.302	13.193
107805399	158.692	13.3103	145.382	-132.071	tan					107814507	LOC107814507	uncharacterized LOC107814507 && sp|Q94HW2|POLR1_ARATH Retrovirus-related Pol polyprotein from transposon RE1 OS=Arabidopsis thaliana OX=3702 GN=RE1 PE=2 SV=1 && -	-		275.217	13.1656
107798219	158.2	15.7596	142.44	-126.681	tan					107774220	LOC107774220	zinc-regulated protein 8-like && - && PF14309:Domain of unknown function (DUF4378)	-		142.9	13.1395
107795207	158.009	17.1014	140.907	-123.806	tan					107832554	LOC107832554	GDSL esterase/lipase CPRD49-like && sp|Q9SRM5|CPR49_ARATH GDSL esterase/lipase CPRD49 OS=Arabidopsis thaliana OX=3702 GN=CPRD49 PE=2 SV=1 && PF13472:GDSL-like Lipase/Acylhydrolase family	-		247.266	13.103
107814614	157.277	20.2867	136.991	-116.704	tan					107780580	LOC107780580	uncharacterized LOC107780580%2C transcript variant X1 && - && PF03219:TLC ATP/ADP transporter	-		198.999	13.0381
107816234	157.006	11.8315	145.175	-133.343	tan					107787960	LOC107787960	transcription factor GTE8-like%2C transcript variant X2 && sp|Q9LK27|GTE8_ARATH Transcription factor GTE8 OS=Arabidopsis thaliana OX=3702 GN=GTE8 PE=2 SV=2 && PF17035:Bromodomain extra-terminal - transcription regulation|PF00439:Bromodomain	-		494.113	13.007
107807625	155.497	10.4762	145.021	-134.545	tan					107769689	LOC107769689	E3 ubiquitin-protein ligase BRE1-like && - && PF13920:Zinc finger, C3HC4 type (RING finger)	-		269.097	12.9481
107795028	155.157	7.55174	147.605	-140.053	tan					107804632	LOC107804632	peroxidase 51-like && sp|Q9SZE7|PER51_ARATH Peroxidase 51 OS=Arabidopsis thaliana OX=3702 GN=PER51 PE=2 SV=1 && PF00141:Peroxidase	-		227.996	12.8893
novel.4033	154.957	26.4975	128.46	-101.962	tan					107803821	LOC107803821	probable mitochondrial-processing peptidase subunit beta%2C mitochondrial && sp|Q42290|MPPB_ARATH Probable mitochondrial-processing peptidase subunit beta, mitochondrial OS=Arabidopsis thaliana OX=3702 GN=MPPbeta PE=1 SV=2 && PF05193:Peptidase M16 inactive domain|PF00675:Insulinase (Peptidase family M16)	-		209.021	12.8845
107770962	154.702	8.47271	146.229	-137.756	tan					107831426	LOC107831426	serine/threonine protein phosphatase 2A regulatory subunit B''beta-like%2C transcript variant X1 && sp|Q5QIT3|2AB2B_ARATH Serine/threonine protein phosphatase 2A regulatory subunit B''beta OS=Arabidopsis thaliana OX=3702 GN=B''BETA PE=1 SV=1 && PF13499:EF-hand domain pair|PF17958:EF-hand domain	-		296.48	12.8768
107807237	154.652	19.126	135.527	-116.401	tan					107775318	LOC107775318	probable pre-mRNA-splicing factor ATP-dependent RNA helicase DEAH5 && sp|Q38953|DEAH5_ARATH Probable pre-mRNA-splicing factor ATP-dependent RNA helicase DEAH5 OS=Arabidopsis thaliana OX=3702 GN=At3g26560 PE=1 SV=2 && PF00575:S1 RNA binding domain|PF07717:Oligonucleotide/oligosaccharide-binding (OB)-fold|PF00270:DEAD/DEAH box helicase|PF00271:Helicase conserved C-terminal domain|PF04408:Helicase a…	-		143.023	12.8725
107766110	153.976	17.2573	136.719	-119.462	tan					107760109	LOC107760109	5'-3' exoribonuclease 2-like && sp|Q8N5L8|RP25L_HUMAN Ribonuclease P protein subunit p25-like protein OS=Homo sapiens OX=9606 GN=RPP25L PE=1 SV=1 && PF01918:Alba	-		197.041	12.8685
107803429	153.964	17.4009	136.563	-119.162	tan					107777473	LOC107777473	glycine-rich RNA-binding protein RZ1B-like%2C transcript variant X2 && sp|O22703|RZ1B_ARATH Glycine-rich RNA-binding protein RZ1B OS=Arabidopsis thaliana OX=3702 GN=RZ1B PE=2 SV=1 && PF00076:RNA recognition motif. (a.k.a. RRM, RBD, or RNP domain)|PF00098:Zinc knuckle	-		133.06	12.8378
107791686	153.765	7.76646	145.999	-138.232	tan					107828756	LOC107828756	putative casein kinase II subunit beta-4 && sp|O80507|CSK2E_ARATH Putative casein kinase II subunit beta-4 OS=Arabidopsis thaliana OX=3702 GN=CKB4 PE=1 SV=1 && PF01214:Casein kinase II regulatory subunit	-		139.4	12.8306
107824821	153.583	7.54866	146.034	-138.486	tan					107816764	LOC107816764	zinc finger protein WIP2-like && sp|Q9SVY1|ZWIP2_ARATH Zinc finger protein WIP2 OS=Arabidopsis thaliana OX=3702 GN=WIP2 PE=1 SV=1 && -	C2H2		122.602	12.8091
107767702	152.754	4.80402	147.95	-143.146	tan					107771367	LOC107771367	late blight resistance protein R1-A-like && - && -	-		101.48	12.7822
107798909	150.46	23.272	127.188	-103.916	tan					107831795	LOC107831795	probable ubiquitin-like-specific protease 2B%2C transcript variant X1 && sp|Q8L7S0|ULP2B_ARATH Probable ubiquitin-like-specific protease 2B OS=Arabidopsis thaliana OX=3702 GN=ULP2B PE=1 SV=3 && PF02902:Ulp1 protease family, C-terminal catalytic domain	-		159.694	12.6761
107791717	149.766	5.36243	144.403	-139.041	tan					107771861	LOC107771861	elongation of fatty acids protein 3-like && sp|Q9SYY4|ELO3L_ARATH Elongation of fatty acids protein 3-like OS=Arabidopsis thaliana OX=3702 GN=HOS3 PE=2 SV=1 && PF01151:GNS1/SUR4 family	-		169.064	12.6558
107777328	148.211	12.5625	135.648	-123.086	tan					107775179	LOC107775179	transmembrane protein 184C-like%2C transcript variant X4 && sp|A2VDL9|T184B_BOVIN Transmembrane protein 184B OS=Bos taurus OX=9913 GN=TMEM184B PE=2 SV=1 && PF03619:Organic solute transporter Ostalpha	-		195.932	12.6392
107779053	148.119	7.0709	141.048	-133.977	tan					107777328	LOC107777328	uncharacterized LOC107777328 && sp|F4ISL7|TI236_ARATH Protein TIC236, chloroplastic OS=Arabidopsis thaliana OX=3702 GN=TIC236 PE=1 SV=1 && -	-		148.211	12.5625
107811413	146.787	14.7059	132.081	-117.375	tan					107831034	LOC107831034	putative pentatricopeptide repeat-containing protein At1g12700%2C mitochondrial && sp|Q9SRV5|METE2_ARATH 5-methyltetrahydropteroyltriglutamate--homocysteine methyltransferase 2 OS=Arabidopsis thaliana OX=3702 GN=MS2 PE=1 SV=1 && PF12854:PPR repeat|PF13041:PPR repeat family	-		217.152	12.5475
107831543	146.594	13.9097	132.684	-118.775	tan					107821558	LOC107821558	bidirectional sugar transporter SWEET2-like && sp|Q9LH79|SWET2_ARATH Bidirectional sugar transporter SWEET2 OS=Arabidopsis thaliana OX=3702 GN=SWEET2 PE=1 SV=1 && PF03083:Sugar efflux transporter for intercellular exchange	-		145.988	12.4439
107767158	146.575	18.0001	128.575	-110.575	tan					107760369	LOC107760369	FKBP12-interacting protein of 37 kDa-like && sp|Q9ZSZ8|FIP37_ARATH FKBP12-interacting protein of 37 kDa OS=Arabidopsis thaliana OX=3702 GN=FIP37 PE=1 SV=1 && PF17098:WTAP/Mum2p family	-		329.217	12.3833
107792239	146	16.6148	129.385	-112.77	tan					107780334	LOC107780334	uncharacterized LOC107780334 && - && -	-		134.003	12.3827
107821558	145.988	12.4439	133.544	-121.1	tan					novel.936	-	- && - && -	-		193.236	12.3816
107781939	145.856	15.5474	130.308	-114.761	tan					107768447	LOC107768447	uncharacterized PKHD-type hydroxylase At1g22950-like && sp|P0DO23|CP2_ARATH 2-oxoglutarate and iron-dependent oxygenase domain-containing protein CP2 OS=Arabidopsis thaliana OX=3702 GN=CP2 PE=1 SV=1 && -	-		183.457	12.3525
107761678	145.846	4.91591	140.93	-136.014	tan					107822161	LOC107822161	putative receptor-like protein kinase At3g47110 && sp|Q9SD62|Y3471_ARATH Putative receptor-like protein kinase At3g47110 OS=Arabidopsis thaliana OX=3702 GN=At3g47110 PE=3 SV=1 && PF13855:Leucine rich repeat|PF08263:Leucine rich repeat N-terminal domain|PF00069:Protein kinase domain	-		182.271	12.3118
107812349	144.156	20.6414	123.514	-102.873	tan					107804497	LOC107804497	DCN1-like protein 1 && sp|Q6DFA1|DCNL3_XENLA DCN1-like protein 3 OS=Xenopus laevis OX=8355 GN=dcun1d3 PE=2 SV=1 && PF14555:UBA-like domain	-		85.4908	12.2561
107811739	144.129	12.0703	132.059	-119.988	tan					107807958	LOC107807958	probable splicing factor 3A subunit 1%2C transcript variant X2 && sp|Q8RXF1|SF3A1_ARATH Probable splicing factor 3A subunit 1 OS=Arabidopsis thaliana OX=3702 GN=At1g14650 PE=1 SV=2 && PF12230:Pre-mRNA splicing factor PRP21 like protein|PF00240:Ubiquitin family|PF01805:Surp module	-		251.232	12.1773
107808996	143.938	14.8161	129.122	-114.306	tan					107777971	LOC107777971	- && sp|O49697|NAC71_ARATH NAC domain-containing protein 71 OS=Arabidopsis thaliana OX=3702 GN=NAC071 PE=2 SV=1 && -	NAC		117.483	12.0992
107766936	143.871	10.5185	133.353	-122.835	tan					107764834	LOC107764834	uncharacterized LOC107764834 && - && -	-		333.551	12.0756
107818748	143.269	10.2159	133.053	-122.837	tan					107811739	LOC107811739	dynamin-related protein 1E-like && sp|Q9FNX5|DRP1E_ARATH Phragmoplastin DRP1E OS=Arabidopsis thaliana OX=3702 GN=DRP1E PE=1 SV=1 && PF00350:Dynamin family|PF02212:Dynamin GTPase effector domain|PF01031:Dynamin central region	-		144.129	12.0703
107775318	143.023	12.8725	130.151	-117.278	tan					107769132	LOC107769132	splicing factor 3B subunit 1-like && sp|O57683|SF3B1_XENLA Splicing factor 3B subunit 1 OS=Xenopus laevis OX=8355 GN=sf3b1 PE=2 SV=1 && -	-		90.1744	12.0389
107774220	142.9	13.1395	129.761	-116.621	tan					novel.2731	-	- && sp|Q9ZT94|POLR2_ARATH Retrovirus-related Pol polyprotein from transposon RE2 OS=Arabidopsis thaliana OX=3702 GN=RE2 PE=4 SV=1 && -	-		89.7317	12.0344
107815297	141.617	14.8881	126.729	-111.841	tan					107820690	LOC107820690	paladin-like && sp|Q8JHZ8|PALD_CHICK Paladin OS=Gallus gallus OX=9031 GN=PALD1 PE=2 SV=2 && PF14566:Inositol hexakisphosphate	-		252.117	12.0275
107775679	141.23	15.375	125.855	-110.48	tan					107764083	LOC107764083	mitochondrial import receptor subunit TOM20-like && sp|P92792|TOM20_SOLTU Mitochondrial import receptor subunit TOM20 OS=Solanum tuberosum OX=4113 GN=TOM20 PE=1 SV=1 && PF06552:Plant specific mitochondrial import receptor subunit TOM20	-		288.516	11.9807
107798010	141.187	10.5126	130.674	-120.162	tan					107781516	LOC107781516	uncharacterized LOC107781516 && sp|Q9CAK4|ROH1_ARATH Protein ROH1 OS=Arabidopsis thaliana OX=3702 GN=ROH1 PE=1 SV=1 && PF05633:Protein BYPASS1-related	-		208.109	11.8661
novel.473	140.704	10.3238	130.381	-120.057	tan					107816234	LOC107816234	auxin response factor 18-like%2C transcript variant X1 && sp|Q653H7|ARFR_ORYSJ Auxin response factor 18 OS=Oryza sativa subsp. japonica OX=39947 GN=ARF18 PE=2 SV=1 && PF02362:B3 DNA binding domain|PF06507:Auxin response factor	B3-ARF		157.006	11.8315
107783423	139.66	16.4211	123.238	-106.817	tan					107776928	LOC107776928	uncharacterized LOC107776928%2C transcript variant X1 && - && PF04601:Domain of unknown function (DUF569)	-		134.501	11.7326
107828756	139.4	12.8306	126.569	-113.739	tan					107832601	LOC107832601	E3 ubiquitin-protein ligase MARCH2-like && - && PF12906:RING-variant domain	-		131.673	11.7051
107805720	138.999	8.40091	130.598	-122.197	tan					107790042	LOC107790042	deSI-like protein At4g17486%2C transcript variant X2 && sp|Q93VG8|PPDEX_ARATH DeSI-like protein At4g17486 OS=Arabidopsis thaliana OX=3702 GN=At4g17486 PE=2 SV=1 && PF05903:PPPDE putative peptidase domain	-		164.889	11.6198
107815579	138.3	15.0693	123.231	-108.162	tan					107779520	LOC107779520	- && sp|Q9SSE9|JMJ25_ARATH Lysine-specific demethylase JMJ25 OS=Arabidopsis thaliana OX=3702 GN=JMJ25 PE=1 SV=1 && -	Jumonji		295.109	11.5768
107825842	138.124	17.8942	120.23	-102.335	tan					107803083	LOC107803083	protein TOPLESS-like%2C transcript variant X3 && sp|Q0WV90|TPR1_ARATH Topless-related protein 1 OS=Arabidopsis thaliana OX=3702 GN=TPR1 PE=1 SV=3 && -	-		130.416	11.5553
107812955	138.059	14.4651	123.594	-109.129	tan					107802387	LOC107802387	uncharacterized LOC107802387 && - && PF03087:Arabidopsis protein of unknown function	-		176.312	11.53
107829534	137.918	7.56025	130.358	-122.798	tan					107823741	LOC107823741	pentatricopeptide repeat-containing protein At5g10690-like%2C transcript variant X1 && sp|Q8VYD6|PP374_ARATH Pentatricopeptide repeat-containing protein At5g10690 OS=Arabidopsis thaliana OX=3702 GN=CBSPPR1 PE=2 SV=1 && PF13812:Pentatricopeptide repeat domain|PF13041:PPR repeat family	-		656.764	11.5205
107825572	137.341	15.5394	121.801	-106.262	tan					107803344	LOC107803344	uncharacterized LOC107803344 && - && -	-		102.452	11.519
107804075	137.029	15.3261	121.703	-106.377	tan					107770029	LOC107770029	uncharacterized LOC107770029 && sp|Q9FNN6|SRM1_ARATH Transcription factor SRM1 OS=Arabidopsis thaliana OX=3702 GN=SRM1 PE=1 SV=1 && PF00249:Myb-like DNA-binding domain	MYB-related		131.281	11.5028
107830494	136.617	17.3296	119.287	-101.958	tan					novel.3056	-	- && - && -	-		133.138	11.4859
novel.2257	136.207	5.02897	131.178	-126.149	tan					107770555	LOC107770555	uncharacterized LOC107770555 && - && -	-		133.357	11.4362
107758909	135.779	11.141	124.638	-113.497	tan					107770214	LOC107770214	uncharacterized LOC107770214%2C transcript variant X1 && - && -	-		251.806	11.4254
107784439	134.63	9.20995	125.42	-116.21	tan					107766033	LOC107766033	uncharacterized LOC107766033%2C transcript variant X1 && sp|Q75VR1|TPC1A_TOBAC Two pore calcium channel protein 1A OS=Nicotiana tabacum OX=4097 GN=TPC1A PE=2 SV=1 && -	-		95.9897	11.4075
107824594	134.575	25.4404	109.134	-83.6939	tan					107825959	LOC107825959	heptahelical transmembrane protein 1-like && sp|B7F9G7|ADPO1_ORYSJ Heptahelical transmembrane protein ADIPOR1 OS=Oryza sativa subsp. japonica OX=39947 GN=ADIPOR1 PE=2 SV=1 && PF03006:Haemolysin-III related	-		96.0524	11.3662
107776928	134.501	11.7326	122.769	-111.036	tan					107810840	LOC107810840	kirola-like%2C transcript variant X1 && sp|P85524|KIRO_ACTDE Kirola OS=Actinidia deliciosa OX=3627 PE=1 SV=1 && PF00407:Pathogenesis-related protein Bet v I family	-		358.225	11.3577
107824896	134.438	21.0083	113.429	-92.421	tan					107824097	LOC107824097	uncharacterized LOC107824097 && sp|P10978|POLX_TOBAC Retrovirus-related Pol polyprotein from transposon TNT 1-94 OS=Nicotiana tabacum OX=4097 PE=2 SV=1 && -	-		201.865	11.2429
107780334	134.003	12.3827	121.621	-109.238	tan					107801766	LOC107801766	transmembrane 9 superfamily member 11-like && sp|Q9FYQ8|TMN11_ARATH Transmembrane 9 superfamily member 11 OS=Arabidopsis thaliana OX=3702 GN=TMN11 PE=2 SV=1 && PF02990:Endomembrane protein 70	-		248.219	11.2378
107785021	133.739	9.0823	124.656	-115.574	tan					107758909	LOC107758909	glucose-6-phosphate 1-dehydrogenase%2C cytoplasmic isoform-like%2C transcript variant X1 && sp|P37830|G6PD_SOLTU Glucose-6-phosphate 1-dehydrogenase, cytoplasmic isoform OS=Solanum tuberosum OX=4113 GN=G6PDH PE=1 SV=1 && PF02781:Glucose-6-phosphate dehydrogenase, C-terminal domain|PF00479:Glucose-6-phosphate dehydrogenase, NAD binding domain	-		135.779	11.141
107770555	133.357	11.4362	121.92	-110.484	tan					107822399	LOC107822399	thylakoidal processing peptidase 1%2C chloroplastic-like && sp|Q9M9Z2|TPP2_ARATH Probable thylakoidal processing peptidase 2, chloroplastic OS=Arabidopsis thaliana OX=3702 GN=TPP2 PE=2 SV=1 && PF10502:Signal peptidase, peptidase S26	-		188.339	11.113
novel.3056	133.138	11.4859	121.652	-110.166	tan					107763648	LOC107763648	splicing factor 3B subunit 4-like && sp|Q15427|SF3B4_HUMAN Splicing factor 3B subunit 4 OS=Homo sapiens OX=9606 GN=SF3B4 PE=1 SV=1 && PF00076:RNA recognition motif. (a.k.a. RRM, RBD, or RNP domain)	-		203.166	11.0726
107777473	133.06	12.8378	120.222	-107.384	tan					107798842	LOC107798842	serine/threonine-protein kinase D6PKL1-like%2C transcript variant X1 && sp|Q9SJM3|KIPK2_ARATH Serine/threonine-protein kinase KIPK2 OS=Arabidopsis thaliana OX=3702 GN=KIPK2 PE=1 SV=1 && PF00069:Protein kinase domain	-		116.168	10.9807
107807325	132.202	15.2259	116.976	-101.75	tan					107791485	LOC107791485	2-succinylbenzoate--CoA ligase%2C chloroplastic/peroxisomal-like%2C transcript variant X2 && sp|Q8VYJ1|MENE_ARATH 2-succinylbenzoate--CoA ligase, chloroplastic/peroxisomal OS=Arabidopsis thaliana OX=3702 GN=AAE14 PE=1 SV=1 && -	-		170.019	10.9764
107761575	131.952	7.58568	124.367	-116.781	tan					107781482	LOC107781482	putative uncharacterized protein DDB_G0271982%2C transcript variant X1 && - && -	-		99.0463	10.9725
107808673	131.934	10.9527	120.981	-110.028	tan					107810225	LOC107810225	barley B recombinant-like protein D && sp|Q5VSA8|BBRD_ORYSJ Barley B recombinant-like protein D OS=Oryza sativa subsp. japonica OX=39947 GN=Os06g0130600 PE=2 SV=1 && PF06217:GAGA binding protein-like family	BBR-BPC		92.3251	10.9617
107832601	131.673	11.7051	119.968	-108.263	tan					107808673	LOC107808673	methyl-CpG-binding domain-containing protein 11-like && sp|Q9XI36|MBD10_ARATH Methyl-CpG-binding domain-containing protein 10 OS=Arabidopsis thaliana OX=3702 GN=MBD10 PE=1 SV=1 && PF01429:Methyl-CpG binding domain	-		131.934	10.9527
107771710	131.517	5.31649	126.2	-120.884	tan					107785968	LOC107785968	uncharacterized LOC107785968 && sp|Q8L7N3|CENPX_ARATH Protein MHF2 homolog OS=Arabidopsis thaliana OX=3702 GN=MHF2 PE=3 SV=1 && PF09415:CENP-S associating Centromere protein X	-		83.8661	10.7941
107770029	131.281	11.5028	119.779	-108.276	tan					107780223	LOC107780223	cyclin-D4-1-like && sp|P42752|CCD21_ARATH Cyclin-D2-1 OS=Arabidopsis thaliana OX=3702 GN=CYCD2-1 PE=1 SV=3 && PF02984:Cyclin, C-terminal domain|PF00134:Cyclin, N-terminal domain	-		256.543	10.7546
107803083	130.416	11.5553	118.86	-107.305	tan					107760863	LOC107760863	transcription factor MYB122-like && sp|Q42575|MYB1_ARATH Transcription factor MYB1 OS=Arabidopsis thaliana OX=3702 GN=MYB1 PE=2 SV=1 && PF00249:Myb-like DNA-binding domain	MYB		108.451	10.7478
107832479	130.057	7.12738	122.93	-115.802	tan					107787987	LOC107787987	8-amino-7-oxononanoate synthase-like && sp|Q8GW43|BIOF_ARATH 8-amino-7-oxononanoate synthase OS=Arabidopsis thaliana OX=3702 GN=BIOF PE=1 SV=2 && PF00155:Aminotransferase class I and II	-		95.9009	10.6719
107816207	129.938	22.5563	107.381	-84.8252	tan					107801552	LOC107801552	uncharacterized LOC107801552 && - && -	-		66.3624	10.6438
107782318	129.91	19.2261	110.684	-91.458	tan					107762079	LOC107762079	transcription factor VIP1-like && sp|O22873|BZP18_ARATH bZIP transcription factor 18 OS=Arabidopsis thaliana OX=3702 GN=BZIP18 PE=1 SV=1 && -	-		96.4544	10.6107
107803455	129.328	17.3917	111.937	-94.545	tan					107766936	LOC107766936	protein disulfide-isomerase SCO2-like%2C transcript variant X5 && sp|Q93YN0|SCO2_ARATH Protein disulfide-isomerase SCO2 OS=Arabidopsis thaliana OX=3702 GN=SCO2 PE=1 SV=1 && -	-		143.871	10.5185
107787655	129.31	6.72366	122.587	-115.863	tan					107798010	LOC107798010	uncharacterized LOC107798010 && - && -	-		141.187	10.5126
107803087	128.896	15.7112	113.184	-97.4733	tan					107762452	LOC107762452	carboxyl-terminal-processing peptidase 2%2C chloroplastic-like && sp|O23614|CTPA2_ARATH Carboxyl-terminal-processing peptidase 2, chloroplastic OS=Arabidopsis thaliana OX=3702 GN=CTPA2 PE=1 SV=1 && PF17820:PDZ domain|PF03572:Peptidase family S41	-		189.526	10.49
107814673	128.281	7.04628	121.235	-114.188	tan					107807625	LOC107807625	50S ribosomal protein L4-like && sp|B6IRQ7|RL4_RHOCS 50S ribosomal protein L4 OS=Rhodospirillum centenum (strain ATCC 51521 / SW) OX=414684 GN=rplD PE=3 SV=1 && PF00573:Ribosomal protein L4/L1 family	-		155.497	10.4762
107784857	127.635	17.4951	110.14	-92.6445	tan					novel.473	-	- && - && -	-		140.704	10.3238
107759264	126.918	8.35375	118.564	-110.21	tan					107812551	LOC107812551	uncharacterized protein C23H3.12c-like && sp|O13942|YEPC_SCHPO Uncharacterized protein C23H3.12c OS=Schizosaccharomyces pombe (strain 972 / ATCC 24843) OX=284812 GN=SPAC23H3.12c PE=4 SV=1 && PF10173:Mitochondrial K+-H+ exchange-related	-		310.83	10.2607
107766409	125.992	6.26176	119.731	-113.469	tan					107793273	LOC107793273	guanine nucleotide-binding protein subunit beta-1 && sp|P93397|GBB1_TOBAC Guanine nucleotide-binding protein subunit beta-1 OS=Nicotiana tabacum OX=4097 PE=1 SV=1 && PF00400:WD domain, G-beta repeat	-		100.117	10.2447
107781107	125.585	7.84457	117.741	-109.896	tan					107818748	LOC107818748	DNA topoisomerase 3-beta-like%2C transcript variant X2 && sp|F4ISQ7|TOP3B_ARATH DNA topoisomerase 3-beta OS=Arabidopsis thaliana OX=3702 GN=At2g32000 PE=2 SV=1 && PF01131:DNA topoisomerase|PF01751:Toprim domain	-		143.269	10.2159
107801213	125.533	15.8641	109.669	-93.8047	tan					107774183	LOC107774183	ARM REPEAT PROTEIN INTERACTING WITH ABF2-like && sp|B9DHT4|ARIA_ARATH ARM REPEAT PROTEIN INTERACTING WITH ABF2 OS=Arabidopsis thaliana OX=3702 GN=ARIA PE=1 SV=2 && PF00651:BTB/POZ domain|PF00514:Armadillo/beta-catenin-like repeat	TRAF		113.25	10.1571
107822076	125.208	5.35882	119.849	-114.49	tan					107784129	LOC107784129	glutathione S-transferase T1-like && sp|Q9FHE1|GSTT3_ARATH Glutathione S-transferase T3 OS=Arabidopsis thaliana OX=3702 GN=GSTT3 PE=2 SV=1 && PF13410:Glutathione S-transferase, C-terminal domain	-		499.135	10.1449
novel.3144	124.868	9.34877	115.52	-106.171	tan					107811406	LOC107811406	dolichol phosphate-mannose biosynthesis regulatory protein-like && sp|Q9CA79|DPM2_ARATH Dolichol-phosphate mannose synthase subunit 2 OS=Arabidopsis thaliana OX=3702 GN=DPMS2 PE=1 SV=1 && -	-		116.429	10.1422
107832111	124.491	18.9409	105.55	-86.6091	tan					107787336	LOC107787336	uncharacterized LOC107787336 && - && -	-		271.348	10.0214
novel.3083	124.249	8.87253	115.377	-106.504	tan					novel.4028	-	- && - && -	-		212.61	9.93403
107810723	123.817	15.6848	108.133	-92.4479	tan					107823225	LOC107823225	transmembrane and coiled-coil domain-containing protein 4-like%2C transcript variant X1 && sp|Q5TGY1|TMCO4_HUMAN Transmembrane and coiled-coil domain-containing protein 4 OS=Homo sapiens OX=9606 GN=TMCO4 PE=1 SV=1 && PF05277:Protein of unknown function (DUF726)	-		178.48	9.91944
107794235	122.869	6.24115	116.628	-110.387	tan					107794993	LOC107794993	B3 domain-containing protein REM5-like%2C transcript variant X1 && sp|O81782|REM6_ARATH B3 domain-containing protein REM6 OS=Arabidopsis thaliana OX=3702 GN=REM6 PE=3 SV=1 && PF02362:B3 DNA binding domain	B3		334.531	9.89086
107816764	122.602	12.8091	109.793	-96.984	tan					107812149	LOC107812149	26S protease regulatory subunit 7 homolog A-like && sp|Q9SSB5|PRS7A_ARATH 26S proteasome regulatory subunit 7 homolog A OS=Arabidopsis thaliana OX=3702 GN=RPT1A PE=1 SV=1 && PF17862:AAA+ lid domain|PF00004:ATPase family associated with various cellular activities (AAA)	-		74.7571	9.84118
107808060	122.601	8.78393	113.817	-105.034	tan					107822440	LOC107822440	protein CHROMATIN REMODELING 35-like%2C transcript variant X1 && sp|Q9SIW2|CHR35_ARATH Protein CHROMATIN REMODELING 35 OS=Arabidopsis thaliana OX=3702 GN=DRD1 PE=1 SV=1 && PF00271:Helicase conserved C-terminal domain|PF00176:SNF2 family N-terminal domain	SNF2		75.7465	9.82333
107810512	122.529	6.38161	116.147	-109.765	tan					107799504	LOC107799504	uncharacterized LOC107799504 && - && PF13963:Transposase-associated domain	-		83.0969	9.78591
107763621	121.977	8.09258	113.884	-105.791	tan					107772861	LOC107772861	zinc finger CCCH domain-containing protein 59-like && sp|Q69NK8|C3H59_ORYSJ Zinc finger CCCH domain-containing protein 59 OS=Oryza sativa subsp. japonica OX=39947 GN=Os09g0364000 PE=2 SV=1 && PF04677:Protein similar to CwfJ C-terminus 1	C3H		77.1578	9.73273
107782724	121.753	7.44948	114.304	-106.854	tan					107807272	LOC107807272	aquaporin NIP1-1-like%2C transcript variant X2 && sp|Q40746|NIP11_ORYSJ Aquaporin NIP1-1 OS=Oryza sativa subsp. japonica OX=39947 GN=NIP1-1 PE=2 SV=1 && PF00230:Major intrinsic protein	-		66.6376	9.67921
107779557	121.106	18.8602	102.246	-83.3856	tan					107769918	LOC107769918	protein DETOXIFICATION 27-like%2C transcript variant X2 && sp|Q9FKQ1|DTX27_ARATH Protein DETOXIFICATION 27 OS=Arabidopsis thaliana OX=3702 GN=DTX27 PE=2 SV=1 && PF01554:MatE	-		98.5679	9.55262
107828304	121.014	13.6347	107.38	-93.745	tan					107772824	LOC107772824	cell number regulator 13-like && sp|B6SJQ0|CNR13_MAIZE Cell number regulator 13 OS=Zea mays OX=4577 GN=CNR13 PE=2 SV=1 && -	-		94.7187	9.48932
107796130	120.138	7.65629	112.482	-104.826	tan					107821372	LOC107821372	thioredoxin reductase 2-like && sp|Q39242|TRXB2_ARATH Thioredoxin reductase 2 OS=Arabidopsis thaliana OX=3702 GN=NTR2 PE=2 SV=2 && PF07992:Pyridine nucleotide-disulphide oxidoreductase	-		95.3249	9.48556
107775713	118.259	8.39454	109.864	-101.47	tan					107819076	LOC107819076	uncharacterized LOC107819076%2C transcript variant X3 && sp|Q6AVI0|RSLE2_ORYSJ Zinc finger BED domain-containing protein RICESLEEPER 2 OS=Oryza sativa subsp. japonica OX=39947 GN=Os03g0733400 PE=2 SV=1 && PF14372:Domain of unknown function (DUF4413)	-		163.831	9.35484
107806317	117.931	4.91843	113.012	-108.094	tan					novel.3144	-	- && - && -	-		124.868	9.34877
107816540	117.553	16.4736	101.08	-84.606	tan					107774254	LOC107774254	E3 ubiquitin protein ligase RIE1-like && sp|Q8GUU2|RIE1_ARATH E3 ubiquitin protein ligase RIE1 OS=Arabidopsis thaliana OX=3702 GN=RIE1 PE=2 SV=1 && PF13639:Ring finger domain	-		108.802	9.24758
107777971	117.483	12.0992	105.384	-93.2846	tan					107803696	LOC107803696	maspardin-like && sp|Q6PC62|SPG21_DANRE Maspardin OS=Danio rerio OX=7955 GN=spg21 PE=2 SV=1 && PF00561:alpha/beta hydrolase fold	-		165.063	9.22473
107791241	116.872	7.70056	109.172	-101.471	tan					107784439	LOC107784439	pentatricopeptide repeat-containing protein At3g20730-like && sp|Q9LT48|PP244_ARATH Pentatricopeptide repeat-containing protein At3g20730 OS=Arabidopsis thaliana OX=3702 GN=PCMP-E94 PE=2 SV=1 && PF13041:PPR repeat family	-		134.63	9.20995
107761085	116.757	6.4338	110.323	-103.889	tan					107761134	LOC107761134	ubiquitin-conjugating enzyme E2 variant 1D && sp|Q9SVD7|UEV1D_ARATH Ubiquitin-conjugating enzyme E2 variant 1D OS=Arabidopsis thaliana OX=3702 GN=UEV1D PE=1 SV=1 && PF00179:Ubiquitin-conjugating enzyme	-		98.4311	9.11737
107810654	116.565	2.82639	113.739	-110.913	tan					107785021	LOC107785021	probable methyltransferase PMT18 && sp|Q9C884|PMTI_ARATH Probable methyltransferase PMT18 OS=Arabidopsis thaliana OX=3702 GN=At1g33170 PE=2 SV=1 && PF03141:Putative S-adenosyl-L-methionine-dependent methyltransferase	-		133.739	9.0823
107811406	116.429	10.1422	106.287	-96.1444	tan					107775497	LOC107775497	uncharacterized LOC107775497 && - && -	-		175.321	8.99791
107809457	116.318	8.24371	108.075	-99.831	tan					107818232	LOC107818232	uncharacterized LOC107818232 && sp|Q6MNG0|DNAJ_BDEBA Chaperone protein DnaJ OS=Bdellovibrio bacteriovorus (strain ATCC 15356 / DSM 50701 / NCIMB 9529 / HD100) OX=264462 GN=dnaJ PE=3 SV=1 && PF14901:Cleavage inducing molecular chaperone|PF00226:DnaJ domain	-		99.0098	8.94872
107775476	116.306	5.80037	110.505	-104.705	tan					107777534	LOC107777534	uncharacterized LOC107777534 && - && PF03004:Plant transposase (Ptta/En/Spm family)	-		177.625	8.92632
107798842	116.168	10.9807	105.187	-94.2064	tan					novel.3902	-	- && sp|F4IV16|TPK2_ARATH Thiamine pyrophosphokinase 2 OS=Arabidopsis thaliana OX=3702 GN=TPK2 PE=1 SV=1 && PF04265:Thiamin pyrophosphokinase, vitamin B1 binding domain	-		169.352	8.91473
107813937	116.035	3.55733	112.478	-108.921	tan					107793633	LOC107793633	pentatricopeptide repeat-containing protein At1g51965%2C mitochondrial-like && sp|Q9ZU27|PPR76_ARATH Pentatricopeptide repeat-containing protein At1g51965, mitochondrial OS=Arabidopsis thaliana OX=3702 GN=At1g51965 PE=2 SV=1 && PF13812:Pentatricopeptide repeat domain|PF13041:PPR repeat family|PF01535:PPR repeat	-		877.223	8.91052
107766169	115.67	15.0701	100.6	-85.5301	tan					novel.3083	-	- && sp|A7M967|YCF3_CUSRE Photosystem I assembly protein Ycf3 OS=Cuscuta reflexa OX=4129 GN=ycf3 PE=3 SV=1 && PF00515:Tetratricopeptide repeat	-		124.249	8.87253
107759560	115.67	7.35752	108.312	-100.955	tan					107827428	LOC107827428	uncharacterized LOC107827428%2C transcript variant X1 && - && PF12937:F-box-like	-		159.456	8.84718
107793075	114.864	7.28726	107.576	-100.289	tan					107770357	LOC107770357	probable serine/threonine-protein kinase DDB_G0291350 && sp|P57760|STK16_RAT Serine/threonine-protein kinase 16 OS=Rattus norvegicus OX=10116 GN=Stk16 PE=2 SV=2 && PF00069:Protein kinase domain	-		92.5736	8.80469
107759828	114.493	14.3293	100.164	-85.8345	tan					107830091	LOC107830091	pollen-specific leucine-rich repeat extensin-like protein 1%2C transcript variant X2 && sp|O03982|HIP39_ARATH Heavy metal-associated isoprenylated plant protein 39 OS=Arabidopsis thaliana OX=3702 GN=HIPP39 PE=2 SV=1 && -	-		102.374	8.80262
107774183	113.25	10.1571	103.093	-92.936	tan					107802054	LOC107802054	uncharacterized protein At3g28850-like && sp|Q9LH89|Y3885_ARATH Uncharacterized protein At3g28850 OS=Arabidopsis thaliana OX=3702 GN=At3g28850 PE=4 SV=1 && PF00462:Glutaredoxin	-		68.8051	8.79596
107798041	112.902	6.80533	106.097	-99.2915	tan					107808060	LOC107808060	cytosolic enolase 3-like%2C transcript variant X1 && sp|Q9ZW34|ENO3_ARATH Cytosolic enolase 3 OS=Arabidopsis thaliana OX=3702 GN=ENO3 PE=1 SV=1 && PF00113:Enolase, C-terminal TIM barrel domain|PF03952:Enolase, N-terminal domain	-		122.601	8.78393
107813016	112.003	4.00464	107.999	-103.994	tan					107784310	LOC107784310	anaphase-promoting complex subunit 11%2C transcript variant X1 && sp|Q9M9L0|APC11_ARATH Anaphase-promoting complex subunit 11 OS=Arabidopsis thaliana OX=3702 GN=APC11 PE=1 SV=3 && -	-		90.5776	8.76628
107827224	111.962	17.0469	94.9148	-77.8679	tan					107815664	LOC107815664	uncharacterized LOC107815664 && sp|P34024|PLC_LISMO 1-phosphatidylinositol phosphodiesterase OS=Listeria monocytogenes serovar 1/2a (strain ATCC BAA-679 / EGD-e) OX=169963 GN=plcA PE=1 SV=1 && -	-		231.455	8.65677
107759167	110.209	14.854	95.3553	-80.5012	tan					107831078	LOC107831078	uncharacterized LOC107831078 && sp|Q94AM9|CID4_ARATH Polyadenylate-binding protein-interacting protein 4 OS=Arabidopsis thaliana OX=3702 GN=CID4 PE=2 SV=1 && PF14438:Ataxin 2 SM domain	-		64.3943	8.61849
107796380	109.191	7.49473	101.696	-94.2013	tan					107791793	LOC107791793	uncharacterized LOC107791793 && - && -	-		104.648	8.54496
107767612	109.157	13.365	95.7922	-82.4273	tan					107783740	LOC107783740	oligouridylate-binding protein 1-like && sp|Q9M427|UBP1_NICPL Oligouridylate-binding protein 1 OS=Nicotiana plumbaginifolia OX=4092 GN=UBP1 PE=2 SV=1 && PF00076:RNA recognition motif. (a.k.a. RRM, RBD, or RNP domain)	-		73.1813	8.4854
107774254	108.802	9.24758	99.5543	-90.3067	tan					107770962	LOC107770962	FKBP12-interacting protein of 37 kDa-like && sp|Q9ZSZ8|FIP37_ARATH FKBP12-interacting protein of 37 kDa OS=Arabidopsis thaliana OX=3702 GN=FIP37 PE=1 SV=1 && -	-		154.702	8.47271
107781461	108.501	5.95438	102.547	-96.5924	tan					107805720	LOC107805720	uncharacterized LOC107805720 && - && PF03107:C1 domain	-		138.999	8.40091
107760863	108.451	10.7478	97.7031	-86.9554	tan					107801013	LOC107801013	uncharacterized LOC107801013 && - && -	-		95.2999	8.39663
107824290	108.302	13.193	95.1092	-81.9161	tan					107775713	LOC107775713	non-specific phospholipase C2 && sp|O81020|NPC2_ARATH Non-specific phospholipase C2 OS=Arabidopsis thaliana OX=3702 GN=NPC2 PE=2 SV=1 && PF04185:Phosphoesterase family	-		118.259	8.39454
107817097	108.181	13.3227	94.8586	-81.5359	tan					107759264	LOC107759264	uncharacterized LOC107759264 && - && -	-		126.918	8.35375
107772887	107.317	14.9265	92.3901	-77.4635	tan					107809457	LOC107809457	uncharacterized protein HI_0077-like && sp|P43935|Y077_HAEIN Uncharacterized protein HI_0077 OS=Haemophilus influenzae (strain ATCC 51907 / DSM 11121 / KW20 / Rd) OX=71421 GN=HI_0077 PE=4 SV=1 && PF04305:Protein of unknown function (DUF455)	-		116.318	8.24371
107811814	107.278	15.1972	92.0808	-76.8836	tan					107827478	LOC107827478	protein PEROXIN-4%2C transcript variant X2 && sp|Q8LGF7|PEX4_ARATH Protein PEROXIN-4 OS=Arabidopsis thaliana OX=3702 GN=PEX4 PE=1 SV=1 && PF00179:Ubiquitin-conjugating enzyme	-		89.7742	8.12789
107790835	106.672	17.426	89.2461	-71.8201	tan					107763621	LOC107763621	squamosa promoter-binding-like protein 7 && sp|Q8S9G8|SPL7_ARATH Squamosa promoter-binding-like protein 7 OS=Arabidopsis thaliana OX=3702 GN=SPL7 PE=1 SV=2 && PF03110:SBP domain	SBP		121.977	8.09258
107809659	105.46	13.9882	91.4716	-77.4834	tan					107790096	LOC107790096	BEL1-like homeodomain protein 9 && sp|Q9LZM8|BLH9_ARATH BEL1-like homeodomain protein 9 OS=Arabidopsis thaliana OX=3702 GN=BLH9 PE=1 SV=1 && PF07526:Associated with HOX|PF05920:Homeobox KN domain	HB-BELL		96.5282	8.03616
107791793	104.648	8.54496	96.1026	-87.5576	tan					107816617	LOC107816617	vacuolar protein sorting-associated protein 27-like && - && -	-		253.572	7.9527
novel.3612	104.502	14.2317	90.2704	-76.0386	tan					107781107	LOC107781107	actin-depolymerizing factor 5-like && sp|Q9ZNT3|ADF5_ARATH Actin-depolymerizing factor 5 OS=Arabidopsis thaliana OX=3702 GN=ADF5 PE=1 SV=1 && PF00241:Cofilin/tropomyosin-type actin-binding protein	-		125.585	7.84457
107766558	104.116	16.3987	87.717	-71.3182	tan					107822661	LOC107822661	uncharacterized LOC107822661 && - && PF13966:zinc-binding in reverse transcriptase	-		90.2629	7.81336
107760022	103.788	13.5512	90.2371	-76.6859	tan					107771674	LOC107771674	cyclin-dependent kinase E-1-like%2C transcript variant X3 && sp|Q84TI6|CDKE1_ARATH Cyclin-dependent kinase E-1 OS=Arabidopsis thaliana OX=3702 GN=CDKE-1 PE=1 SV=2 && PF00069:Protein kinase domain	-		91.6151	7.77999
107826789	103.382	7.35747	96.0242	-88.6667	tan					107791686	LOC107791686	glutamate receptor 3.4-like && sp|Q8GXJ4|GLR34_ARATH Glutamate receptor 3.4 OS=Arabidopsis thaliana OX=3702 GN=GLR3.4 PE=1 SV=2 && PF00060:Ligand-gated ion channel|PF00497:Bacterial extracellular solute-binding proteins, family 3|PF01094:Receptor family ligand binding region	-		153.765	7.76646
107797902	103.336	15.7652	87.571	-71.8058	tan					107828758	LOC107828758	sporulation protein RMD1-like && sp|Q9FNB2|RRL_ARATH Protein RETARDED ROOT GROWTH-LIKE OS=Arabidopsis thaliana OX=3702 GN=RRL PE=2 SV=1 && PF02582:Uncharacterised ACR, YagE family COG1723	-		67.6877	7.71173
107803344	102.452	11.519	90.9333	-79.4143	tan					107791241	LOC107791241	protein trichome birefringence-like 14%2C transcript variant X1 && sp|F4K5L5|TBL16_ARATH Protein trichome birefringence-like 16 OS=Arabidopsis thaliana OX=3702 GN=TBL16 PE=2 SV=1 && PF13839:GDSL/SGNH-like Acyl-Esterase family found in Pmr5 and Cas1p|PF14416:PMR5 N terminal Domain	-		116.872	7.70056
107830091	102.374	8.80262	93.5711	-84.7685	tan					107774143	LOC107774143	putative membrane-bound O-acyltransferase C24H6.01c && sp|Q09758|GUP1_SCHPO Membrane-bound O-acyltransferase gup1 OS=Schizosaccharomyces pombe (strain 972 / ATCC 24843) OX=284812 GN=gup1 PE=3 SV=4 && PF03062:MBOAT, membrane-bound O-acyltransferase family	-		296.215	7.66847
107767706	102.161	6.87943	95.2819	-88.4024	tan					107817964	LOC107817964	uncharacterized LOC107817964 && - && PF16770:Regulator of Ty1 transposition protein 107 BRCT domain	-		69.0543	7.66311
107771367	101.48	12.7822	88.6977	-75.9156	tan					107765402	LOC107765402	uncharacterized LOC107765402 && - && -	-		82.0941	7.65708
107793863	101.261	6.39389	94.8668	-88.4729	tan					107796130	LOC107796130	UDP-N-acetylglucosamine diphosphorylase 1-like && sp|Q940S3|UAP1_ARATH UDP-N-acetylglucosamine diphosphorylase 1 OS=Arabidopsis thaliana OX=3702 GN=GLCNAC1PUT1 PE=1 SV=1 && PF01704:UTP--glucose-1-phosphate uridylyltransferase	-		120.138	7.65629
107789687	100.803	19.026	81.777	-62.751	tan					107791333	LOC107791333	6-phosphogluconate dehydrogenase%2C decarboxylating 2%2C chloroplastic-like && sp|Q9FFR3|6PGD3_ARATH 6-phosphogluconate dehydrogenase, decarboxylating 3, chloroplastic OS=Arabidopsis thaliana OX=3702 GN=PGD3 PE=1 SV=1 && PF00393:6-phosphogluconate dehydrogenase, C-terminal domain|PF03446:NAD binding domain of 6-phosphogluconate dehydrogenase	-		179.793	7.59915
107830902	100.511	4.43449	96.0761	-91.6416	tan					107761575	LOC107761575	glycine-rich cell wall structural protein 1-like && - && -	-		131.952	7.58568
107793273	100.117	10.2447	89.8723	-79.6276	tan					107829534	LOC107829534	uncharacterized LOC107829534%2C transcript variant X1 && - && -	-		137.918	7.56025
107781482	99.0463	10.9725	88.0738	-77.1013	tan					107769599	LOC107769599	uncharacterized LOC107769599 && - && -	-		73.5499	7.55445
107818232	99.0098	8.94872	90.0611	-81.1124	tan					107795028	LOC107795028	uncharacterized LOC107795028 && - && PF14631:Fanconi anaemia protein FancD2 nuclease	-		155.157	7.55174
107806035	98.8016	6.39543	92.4061	-86.0107	tan					107824821	LOC107824821	- && sp|O82531|PSB1_PETHY Proteasome subunit beta type-1 OS=Petunia hybrida OX=4102 GN=PBF1 PE=2 SV=1 && -	-		153.583	7.54866
107769918	98.5679	9.55262	89.0152	-79.4626	tan					107796380	LOC107796380	N-acetyltransferase 9-like protein && sp|A7SLC8|NAT9_NEMVE N-acetyltransferase 9-like protein OS=Nematostella vectensis OX=45351 GN=nat9 PE=3 SV=1 && PF13302:Acetyltransferase (GNAT) domain	GNAT		109.191	7.49473
107761134	98.4311	9.11737	89.3137	-80.1963	tan					107760603	LOC107760603	vacuolar protein sorting-associated protein 35B-like && sp|F4I0P8|VP35B_ARATH Vacuolar protein sorting-associated protein 35B OS=Arabidopsis thaliana OX=3702 GN=VPS35B PE=1 SV=1 && PF03635:Vacuolar protein sorting-associated protein 35	-		69.0168	7.4856
107827028	97.9951	6.93014	91.0649	-84.1348	tan					107782724	LOC107782724	uncharacterized LOC107782724 && sp|F4KG50|SHOC1_ARATH Protein SHORTAGE IN CHIASMATA 1 OS=Arabidopsis thaliana OX=3702 GN=SHOC1 PE=1 SV=1 && -	-		121.753	7.44948
novel.2926	97.1126	14.4155	82.6972	-68.2817	tan					107759560	LOC107759560	protein RRP6-like 3%2C transcript variant X2 && sp|A9LLI8|RP6L3_ARATH Protein RRP6-like 3 OS=Arabidopsis thaliana OX=3702 GN=RRP6L3 PE=2 SV=1 && PF01612:3'-5' exonuclease	-		115.67	7.35752
107790096	96.5282	8.03616	88.492	-80.4559	tan					107826789	LOC107826789	ubiquitin-related modifier 1 homolog 1-like%2C transcript variant X2 && sp|A0MDQ1|URM11_ARATH Ubiquitin-related modifier 1 homolog 1 OS=Arabidopsis thaliana OX=3702 GN=URM1-1 PE=3 SV=2 && PF09138:Urm1 (Ubiquitin related modifier)	-		103.382	7.35747
107762079	96.4544	10.6107	85.8437	-75.233	tan					107806434	LOC107806434	uncharacterized LOC107806434%2C transcript variant X1 && - && -	-		82.3084	7.3218
107825959	96.0524	11.3662	84.6862	-73.32	tan					107793075	LOC107793075	UDP-N-acetylglucosamine--N-acetylmuramyl-(pentapeptide) pyrophosphoryl-undecaprenol N-acetylglucosamine transferase-like%2C transcript variant X1 && sp|A0M527|MURG_GRAFK UDP-N-acetylglucosamine--N-acetylmuramyl-(pentapeptide) pyrophosphoryl-undecaprenol N-acetylglucosamine transferase OS=Gramella forsetii (strain KT0803) OX=411154 GN=murG PE=3 SV=1 && PF03033:Glycosyltransferase family 28 N-termi…	-		114.864	7.28726
107766033	95.9897	11.4075	84.5822	-73.1747	tan					107770596	LOC107770596	uncharacterized LOC107770596 && - && -	-		160.236	7.13218
107787987	95.9009	10.6719	85.2289	-74.557	tan					107832479	LOC107832479	uncharacterized LOC107832479 && - && -	-		130.057	7.12738
107800044	95.5554	15.7891	79.7663	-63.9771	tan					107779053	LOC107779053	uncharacterized LOC107779053%2C transcript variant X1 && - && -	-		148.119	7.0709
107821372	95.3249	9.48556	85.8393	-76.3538	tan					107775930	LOC107775930	uncharacterized LOC107775930%2C transcript variant X2 && sp|P69243|RPO3A_TOBAC DNA-directed RNA polymerase 3A, chloroplastic OS=Nicotiana tabacum OX=4097 GN=RPOT3-SYL PE=3 SV=1 && -	-		75.6147	7.06294
107801013	95.2999	8.39663	86.9033	-78.5067	tan					107814673	LOC107814673	gamma carbonic anhydrase 1%2C mitochondrial-like && sp|Q9FWR5|GCA1_ARATH Gamma carbonic anhydrase 1, mitochondrial OS=Arabidopsis thaliana OX=3702 GN=GAMMACA1 PE=1 SV=1 && -	-		128.281	7.04628
107772824	94.7187	9.48932	85.2294	-75.7401	tan					107827028	LOC107827028	uncharacterized LOC107827028 && - && -	-		97.9951	6.93014
107794918	93.0116	6.19471	86.8169	-80.6222	tan					107767706	LOC107767706	poly(A)-specific ribonuclease PARN-like && sp|Q9LG26|PARN_ARATH Poly(A)-specific ribonuclease PARN OS=Arabidopsis thaliana OX=3702 GN=PARN PE=1 SV=2 && PF04857:CAF1 family ribonuclease	-		102.161	6.87943
107787482	92.9582	2.29578	90.6624	-88.3666	tan					107798041	LOC107798041	cell cycle checkpoint control protein RAD9A-like%2C transcript variant X2 && - && PF04139:Rad9	-		112.902	6.80533
107783600	92.9499	4.77232	88.1775	-83.4052	tan					107767130	LOC107767130	methyltransferase-like protein 6 && sp|Q8TCB7|METL6_HUMAN tRNA N(3)-methylcytidine methyltransferase METTL6 OS=Homo sapiens OX=9606 GN=METTL6 PE=1 SV=2 && PF13489:Methyltransferase domain	-		82.682	6.80156
107770357	92.5736	8.80469	83.7689	-74.9642	tan					novel.1814	-	- && - && -	-		349.124	6.77323
107810225	92.3251	10.9617	81.3634	-70.4016	tan					107829546	LOC107829546	- && sp|Q9LYZ4|FBL79_ARATH F-box/LRR-repeat protein At5g02910 OS=Arabidopsis thaliana OX=3702 GN=At5g02910 PE=2 SV=1 && -	-		76.5856	6.75789
107815027	92.1856	5.44467	86.7409	-81.2963	tan					107787655	LOC107787655	immediate early response 3-interacting protein 1-like%2C transcript variant X3 && - && -	-		129.31	6.72366
107771674	91.6151	7.77999	83.8351	-76.0551	tan					107820525	LOC107820525	tetratricopeptide repeat protein 7A-like && sp|Q66GN3|NPGR2_ARATH Protein NPGR2 OS=Arabidopsis thaliana OX=3702 GN=NPGR2 PE=1 SV=1 && -	-		90.1044	6.71288
107771496	91.1222	3.94795	87.1742	-83.2263	tan					107796520	LOC107796520	histone-lysine N-methyltransferase SUVR3-like%2C transcript variant X1 && sp|Q9SRV2|SUVR3_ARATH Histone-lysine N-methyltransferase SUVR3 OS=Arabidopsis thaliana OX=3702 GN=SUVR3 PE=2 SV=4 && PF00856:SET domain	SET		75.1389	6.59695
107784310	90.5776	8.76628	81.8113	-73.0451	tan					107805053	LOC107805053	splicing factor 3B subunit 4-like && sp|Q15427|SF3B4_HUMAN Splicing factor 3B subunit 4 OS=Homo sapiens OX=9606 GN=SF3B4 PE=1 SV=1 && PF00076:RNA recognition motif. (a.k.a. RRM, RBD, or RNP domain)	-		77.3056	6.58821
107822661	90.2629	7.81336	82.4496	-74.6362	tan					107831538	LOC107831538	zinc finger BED domain-containing protein DAYSLEEPER-like && sp|Q9M2N5|DSLE_ARATH Zinc finger BED domain-containing protein DAYSLEEPER OS=Arabidopsis thaliana OX=3702 GN=HAT PE=1 SV=1 && PF05699:hAT family C-terminal dimerisation region	-		79.8008	6.56059
107769132	90.1744	12.0389	78.1355	-66.0966	tan					107766914	LOC107766914	RNA polymerase II transcription factor B subunit 4-like%2C transcript variant X1 && sp|Q8LF41|TFB4_ARATH General transcription and DNA repair factor IIH subunit TFB4 OS=Arabidopsis thaliana OX=3702 GN=TFB4 PE=2 SV=1 && PF03850:Transcription factor Tfb4	-		65.1003	6.54603
107820525	90.1044	6.71288	83.3915	-76.6787	tan					107827476	LOC107827476	uncharacterized LOC107827476 && sp|A4FUZ5|SERC3_BOVIN Serine incorporator 3 OS=Bos taurus OX=9913 GN=SERINC3 PE=2 SV=1 && -	-		87.6551	6.50545
107827478	89.7742	8.12789	81.6463	-73.5184	tan					107783545	LOC107783545	O-glucosyltransferase rumi homolog && sp|B0X1Q4|RUMI_CULQU O-glucosyltransferase rumi homolog OS=Culex quinquefasciatus OX=7176 GN=CPIJ013394 PE=3 SV=1 && PF05686:Glycosyl transferase family 90	-		84.5787	6.4522
novel.2731	89.7317	12.0344	77.6973	-65.6629	tan					107761085	LOC107761085	probable serine incorporator && sp|Q5R533|SERC3_PONAB Serine incorporator 3 OS=Pongo abelii OX=9601 GN=SERINC3 PE=2 SV=1 && PF03348:Serine incorporator (Serinc)	-		116.757	6.4338
107822131	89.7313	4.61065	85.1207	-80.51	tan					107820404	LOC107820404	uncharacterized LOC107820404%2C transcript variant X1 && sp|Q8GW43|BIOF_ARATH 8-amino-7-oxononanoate synthase OS=Arabidopsis thaliana OX=3702 GN=BIOF PE=1 SV=2 && -	-		299.124	6.39551
107815879	88.0987	5.69476	82.4039	-76.7092	tan					107806035	LOC107806035	protease Do-like 9 && sp|Q9FL12|DEGP9_ARATH Protease Do-like 9 OS=Arabidopsis thaliana OX=3702 GN=DEGP9 PE=1 SV=1 && PF17815:PDZ domain|PF13365:Trypsin-like peptidase domain	-		98.8016	6.39543
107827476	87.6551	6.50545	81.1497	-74.6442	tan					107793863	LOC107793863	GATA transcription factor 28-like && sp|Q5Z4U5|GAT20_ORYSJ GATA transcription factor 20 OS=Oryza sativa subsp. japonica OX=39947 GN=GATA20 PE=2 SV=1 && PF06200:tify domain|PF06203:CCT motif	Tify		101.261	6.39389
107777170	86.5037	3.84291	82.6608	-78.8179	tan					107781735	LOC107781735	VAMP-like protein YKT61 && sp|Q9ZRD6|YKT61_ARATH VAMP-like protein YKT61 OS=Arabidopsis thaliana OX=3702 GN=YKT61 PE=2 SV=1 && PF00957:Synaptobrevin|PF13774:Regulated-SNARE-like domain	-		51.7323	6.38788
107804497	85.4908	12.2561	73.2347	-60.9786	tan					107810512	LOC107810512	GDSL esterase/lipase At2g04570-like && sp|Q9SJB4|GDL34_ARATH GDSL esterase/lipase At2g04570 OS=Arabidopsis thaliana OX=3702 GN=At2g04570 PE=2 SV=1 && PF00657:GDSL-like Lipase/Acylhydrolase	-		122.529	6.38161
107783545	84.5787	6.4522	78.1265	-71.6743	tan					107766409	LOC107766409	rhomboid-like protein 20 && sp|Q9LET3|RBL20_ARATH Rhomboid-like protein 20 OS=Arabidopsis thaliana OX=3702 GN=RBL20 PE=2 SV=1 && PF00627:UBA/TS-N domain|PF01694:Rhomboid family	-		125.992	6.26176
107764516	83.9789	3.38873	80.5902	-77.2015	tan					107794235	LOC107794235	uncharacterized LOC107794235 && - && PF05553:Cotton fibre expressed protein|PF14364:Domain of unknown function (DUF4408)	-		122.869	6.24115
107785968	83.8661	10.7941	73.072	-62.2779	tan					107794918	LOC107794918	mediator of RNA polymerase II transcription subunit 19a-like%2C transcript variant X1 && sp|Q9FMP0|MD19A_ARATH Mediator of RNA polymerase II transcription subunit 19a OS=Arabidopsis thaliana OX=3702 GN=MED19A PE=1 SV=1 && -	-		93.0116	6.19471
107787564	83.4482	2.94928	80.4989	-77.5497	tan					107829001	LOC107829001	uncharacterized LOC107829001 && - && -	-		66.6327	6.18646
107799504	83.0969	9.78591	73.311	-63.525	tan					107815081	LOC107815081	uncharacterized LOC107815081%2C transcript variant X1 && sp|B4KKN5|SMG8_DROMO Protein SMG8 OS=Drosophila mojavensis OX=7230 GN=GI17817 PE=3 SV=1 && PF10220:Smg8_Smg9	-		80.8258	6.1596
107767130	82.682	6.80156	75.8804	-69.0789	tan					107789893	LOC107789893	uncharacterized LOC107789893 && - && PF11926:Domain of unknown function (DUF3444)	-		76.2701	6.02118
107806434	82.3084	7.3218	74.9866	-67.6648	tan					107821029	LOC107821029	E3 ubiquitin-protein ligase At1g63170-like && sp|Q93Z92|RING4_ARATH E3 ubiquitin-protein ligase At4g11680 OS=Arabidopsis thaliana OX=3702 GN=At4g11680 PE=2 SV=1 && -	-		79.1225	5.98779
107765402	82.0941	7.65708	74.437	-66.7799	tan					107781461	LOC107781461	probable histone H2A variant 3 && sp|Q9C944|H2AV3_ARATH Probable histone H2A variant 3 OS=Arabidopsis thaliana OX=3702 GN=At1g52740 PE=1 SV=1 && PF16211:C-terminus of histone H2A|PF00125:Core histone H2A/H2B/H3/H4	-		108.501	5.95438
107815081	80.8258	6.1596	74.6662	-68.5066	tan					107775476	LOC107775476	glucomannan 4-beta-mannosyltransferase 2-like && sp|Q9FNI7|CSLA2_ARATH Glucomannan 4-beta-mannosyltransferase 2 OS=Arabidopsis thaliana OX=3702 GN=CSLA2 PE=1 SV=1 && -	-		116.306	5.80037
107819644	80.6529	3.99919	76.6537	-72.6545	tan					107828791	LOC107828791	- && - && PF05699:hAT family C-terminal dimerisation region	-		55.2509	5.77486
107831538	79.8008	6.56059	73.2402	-66.6796	tan					107815879	LOC107815879	uncharacterized LOC107815879%2C transcript variant X1 && - && -	-		88.0987	5.69476
107821029	79.1225	5.98779	73.1347	-67.147	tan					107828995	LOC107828995	uncharacterized LOC107828995 && - && PF03087:Arabidopsis protein of unknown function	-		54.1306	5.5598
107772563	78.9382	5.543	73.3952	-67.8522	tan					107772563	LOC107772563	casein kinase I-like && sp|Q39050|CKL11_ARATH Casein kinase 1-like protein 11 OS=Arabidopsis thaliana OX=3702 GN=CKL11 PE=1 SV=1 && -	-		78.9382	5.543
107812177	78.7881	3.72564	75.0624	-71.3368	tan					107815027	LOC107815027	uncharacterized LOC107815027 && - && -	-		92.1856	5.44467
107774712	78.3963	13.6863	64.71	-51.0237	tan					107788674	LOC107788674	serine/threonine protein phosphatase 2A 57 kDa regulatory subunit B' beta isoform-like%2C transcript variant X1 && sp|O04376|2A5B_ARATH Serine/threonine protein phosphatase 2A 57 kDa regulatory subunit B' beta isoform OS=Arabidopsis thaliana OX=3702 GN=B'BETA PE=1 SV=1 && PF01603:Protein phosphatase 2A regulatory B subunit (B56 family)	-		65.1814	5.40255
107760153	77.4107	4.79045	72.6203	-67.8298	tan					107791717	LOC107791717	zinc finger Ran-binding domain-containing protein 2-like && - && PF00641:Zn-finger in Ran binding protein and others	-		149.766	5.36243
107805053	77.3056	6.58821	70.7174	-64.1292	tan					107822076	LOC107822076	transcription initiation factor TFIID subunit 11-like%2C transcript variant X1 && sp|Q9M565|TAF11_ARATH Transcription initiation factor TFIID subunit 11 OS=Arabidopsis thaliana OX=3702 GN=TAF11 PE=1 SV=1 && PF04719:hTAFII28-like protein conserved region	-		125.208	5.35882
107830100	77.3038	4.46501	72.8388	-68.3738	tan					107771710	LOC107771710	magnesium transporter MRS2-4-like && sp|Q93ZD7|MRS24_ARATH Magnesium transporter MRS2-4 OS=Arabidopsis thaliana OX=3702 GN=MRS2-4 PE=2 SV=1 && -	-		131.517	5.31649
107772861	77.1578	9.73273	67.4251	-57.6924	tan					107773036	LOC107773036	mediator of RNA polymerase II transcription subunit 16-like && sp|F4JGZ1|MED16_ARATH Mediator of RNA polymerase II transcription subunit 16 OS=Arabidopsis thaliana OX=3702 GN=MED16 PE=1 SV=1 && -	-		68.5422	5.30216
novel.3152	77.0854	4.25667	72.8288	-68.5721	tan					107794302	LOC107794302	uncharacterized LOC107794302 && sp|P35476|PLAS1_TOBAC Plastocyanin A'/A'' OS=Nicotiana tabacum OX=4097 PE=1 SV=1 && -	-		163.231	5.20775
107829546	76.5856	6.75789	69.8277	-63.0698	tan					107767108	LOC107767108	uncharacterized LOC107767108%2C transcript variant X1 && - && -	-		74.8679	5.17837
107789893	76.2701	6.02118	70.2489	-64.2277	tan					107765768	LOC107765768	transcription initiation factor TFIID subunit 14b-like%2C transcript variant X1 && sp|Q9FH40|TA14B_ARATH Transcription initiation factor TFIID subunit 14b OS=Arabidopsis thaliana OX=3702 GN=TAF14B PE=1 SV=1 && PF03366:YEATS family	-		55.0461	5.12188
107822440	75.7465	9.82333	65.9232	-56.0998	tan					107783601	LOC107783601	septum-promoting GTP-binding protein 1-like%2C transcript variant X2 && sp|P87027|SPG1_SCHPO Septum-promoting GTP-binding protein 1 OS=Schizosaccharomyces pombe (strain 972 / ATCC 24843) OX=284812 GN=spg1 PE=1 SV=1 && PF00071:Ras family	-		58.5237	5.09799
107775930	75.6147	7.06294	68.5517	-61.4888	tan					107809342	LOC107809342	uncharacterized LOC107809342 && - && -	-		66.405	5.06718
107775024	75.3391	4.2395	71.0996	-66.8601	tan					107779369	LOC107779369	MAG2-interacting protein 2-like && sp|Q9FIN7|MIP2_ARATH MAG2-interacting protein 2 OS=Arabidopsis thaliana OX=3702 GN=MIP2 PE=1 SV=1 && PF08314:Secretory pathway protein Sec39	-		73.2633	5.05857
107796520	75.1389	6.59695	68.542	-61.945	tan					novel.2257	-	- && sp|Q941Q3|C3H37_ARATH Zinc finger CCCH domain-containing protein 37 OS=Arabidopsis thaliana OX=3702 GN=HUA1 PE=1 SV=1 && PF00642:Zinc finger C-x8-C-x5-C-x3-H type (and similar)	C3H		136.207	5.02897
107767108	74.8679	5.17837	69.6895	-64.5111	tan					107814156	LOC107814156	protein NRT1/ PTR FAMILY 2.7-like && sp|Q9M1E2|PTR37_ARATH Protein NRT1/ PTR FAMILY 2.7 OS=Arabidopsis thaliana OX=3702 GN=NPF2.7 PE=1 SV=1 && PF00854:POT family	-		69.8859	5.00263
107812149	74.7571	9.84118	64.9159	-55.0748	tan					107805096	LOC107805096	uncharacterized LOC107805096 && - && -	-		74.0726	4.98435
107805096	74.0726	4.98435	69.0883	-64.104	tan					107829898	LOC107829898	uncharacterized LOC107829898 && - && PF00514:Armadillo/beta-catenin-like repeat	-		56.4413	4.94347
107769599	73.5499	7.55445	65.9955	-58.441	tan					107806317	LOC107806317	myosin-3-like && - && -	-		117.931	4.91843
107779369	73.2633	5.05857	68.2048	-63.1462	tan					107761678	LOC107761678	NDR1/HIN1-Like protein 3-like && sp|Q9ZVD2|NHL13_ARATH NDR1/HIN1-like protein 13 OS=Arabidopsis thaliana OX=3702 GN=NHL13 PE=2 SV=1 && PF03168:Late embryogenesis abundant protein	-		145.846	4.91591
107783740	73.1813	8.4854	64.6959	-56.2105	tan					107766905	LOC107766905	50S ribosomal protein L18-like%2C transcript variant X3 && - && PF00861:Ribosomal L18 of archaea, bacteria, mitoch. and chloroplast	-		55.0745	4.87527
107781711	71.5545	2.04876	69.5058	-67.457	tan					107798400	LOC107798400	zinc finger protein GIS2-like%2C transcript variant X2 && - && PF00098:Zinc knuckle	-		51.114	4.86486
107825605	70.7881	2.45218	68.3359	-65.8838	tan					107813254	LOC107813254	SEC14 cytosolic factor-like%2C transcript variant X1 && - && PF00650:CRAL/TRIO domain	-		44.9348	4.80735
107776565	70.2233	4.68431	65.539	-60.8547	tan					107767702	LOC107767702	protein BRICK 1-like && sp|Q94JY4|BRK1_ARATH Protein BRICK 1 OS=Arabidopsis thaliana OX=3702 GN=BRK1 PE=1 SV=1 && -	-		152.754	4.80402
107814156	69.8859	5.00263	64.8832	-59.8806	tan					107760153	LOC107760153	ninja-family protein mc410-like%2C transcript variant X2 && sp|Q53HY2|NINJA_TOBAC Ninja-family protein mc410 OS=Nicotiana tabacum OX=4097 GN=MC410 PE=2 SV=1 && PF16135:TPL-binding domain in jasmonate signalling	-		77.4107	4.79045
107817964	69.0543	7.66311	61.3912	-53.7281	tan					107783600	LOC107783600	apoptosis inhibitor 5-like%2C transcript variant X1 && sp|Q6Z6S1|API5_ORYSJ Apoptosis inhibitor 5-like protein API5 OS=Oryza sativa subsp. japonica OX=39947 GN=API5 PE=1 SV=1 && PF05918:Apoptosis inhibitory protein 5 (API5)	-		92.9499	4.77232
107760603	69.0168	7.4856	61.5312	-54.0456	tan					novel.2033	-	- && - && -	-		49.8142	4.70427
novel.1377	68.9837	3.93374	65.05	-61.1162	tan					107776565	LOC107776565	uncharacterized LOC107776565%2C transcript variant X2 && - && -	-		70.2233	4.68431
107802054	68.8051	8.79596	60.0092	-51.2132	tan					107801368	LOC107801368	F-box protein At3g54460-like && sp|Q9M1I1|FB304_ARATH F-box protein At3g54460 OS=Arabidopsis thaliana OX=3702 GN=At3g54460 PE=2 SV=1 && PF00176:SNF2 family N-terminal domain|PF00271:Helicase conserved C-terminal domain	SNF2		47.723	4.6135
107773036	68.5422	5.30216	63.2401	-57.9379	tan					107822131	LOC107822131	DNA-directed RNA polymerases IV and V subunit 4-like%2C transcript variant X2 && sp|Q6DBA5|NRPD4_ARATH DNA-directed RNA polymerases IV and V subunit 4 OS=Arabidopsis thaliana OX=3702 GN=NRPD4 PE=1 SV=2 && -	-		89.7313	4.61065
107828758	67.6877	7.71173	59.976	-52.2643	tan					107825786	LOC107825786	uncharacterized LOC107825786 && - && -	-		45.6682	4.60262
107761016	67.3223	3.48762	63.8346	-60.347	tan					107830100	LOC107830100	- && sp|Q9SA34|IMDH2_ARATH Inosine-5'-monophosphate dehydrogenase 2 OS=Arabidopsis thaliana OX=3702 GN=At1g16350 PE=1 SV=1 && -	-		77.3038	4.46501
107807272	66.6376	9.67921	56.9584	-47.2792	tan					107830902	LOC107830902	cyclic nucleotide-gated ion channel 4-like && sp|Q94AS9|CNGC4_ARATH Cyclic nucleotide-gated ion channel 4 OS=Arabidopsis thaliana OX=3702 GN=CNGC4 PE=2 SV=2 && PF00520:Ion transport protein	-		100.511	4.43449
107829001	66.6327	6.18646	60.4463	-54.2598	tan					novel.3152	-	- && - && -	-		77.0854	4.25667
107809342	66.405	5.06718	61.3378	-56.2706	tan					107775024	LOC107775024	uncharacterized LOC107775024%2C transcript variant X1 && - && -	-		75.3391	4.2395
107801552	66.3624	10.6438	55.7185	-45.0747	tan					107759374	LOC107759374	squalene synthase-like%2C transcript variant X1 && sp|P53800|FDFT_NICBE Squalene synthase OS=Nicotiana benthamiana OX=4100 PE=2 SV=1 && PF00494:Squalene/phytoene synthase	-		165.224	4.08584
107788674	65.1814	5.40255	59.7789	-54.3763	tan					107813016	LOC107813016	uncharacterized LOC107813016 && - && -	-		112.003	4.00464
107766914	65.1003	6.54603	58.5543	-52.0083	tan					107819644	LOC107819644	- && sp|Q6L3L0|R1B23_SOLDE Putative late blight resistance protein homolog R1B-23 OS=Solanum demissum OX=50514 GN=R1B-23 PE=3 SV=1 && -	-		80.6529	3.99919
107759654	64.495	3.91442	60.5806	-56.6661	tan					107771496	LOC107771496	50S ribosomal protein L21%2C mitochondrial-like && sp|Q8L9A0|RM21_ARATH 50S ribosomal protein L21, mitochondrial OS=Arabidopsis thaliana OX=3702 GN=RPL21M PE=1 SV=1 && PF00829:Ribosomal prokaryotic L21 protein	-		91.1222	3.94795
107831078	64.3943	8.61849	55.7758	-47.1573	tan					novel.1377	-	- && - && -	-		68.9837	3.93374
novel.3254	61.6719	3.25052	58.4214	-55.1708	tan					107759654	LOC107759654	probable sugar phosphate/phosphate translocator At3g11320 && sp|Q5XF09|PT311_ARATH Probable sugar phosphate/phosphate translocator At3g11320 OS=Arabidopsis thaliana OX=3702 GN=At3g11320 PE=2 SV=1 && PF03151:Triose-phosphate Transporter family	-		64.495	3.91442
107762898	59.9401	3.13254	56.8075	-53.675	tan					107780148	LOC107780148	uncharacterized LOC107780148 && - && -	-		46.7713	3.88163
107790437	58.6841	2.61512	56.069	-53.4539	tan					107801219	LOC107801219	uncharacterized LOC107801219 && - && PF04398:Protein of unknown function, DUF538	-		57.3179	3.87169
107783601	58.5237	5.09799	53.4257	-48.3277	tan					107777170	LOC107777170	uncharacterized LOC107777170 && - && PF00160:Cyclophilin type peptidyl-prolyl cis-trans isomerase/CLD	-		86.5037	3.84291
107801219	57.3179	3.87169	53.4462	-49.5745	tan					107823124	LOC107823124	uncharacterized LOC107823124 && - && -	-		47.3612	3.82676
107828550	56.8071	3.62618	53.1809	-49.5547	tan					107812177	LOC107812177	polyadenylation and cleavage factor homolog 4-like && sp|Q0WPF2|PCFS4_ARATH Polyadenylation and cleavage factor homolog 4 OS=Arabidopsis thaliana OX=3702 GN=PCFS4 PE=1 SV=1 && PF04818:RNA polymerase II-binding domain.	-		78.7881	3.72564
107829898	56.4413	4.94347	51.4978	-46.5543	tan					107791032	LOC107791032	suppressor of mec-8 and unc-52 protein homolog 2-like%2C transcript variant X1 && sp|O48713|SMU2_ARATH Suppressor of mec-8 and unc-52 protein homolog 2 OS=Arabidopsis thaliana OX=3702 GN=SMU2 PE=1 SV=1 && PF07807:RED-like protein C-terminal region|PF07808:RED-like protein N-terminal region	-		38.2595	3.62858
107828791	55.2509	5.77486	49.4761	-43.7012	tan					107828550	LOC107828550	BEL1-like homeodomain protein 2%2C transcript variant X1 && sp|Q9SW80|BLH2_ARATH BEL1-like homeodomain protein 2 OS=Arabidopsis thaliana OX=3702 GN=BLH2 PE=1 SV=3 && PF07526:Associated with HOX	-		56.8071	3.62618
107766905	55.0745	4.87527	50.1992	-45.3239	tan					107813937	LOC107813937	uncharacterized LOC107813937 && - && -	-		116.035	3.55733
107765768	55.0461	5.12188	49.9242	-44.8023	tan					107761016	LOC107761016	uncharacterized LOC107761016%2C transcript variant X1 && - && -	-		67.3223	3.48762
107828995	54.1306	5.5598	48.5708	-43.011	tan					107808573	LOC107808573	probable DNA-3-methyladenine glycosylase 2 && - && PF00730:HhH-GPD superfamily base excision DNA repair protein	-		52.3602	3.45303
107808573	52.3602	3.45303	48.9072	-45.4541	tan					107793542	LOC107793542	putative pentatricopeptide repeat-containing protein At5g13230%2C mitochondrial && sp|O64705|PP184_ARATH Pentatricopeptide repeat-containing protein At2g34400 OS=Arabidopsis thaliana OX=3702 GN=PCMP-E23 PE=3 SV=2 && PF13041:PPR repeat family|PF01535:PPR repeat	-		42.0529	3.41393
107781735	51.7323	6.38788	45.3444	-38.9565	tan					107787486	LOC107787486	uncharacterized LOC107787486 && - && -	-		46.2719	3.39485
107798400	51.114	4.86486	46.2492	-41.3843	tan					107764516	LOC107764516	uncharacterized LOC107764516 && sp|F4K3M6|OTU7_ARATH OVARIAN TUMOR DOMAIN-containing deubiquitinating enzyme 7 OS=Arabidopsis thaliana OX=3702 GN=OTU7 PE=1 SV=2 && PF02810:SEC-C motif	-		83.9789	3.38873
novel.2033	49.8142	4.70427	45.1099	-40.4057	tan					novel.3254	-	- && sp|Q6L439|R1A4_SOLDE Putative late blight resistance protein homolog R1A-4 OS=Solanum demissum OX=50514 GN=R1A-4 PE=5 SV=2 && PF00931:NB-ARC domain	-		61.6719	3.25052
107801368	47.723	4.6135	43.1095	-38.496	tan					107824090	LOC107824090	Niemann-Pick C1 protein-like && sp|O35604|NPC1_MOUSE NPC intracellular cholesterol transporter 1 OS=Mus musculus OX=10090 GN=Npc1 PE=1 SV=2 && PF16414:Niemann-Pick C1 N terminus|PF02460:Patched family	-		204.955	3.24139
107823124	47.3612	3.82676	43.5345	-39.7077	tan					107762898	LOC107762898	uncharacterized LOC107762898%2C transcript variant X1 && - && -	-		59.9401	3.13254
107780148	46.7713	3.88163	42.8896	-39.008	tan					107764487	LOC107764487	transcriptional corepressor LEUNIG-like%2C transcript variant X1 && sp|Q9FUY2|LEUNG_ARATH Transcriptional corepressor LEUNIG OS=Arabidopsis thaliana OX=3702 GN=LUG PE=1 SV=2 && -	-		41.8178	3.1047
107787486	46.2719	3.39485	42.8771	-39.4822	tan					novel.1733	-	- && - && -	-		32.5965	2.98215
107825786	45.6682	4.60262	41.0656	-36.4629	tan					107787564	LOC107787564	mediator of RNA polymerase II transcription subunit 28-like%2C transcript variant X2 && sp|Q9LFA5|MED28_ARATH Mediator of RNA polymerase II transcription subunit 28 OS=Arabidopsis thaliana OX=3702 GN=MED28 PE=1 SV=1 && -	-		83.4482	2.94928
107813254	44.9348	4.80735	40.1275	-35.3201	tan					107810654	LOC107810654	ubiquilin-like%2C transcript variant X2 && sp|D5LXJ0|CIP73_LOTJA Ubiquitin-like domain-containing protein CIP73 OS=Lotus japonicus OX=34305 GN=CIP73 PE=1 SV=1 && PF00240:Ubiquitin family	-		116.565	2.82639
107793542	42.0529	3.41393	38.639	-35.2251	tan					107790437	LOC107790437	phytosulfokine receptor 2-like && sp|Q9FN37|PSKR2_ARATH Phytosulfokine receptor 2 OS=Arabidopsis thaliana OX=3702 GN=PSKR2 PE=1 SV=1 && PF08263:Leucine rich repeat N-terminal domain|PF13855:Leucine rich repeat|PF00069:Protein kinase domain	-		58.6841	2.61512
107764487	41.8178	3.1047	38.7131	-35.6084	tan					107825605	LOC107825605	uncharacterized LOC107825605 && - && PF11926:Domain of unknown function (DUF3444)	-		70.7881	2.45218
107805892	41.4352	1.5234	39.9118	-38.3884	tan					107787482	LOC107787482	SWI/SNF-related matrix-associated actin-dependent regulator of chromatin subfamily A-like protein 1 && sp|Q8MNV7|SMAL1_CAEEL SWI/SNF-related matrix-associated actin-dependent regulator of chromatin subfamily A-like protein 1 homolog OS=Caenorhabditis elegans OX=6239 GN=smrc-1 PE=3 SV=1 && PF00271:Helicase conserved C-terminal domain	-		92.9582	2.29578
novel.2562	38.3889	1.47909	36.9098	-35.4307	tan					107781711	LOC107781711	F-box protein SKIP22-like && sp|Q9ZUB8|SKI22_ARATH F-box protein SKIP22 OS=Arabidopsis thaliana OX=3702 GN=SKIP22 PE=1 SV=1 && -	-		71.5545	2.04876
107791032	38.2595	3.62858	34.6309	-31.0023	tan					107805892	LOC107805892	methyltransferase-like protein 22 && sp|Q9BUU2|MET22_HUMAN Methyltransferase-like protein 22 OS=Homo sapiens OX=9606 GN=METTL22 PE=1 SV=2 && PF10294:Lysine methyltransferase	-		41.4352	1.5234
novel.1733	32.5965	2.98215	29.6144	-26.6322	tan					novel.2562	-	- && - && -	-		38.3889	1.47909

## Sheet: black connectivity
gene_id	kTotal	kWithin	kOut	kDiff	module							gene name	gene_description	Subfamily	Family	kTotal	kWithin
107785510	3012.67	216.508	2796.16	-2579.66	black					PED1	107824909	LOC107824909	3-ketoacyl-CoA thiolase 2%2C peroxisomal && sp|Q56WD9|THIK2_ARATH 3-ketoacyl-CoA thiolase 2, peroxisomal OS=Arabidopsis thaliana OX=3702 GN=PED1 PE=1 SV=2 && PF02803:Thiolase, C-terminal domain|PF00108:Thiolase, N-terminal domain	-		1408.65	362.874	表明可能是一种线粒体中3-酮酰辅酶A巯基酶2，具有过氧体定位。这种酶通常参与到β氧化途径，负责分解长链脂肪酸。
107798126	2949.57	228.771	2720.8	-2492.03	black					GRP1	107784861	LOC107784861	glycine-rich RNA-binding protein-like && sp|Q03878|GRP1_DAUCA Glycine-rich RNA-binding protein OS=Daucus carota OX=4039 PE=2 SV=1 && PF00076:RNA recognition motif. (a.k.a. RRM, RBD, or RNP domain)	-		1343.35	350.384	表明可能是一种类似于富含甘氨酸的RNA结合蛋白的蛋白质。富含甘氨酸的RNA结合蛋白通常参与到RNA的结合和调控等生物学过程。
107774347	2913.22	227.596	2685.63	-2458.03	black					DRT102	107830916	LOC107830916	DNA-damage-repair/toleration protein DRT102-like && sp|Q05212|DR102_ARATH DNA damage-repair/toleration protein DRT102 OS=Arabidopsis thaliana OX=3702 GN=DRT102 PE=1 SV=2 && PF07883:Cupin domain|PF02502:Ribose/Galactose Isomerase	-		1314.5	349.782	这种蛋白通常参与到维护基因组完整性和对DNA损伤的响应等生物学过程。
107787716	2896.76	199.858	2696.91	-2497.05	black					LOC107816805	107816805	LOC107816805	glycine-rich cell wall structural protein 1.8-like && - && -	-		1161.21	345.226	通常参与到细胞壁的形成和结构维持等生物学过程中。
107828816	2863.66	201.678	2661.98	-2460.3	black					SRC2	107826672	LOC107826672	protein SRC2-like && sp|O04133|SRC2_SOYBN Protein SRC2 OS=Glycine max OX=3847 GN=SRC2 PE=2 SV=1 && PF00168:C2 domain	-		1082.17	344.546	C2结构域通常与蛋白质的膜结合和信号传导等过程有关。
107802894	2800.1	241.29	2558.81	-2317.52	black						107782686	LOC107782686	glucan endo-1%2C3-beta-glucosidase 5-like%2C transcript variant X1 && sp|Q9M088|E135_ARATH Glucan endo-1,3-beta-glucosidase 5 OS=Arabidopsis thaliana OX=3702 GN=At4g31140 PE=2 SV=1 && PF07983:X8 domain|PF00332:Glycosyl hydrolases family 17	-		1142.06	335.402
107820583	2797.78	211.409	2586.37	-2374.96	black						107779434	LOC107779434	uncharacterized LOC107779434%2C transcript variant X2 && - && PF00011:Hsp20/alpha crystallin family	-		1386.47	334.229
107770482	2790.65	226.088	2564.56	-2338.47	black						107819151	LOC107819151	extradiol ring-cleavage dioxygenase-like && sp|Q949R4|DIOXL_ARATH Extradiol ring-cleavage dioxygenase OS=Arabidopsis thaliana OX=3702 GN=LIGB PE=2 SV=1 && PF02900:Catalytic LigB subunit of aromatic ring-opening dioxygenase	-		1056.12	332.384
107827399	2758.15	172.448	2585.71	-2413.26	black						107818821	LOC107818821	coatomer subunit beta'-2-like%2C transcript variant X3 && sp|Q9C827|COB22_ARATH Coatomer subunit beta'-2 OS=Arabidopsis thaliana OX=3702 GN=At1g52360 PE=1 SV=1 && PF00400:WD domain, G-beta repeat|PF04053:Coatomer WD associated region	-		1709.68	331.068
107766759	2727.88	197.787	2530.09	-2332.31	black						107790219	LOC107790219	proline dehydrogenase 2%2C mitochondrial-like && sp|P92983|PROD1_ARATH Proline dehydrogenase 1, mitochondrial OS=Arabidopsis thaliana OX=3702 GN=POX1 PE=1 SV=2 && PF01619:Proline dehydrogenase	-		983.15	328.934
107765810	2715.38	200.211	2515.17	-2314.96	black						107826033	LOC107826033	glycine-rich cell wall structural protein 1.8-like%2C transcript variant X1 && - && -	-		1035.21	327.326
107800001	2688.41	177.901	2510.51	-2332.61	black						107791625	LOC107791625	uncharacterized LOC107791625%2C transcript variant X2 && - && PF10225:NEMP family	-		937.578	326.336
107795075	2659.04	212.523	2446.52	-2234	black						107819712	LOC107819712	peptidyl-prolyl cis-trans isomerase FKBP62-like && sp|Q9FJL3|FKB65_ARATH Peptidyl-prolyl cis-trans isomerase FKBP65 OS=Arabidopsis thaliana OX=3702 GN=FKBP65 PE=1 SV=1 && PF00254:FKBP-type peptidyl-prolyl cis-trans isomerase	-		824.115	325.679
107796400	2650.93	214.383	2436.55	-2222.16	black						107830910	LOC107830910	2-alkenal reductase (NADP(+)-dependent) && sp|Q9SLN8|DBR_TOBAC 2-alkenal reductase (NADP(+)-dependent) OS=Nicotiana tabacum OX=4097 GN=DBR PE=1 SV=1 && PF00107:Zinc-binding dehydrogenase	-		943.242	324.769
107777862	2647.38	203.397	2443.98	-2240.59	black						107807744	LOC107807744	3-ketoacyl-CoA thiolase 2%2C peroxisomal-like && sp|Q56WD9|THIK2_ARATH 3-ketoacyl-CoA thiolase 2, peroxisomal OS=Arabidopsis thaliana OX=3702 GN=PED1 PE=1 SV=2 && PF00108:Thiolase, N-terminal domain|PF02803:Thiolase, C-terminal domain	-		971.3	323.773
107793769	2640.63	199.68	2440.95	-2241.27	black						107788711	LOC107788711	hydrophobic protein LTI6A-like && sp|Q8H5T6|LTI6A_ORYSJ Hydrophobic protein LTI6A OS=Oryza sativa subsp. japonica OX=39947 GN=LTI6A PE=2 SV=1 && -	-		940.882	322.538
107813217	2628.77	251.085	2377.69	-2126.6	black						107794733	LOC107794733	probable galactinol--sucrose galactosyltransferase 1 && sp|Q84VX0|RFS1_ARATH Probable galactinol--sucrose galactosyltransferase 1 OS=Arabidopsis thaliana OX=3702 GN=RFS1 PE=2 SV=1 && -	-		850.747	321.905
107832747	2588.53	223.804	2364.73	-2140.92	black						107810092	LOC107810092	remorin-like && sp|Q9FFA5|RMR14_ARATH Remorin 1.4 OS=Arabidopsis thaliana OX=3702 GN=REM1.4 PE=1 SV=1 && PF03766:Remorin, N-terminal region|PF03763:Remorin, C-terminal region	-		1484.36	321.023
107781350	2581.38	177.589	2403.79	-2226.2	black						107818999	LOC107818999	fructokinase-2 && sp|Q42896|SCRK2_SOLLC Fructokinase-2 OS=Solanum lycopersicum OX=4081 GN=FRK2 PE=2 SV=2 && PF00294:pfkB family carbohydrate kinase	-		1240.69	319.952
107806966	2565.82	212.434	2353.38	-2140.95	black						107798945	LOC107798945	alpha-galactosidase 3-like && sp|Q8VXZ7|AGAL3_ARATH Alpha-galactosidase 3 OS=Arabidopsis thaliana OX=3702 GN=AGAL3 PE=1 SV=1 && PF16499:Alpha galactosidase A|PF17801:Alpha galactosidase C-terminal beta sandwich domain	-		691.665	319.407
107828978	2539.37	193.26	2346.11	-2152.85	black						107816667	LOC107816667	bZIP transcription factor 53-like && sp|C0Z2L5|BZP44_ARATH bZIP transcription factor 44 OS=Arabidopsis thaliana OX=3702 GN=BZIP44 PE=1 SV=1 && PF00170:bZIP transcription factor	bZIP		806.675	318.447
107800679	2521.52	274.709	2246.81	-1972.1	black						107787039	LOC107787039	glycine-rich RNA-binding protein 3%2C mitochondrial-like && sp|Q9FNR1|RBG3_ARATH Glycine-rich RNA-binding protein 3, mitochondrial OS=Arabidopsis thaliana OX=3702 GN=RBG3 PE=1 SV=1 && PF00076:RNA recognition motif. (a.k.a. RRM, RBD, or RNP domain)	-		1465.93	317.115
107828868	2518.77	235.01	2283.76	-2048.75	black						107772225	LOC107772225	uncharacterized LOC107772225 && - && -	-		783.911	315.655
107826060	2504.89	256.27	2248.62	-1992.35	black						107831968	LOC107831968	ran-binding protein 1 homolog b-like && sp|Q9LMK7|RBP1A_ARATH Ran-binding protein 1 homolog a OS=Arabidopsis thaliana OX=3702 GN=RANBP1A PE=1 SV=1 && PF00638:RanBP1 domain	-		668.585	313.634
107809192	2503	260.647	2242.36	-1981.71	black						107790120	LOC107790120	uncharacterized LOC107790120%2C transcript variant X1 && - && PF07063:Domain of unknown function (DUF1338)	-		630.46	312.389
107783652	2500.23	244.062	2256.17	-2012.11	black						107797518	LOC107797518	protein transport protein Sec61 subunit gamma-1-like && sp|P0DI74|S61G1_ARATH Protein transport protein Sec61 subunit gamma-1 OS=Arabidopsis thaliana OX=3702 GN=SEC61G1 PE=1 SV=1 && -	-		1524.66	311.253
107827966	2497.2	227.718	2269.48	-2041.77	black						107818946	LOC107818946	glycine-rich RNA-binding protein-like && sp|Q03250|RBG7_ARATH Glycine-rich RNA-binding protein 7 OS=Arabidopsis thaliana OX=3702 GN=RBG7 PE=1 SV=1 && PF00076:RNA recognition motif. (a.k.a. RRM, RBD, or RNP domain)	-		1046.6	309.601
107783697	2490.96	274.352	2216.6	-1942.25	black						107763441	LOC107763441	glycine-rich RNA-binding protein 2%2C mitochondrial-like && sp|Q9FNR1|RBG3_ARATH Glycine-rich RNA-binding protein 3, mitochondrial OS=Arabidopsis thaliana OX=3702 GN=RBG3 PE=1 SV=1 && PF00076:RNA recognition motif. (a.k.a. RRM, RBD, or RNP domain)	-		1431.21	308.64
107828921	2470.76	179.687	2291.07	-2111.38	black						107795042	LOC107795042	glycine-rich RNA-binding protein-like && sp|Q03878|GRP1_DAUCA Glycine-rich RNA-binding protein OS=Daucus carota OX=4039 PE=2 SV=1 && PF00076:RNA recognition motif. (a.k.a. RRM, RBD, or RNP domain)	-		2149.26	308.572
107779605	2444.54	217.363	2227.18	-2009.82	black						107827582	LOC107827582	REF/SRPP-like protein At3g05500 && sp|Q9SW70|SRP_VITRI Stress-related protein OS=Vitis riparia OX=96939 GN=SRP PE=2 SV=1 && PF05755:Rubber elongation factor protein (REF)	-		729.663	307.919
107799306	2439.34	223.31	2216.03	-1992.72	black						107802321	LOC107802321	small glutamine-rich tetratricopeptide repeat-containing protein beta-like && sp|Q54DA8|STIP1_DICDI Protein STIP1 homolog OS=Dictyostelium discoideum OX=44689 GN=sti1 PE=3 SV=1 && PF12796:Ankyrin repeats (3 copies)	-		1963.34	307.52
107821048	2437.99	174.733	2263.26	-2088.53	black						107819299	LOC107819299	non-specific lipid-transfer protein 2-like && sp|P86809|NLTP2_APIGA Non-specific lipid-transfer protein 2 OS=Apium graveolens var. rapaceum OX=278110 PE=1 SV=1 && -	-		1152.29	307.456
107797981	2437.5	257.431	2180.07	-1922.64	black						107783527	LOC107783527	proline dehydrogenase 2%2C mitochondrial-like && sp|P92983|PROD1_ARATH Proline dehydrogenase 1, mitochondrial OS=Arabidopsis thaliana OX=3702 GN=POX1 PE=1 SV=2 && PF01619:Proline dehydrogenase	-		690.051	306.53
107821297	2431.05	265.621	2165.43	-1899.81	black						107780538	LOC107780538	actin-depolymerizing factor 2-like && sp|Q9FVI1|ADF2_PETHY Actin-depolymerizing factor 2 OS=Petunia hybrida OX=4102 GN=ADF2 PE=2 SV=1 && PF00241:Cofilin/tropomyosin-type actin-binding protein	-		1521.68	305.987
107777025	2420.56	205.675	2214.89	-2009.21	black						107818947	LOC107818947	glycine-rich RNA-binding protein-like && sp|P49310|GRP1_SINAL Glycine-rich RNA-binding protein GRP1A OS=Sinapis alba OX=3728 PE=2 SV=1 && PF00076:RNA recognition motif. (a.k.a. RRM, RBD, or RNP domain)	-		2098.39	305.791
107780144	2401.49	187.197	2214.29	-2027.09	black						107761682	LOC107761682	SKP1-like protein 1A && sp|Q39255|SKP1A_ARATH SKP1-like protein 1A OS=Arabidopsis thaliana OX=3702 GN=SKP1A PE=1 SV=1 && PF03931:Skp1 family, tetramerisation domain|PF01466:Skp1 family, dimerisation domain	-		1001.46	303.077
107825396	2388.03	155.725	2232.31	-2076.58	black						107776298	LOC107776298	REF/SRPP-like protein At3g05500 && sp|Q9SW70|SRP_VITRI Stress-related protein OS=Vitis riparia OX=96939 GN=SRP PE=2 SV=1 && PF05755:Rubber elongation factor protein (REF)	-		728.616	301.508
107774359	2380.36	183.314	2197.05	-2013.73	black						107761082	LOC107761082	uncharacterized LOC107761082 && sp|Q0WUY1|NADKC_ARATH Calmodulin calcium-dependent NAD kinase OS=Arabidopsis thaliana OX=3702 GN=NADKC PE=1 SV=1 && PF06414:Zeta toxin	-		685.375	300.724
107805260	2372.32	236.313	2136	-1899.69	black						107815634	LOC107815634	intron-binding protein aquarius-like%2C transcript variant X1 && sp|O60306|AQR_HUMAN RNA helicase aquarius OS=Homo sapiens OX=9606 GN=AQR PE=1 SV=4 && PF13086:AAA domain|PF13087:AAA domain|PF16399:Intron-binding protein aquarius N-terminus	-		1674.78	300.549
107791620	2351.05	224.473	2126.58	-1902.1	black						107788991	LOC107788991	protein SRC2-like && - && PF00168:C2 domain	-		678.334	299.965
107832729	2345.21	207.672	2137.54	-1929.87	black						novel.3829	-	- && sp|Q9FI44|SDAF2_ARATH Succinate dehydrogenase assembly factor 2, mitochondrial OS=Arabidopsis thaliana OX=3702 GN=SDHAF2 PE=1 SV=1 && -	-		614.716	299.849
107812657	2344.49	243.373	2101.12	-1857.74	black						107824169	LOC107824169	induced stolen tip protein TUB8-like && - && -	-		741.584	299.835
107824466	2342.75	206.22	2136.53	-1930.31	black						107799363	LOC107799363	uncharacterized LOC107799363 && - && -	-		1871.5	298.865
107759979	2295.1	248.098	2047	-1798.91	black						107788524	LOC107788524	uncharacterized LOC107788524%2C transcript variant X2 && - && -	-		1198.53	298.587
107766123	2286.39	254.337	2032.06	-1777.72	black						107785437	LOC107785437	elongation factor P-like && sp|B3CLX0|EFP_WOLPP Elongation factor P OS=Wolbachia pipientis subsp. Culex pipiens (strain wPip) OX=570417 GN=efp PE=3 SV=1 && PF08207:Elongation factor P (EF-P) KOW-like domain|PF09285:Elongation factor P, C-terminal|PF01132:Elongation factor P (EF-P) OB domain	-		1210.51	297.945
107791394	2281.85	273.69	2008.16	-1734.47	black						107811423	LOC107811423	DNA annealing helicase and endonuclease ZRANB3 && sp|E1BB03|ZRAB3_BOVIN DNA annealing helicase and endonuclease ZRANB3 OS=Bos taurus OX=9913 GN=ZRANB3 PE=3 SV=3 && PF01844:HNH endonuclease|PF00176:SNF2 family N-terminal domain|PF00271:Helicase conserved C-terminal domain	SNF2		1296.16	297.337
107827324	2278.38	254.339	2024.04	-1769.7	black						107801746	LOC107801746	translation factor GUF1 homolog%2C mitochondrial-like%2C transcript variant X2 && sp|B9RUN8|GUF1_RICCO Translation factor GUF1 homolog, mitochondrial OS=Ricinus communis OX=3988 GN=RCOM_0855130 PE=3 SV=1 && PF06421:GTP-binding protein LepA C-terminus|PF00679:Elongation factor G C-terminus|PF00009:Elongation factor Tu GTP binding domain	-		1012.07	296.569
107794520	2278.31	221.774	2056.54	-1834.76	black						107781650	LOC107781650	patellin-3-like && sp|Q56Z59|PATL3_ARATH Patellin-3 OS=Arabidopsis thaliana OX=3702 GN=PATL3 PE=1 SV=2 && PF00650:CRAL/TRIO domain|PF03765:CRAL/TRIO, N-terminal domain	-		1308.36	296.437
107777893	2275.27	219.604	2055.67	-1836.07	black						107818616	LOC107818616	protein STAY-GREEN%2C chloroplastic-like && sp|A9YF60|SGR_CAPAN Protein STAY-GREEN homolog, chloroplastic OS=Capsicum annuum OX=4072 GN=SGR PE=1 SV=2 && PF12638:Staygreen protein	-		697.093	294.751
107784433	2259.66	244.968	2014.69	-1769.72	black						107795734	LOC107795734	heat stress transcription factor A-3-like && sp|Q8GYY1|HSFA3_ARATH Heat stress transcription factor A-3 OS=Arabidopsis thaliana OX=3702 GN=HSFA3 PE=1 SV=2 && PF00447:HSF-type DNA-binding	HSF		813.441	294.732
107770954	2259.57	201.812	2057.75	-1855.94	black						107761723	LOC107761723	FACT complex subunit SSRP1-like && sp|O04235|SSRP1_VICFA FACT complex subunit SSRP1 OS=Vicia faba OX=3906 GN=SSRP1 PE=2 SV=1 && PF00505:HMG (high mobility group) box|PF03531:Structure-specific recognition protein (SSRP1)|PF17292:POB3-like N-terminal PH domain|PF08512:Histone chaperone Rttp106-like	HMG		1693.45	291.785
107761512	2243.17	281.041	1962.13	-1681.08	black						107760024	LOC107760024	glycine-rich RNA-binding protein GRP1A-like%2C transcript variant X1 && sp|Q03250|RBG7_ARATH Glycine-rich RNA-binding protein 7 OS=Arabidopsis thaliana OX=3702 GN=RBG7 PE=1 SV=1 && PF00076:RNA recognition motif. (a.k.a. RRM, RBD, or RNP domain)	-		2130.88	291.626
107771769	2240.37	215.131	2025.24	-1810.11	black						107815150	LOC107815150	uncharacterized LOC107815150 && - && PF07063:Domain of unknown function (DUF1338)	-		513.789	290.327
107770404	2236.25	227.402	2008.85	-1781.45	black						107825579	LOC107825579	2-alkenal reductase (NADP(+)-dependent)-like && sp|Q9SLN8|DBR_TOBAC 2-alkenal reductase (NADP(+)-dependent) OS=Nicotiana tabacum OX=4097 GN=DBR PE=1 SV=1 && PF16884:N-terminal domain of oxidoreductase|PF00107:Zinc-binding dehydrogenase	-		895.751	289.999
107778628	2212.38	260.956	1951.43	-1690.47	black						107797675	LOC107797675	uncharacterized LOC107797675%2C transcript variant X1 && sp|Q0CBM7|FAEA_ASPTN Probable feruloyl esterase A OS=Aspergillus terreus (strain NIH 2624 / FGSC A1156) OX=341663 GN=faeA PE=3 SV=1 && PF00168:C2 domain|PF01764:Lipase (class 3)	-		1057.56	288.405
107781472	2208.47	190.62	2017.85	-1827.23	black						107769141	LOC107769141	18.2 kDa class I heat shock protein-like && sp|P27880|HSP12_MEDSA 18.2 kDa class I heat shock protein OS=Medicago sativa OX=3879 GN=HSP18.2 PE=2 SV=1 && PF00011:Hsp20/alpha crystallin family	-		486.933	288.329
107801872	2197.99	237.3	1960.69	-1723.39	black						107826846	LOC107826846	uncharacterized LOC107826846 && - && -	-		598.023	288.119
107818301	2189.91	224.625	1965.29	-1740.66	black						107762653	LOC107762653	17.3 kDa class II heat shock protein-like && sp|O82013|HSP21_SOLPE 17.3 kDa class II heat shock protein OS=Solanum peruvianum OX=4082 PE=2 SV=1 && PF00011:Hsp20/alpha crystallin family	-		490.559	287.047
107775077	2176.5	247.211	1929.28	-1682.07	black						107812431	LOC107812431	neurochondrin-like%2C transcript variant X1 && - && -	-		501.813	286.51
107764981	2165.38	247.099	1918.28	-1671.19	black						107785656	LOC107785656	cell number regulator 6-like%2C transcript variant X1 && sp|B6SGC5|CNR6_MAIZE Cell number regulator 6 OS=Zea mays OX=4577 GN=CNR6 PE=2 SV=1 && PF04749:PLAC8 family	-		1217.82	286.084
107795042	2149.26	308.572	1840.69	-1532.12	black						107814713	LOC107814713	uncharacterized protein C167.05-like && - && PF00582:Universal stress protein family	-		1549.88	285.952
107815010	2130.89	178.806	1952.08	-1773.28	black						107806622	LOC107806622	C2 and GRAM domain-containing protein At5g50170-like%2C transcript variant X1 && sp|Q9FGS8|C2GR2_ARATH C2 and GRAM domain-containing protein At5g50170 OS=Arabidopsis thaliana OX=3702 GN=At5g50170 PE=2 SV=1 && PF16016:VAD1 Analog of StAR-related lipid transfer domain|PF02893:GRAM domain|PF00168:C2 domain	-		487.672	285.159
107760024	2130.88	291.626	1839.25	-1547.62	black						107781689	LOC107781689	uncharacterized LOC107781689%2C transcript variant X1 && - && -	-		1123.62	285.046
107821313	2118.84	205.636	1913.21	-1707.57	black						107798647	LOC107798647	small heat shock protein%2C chloroplastic-like && sp|P09886|HS21C_PEA Small heat shock protein, chloroplastic OS=Pisum sativum OX=3888 GN=HSP21 PE=2 SV=1 && PF00011:Hsp20/alpha crystallin family	-		452.195	284.933
107796659	2099	177.213	1921.79	-1744.58	black						107831863	LOC107831863	DNA polymerase zeta catalytic subunit-like%2C transcript variant X1 && sp|Q766Z3|REV3_ARATH DNA polymerase zeta catalytic subunit OS=Arabidopsis thaliana OX=3702 GN=REV3 PE=2 SV=1 && PF00136:DNA polymerase family B|PF14260:C4-type zinc-finger of DNA polymerase delta|PF03104:DNA polymerase family B, exonuclease domain	-		805.211	284.624
107818947	2098.39	305.791	1792.6	-1486.81	black						107770077	LOC107770077	17.6 kDa class I heat shock protein-like && sp|O82012|HSP12_SOLPE 17.6 kDa class I heat shock protein OS=Solanum peruvianum OX=4082 PE=2 SV=1 && PF00011:Hsp20/alpha crystallin family	-		465.974	284.5
novel.1097	2082.5	260.362	1822.13	-1561.77	black						107787247	LOC107787247	ras-related protein Rab7-like && sp|Q41640|RAB7_VIGAC Ras-related protein Rab7 OS=Vigna aconitifolia OX=3918 PE=2 SV=1 && PF00071:Ras family	-		1019.25	283.71
107793625	2072.37	197.413	1874.95	-1677.54	black						107805430	LOC107805430	ABC transporter F family member 3-like && sp|Q8H0V6|AB3F_ARATH ABC transporter F family member 3 OS=Arabidopsis thaliana OX=3702 GN=ABCF3 PE=1 SV=1 && PF00005:ABC transporter|PF12848:ABC transporter	-		1549.88	283.062
107805982	2064.79	170.712	1894.08	-1723.37	black						107778722	LOC107778722	pentatricopeptide repeat-containing protein At4g39530-like%2C transcript variant X1 && sp|Q9SVA5|PP357_ARATH Pentatricopeptide repeat-containing protein At4g39530 OS=Arabidopsis thaliana OX=3702 GN=PCMP-E52 PE=3 SV=1 && -	-		1588.26	282.612
107832261	2063.51	277.247	1786.27	-1509.02	black						107829668	LOC107829668	nucleosome assembly protein 1%3B4-like%2C transcript variant X3 && sp|Q70Z16|NAP1D_TOBAC Nucleosome assembly protein 1;4 OS=Nicotiana tabacum OX=4097 GN=NAP1;4 PE=1 SV=1 && PF00956:Nucleosome assembly protein (NAP)	-		745.463	282.286
107794356	2061.98	213.279	1848.7	-1635.42	black						107801401	LOC107801401	far upstream element-binding protein 1-like && sp|Q96I24|FUBP3_HUMAN Far upstream element-binding protein 3 OS=Homo sapiens OX=9606 GN=FUBP3 PE=1 SV=2 && PF00013:KH domain	-		1880.96	282.204
107776904	2059.93	180.608	1879.32	-1698.71	black						107782951	LOC107782951	probable glutathione S-transferase && sp|Q03666|GSTX4_TOBAC Probable glutathione S-transferase OS=Nicotiana tabacum OX=4097 PE=2 SV=1 && PF13410:Glutathione S-transferase, C-terminal domain|PF02798:Glutathione S-transferase, N-terminal domain	-		504.325	281.551
107821562	2054.89	252.157	1802.73	-1550.57	black						107804135	LOC107804135	photosystem II 10 kDa polypeptide%2C chloroplastic-like && sp|Q40519|PSBR_TOBAC Photosystem II 10 kDa polypeptide, chloroplastic OS=Nicotiana tabacum OX=4097 GN=PSBR PE=2 SV=1 && PF04725:Photosystem II 10 kDa polypeptide PsbR	-		548.373	281.513
107815618	2044.5	149.994	1894.5	-1744.51	black						107761512	LOC107761512	glycine-rich RNA-binding protein 4%2C mitochondrial && sp|Q9FIU6|ORRM2_ARATH Organelle RRM domain-containing protein 2, mitochondrial OS=Arabidopsis thaliana OX=3702 GN=ORRM2 PE=1 SV=1 && PF00076:RNA recognition motif. (a.k.a. RRM, RBD, or RNP domain)	-		2243.17	281.041
107811503	2020.47	167.605	1852.86	-1685.26	black						107805784	LOC107805784	cell division cycle protein 48 homolog && sp|Q96372|CDC48_CAPAN Cell division cycle protein 48 homolog OS=Capsicum annuum OX=4072 GN=CAFP PE=2 SV=1 && PF02933:Cell division protein 48 (CDC48), domain 2|PF17862:AAA+ lid domain|PF00004:ATPase family associated with various cellular activities (AAA)|PF02359:Cell division protein 48 (CDC48), N-terminal domain	-		1733.48	280.985
107804881	2014.64	144.141	1870.5	-1726.36	black						107790339	LOC107790339	18.2 kDa class I heat shock protein-like && sp|P27880|HSP12_MEDSA 18.2 kDa class I heat shock protein OS=Medicago sativa OX=3879 GN=HSP18.2 PE=2 SV=1 && PF00011:Hsp20/alpha crystallin family	-		462.077	280.18
107778662	2008.05	185.771	1822.28	-1636.51	black						107809385	LOC107809385	L-ascorbate peroxidase 2%2C cytosolic && sp|Q1PER6|APX2_ARATH L-ascorbate peroxidase 2, cytosolic OS=Arabidopsis thaliana OX=3702 GN=APX2 PE=2 SV=3 && PF00141:Peroxidase	-		503.392	280.091
107812003	2004.32	249.207	1755.11	-1505.91	black						107816090	LOC107816090	cytochrome c && sp|A2Y4S9|CYC_ORYSI Cytochrome c OS=Oryza sativa subsp. indica OX=39946 GN=CC-1 PE=3 SV=1 && PF00034:Cytochrome c	-		504.099	280.078
107803467	1996.62	253.603	1743.01	-1489.41	black						107783869	LOC107783869	17.6 kDa class I heat shock protein-like && sp|O82012|HSP12_SOLPE 17.6 kDa class I heat shock protein OS=Solanum peruvianum OX=4082 PE=2 SV=1 && PF00011:Hsp20/alpha crystallin family	-		450.444	280.061
107784767	1992.26	184.291	1807.97	-1623.68	black						107830634	LOC107830634	phosphoribosylamine--glycine ligase-like && sp|P52420|PUR2_ARATH Phosphoribosylamine--glycine ligase, chloroplastic OS=Arabidopsis thaliana OX=3702 GN=PUR2 PE=2 SV=2 && PF02844:Phosphoribosylglycinamide synthetase, N domain|PF02843:Phosphoribosylglycinamide synthetase, C domain|PF01071:Phosphoribosylglycinamide synthetase, ATP-grasp (A) domain	-		831.787	278.069
107802321	1963.34	307.52	1655.82	-1348.3	black						107794283	LOC107794283	protein NUCLEAR FUSION DEFECTIVE 6%2C chloroplastic/mitochondrial-like%2C transcript variant X4 && sp|Q93ZJ3|NFD6_ARATH Protein NUCLEAR FUSION DEFECTIVE 6, mitochondrial OS=Arabidopsis thaliana OX=3702 GN=NFD6 PE=3 SV=1 && -	-		1723.8	277.269
107822098	1962.14	243.946	1718.19	-1474.24	black						107832261	LOC107832261	beta-amylase 1%2C chloroplastic-like && sp|Q9LIR6|BAM1_ARATH Beta-amylase 1, chloroplastic OS=Arabidopsis thaliana OX=3702 GN=BAM1 PE=1 SV=1 && PF01373:Glycosyl hydrolase family 14	-		2063.51	277.247
107771488	1960.25	223.055	1737.2	-1514.14	black						107770935	LOC107770935	protein TRI1-like && sp|Q05024|TRI1_YEAST Protein TRI1 OS=Saccharomyces cerevisiae (strain ATCC 204508 / S288c) OX=559292 GN=TRI1 PE=1 SV=1 && PF02201:SWIB/MDM2 domain	SWI/SNF-BAF60b		1370.66	275.182
107759062	1948.8	175.027	1773.78	-1598.75	black						107802502	LOC107802502	17.3 kDa class II heat shock protein-like && sp|O82013|HSP21_SOLPE 17.3 kDa class II heat shock protein OS=Solanum peruvianum OX=4082 PE=2 SV=1 && PF00011:Hsp20/alpha crystallin family	-		516.532	275.148
107771428	1947.75	190.154	1757.59	-1567.44	black						107828327	LOC107828327	COP9 signalosome complex subunit 7-like%2C transcript variant X2 && sp|Q94JU3|CSN7_ARATH COP9 signalosome complex subunit 7 OS=Arabidopsis thaliana OX=3702 GN=CSN7 PE=1 SV=1 && PF01399:PCI domain	-		620.061	274.874
107829481	1942.06	235.158	1706.9	-1471.74	black						107769992	LOC107769992	heat shock 70 kDa protein 8-like%2C transcript variant X3 && sp|Q9SKY8|HSP7H_ARATH Heat shock 70 kDa protein 8 OS=Arabidopsis thaliana OX=3702 GN=HSP70-8 PE=1 SV=1 && PF00012:Hsp70 protein	-		429.524	274.864
107831559	1935.63	188.506	1747.13	-1558.62	black						107800679	LOC107800679	glycine-rich RNA-binding protein-like && sp|Q03878|GRP1_DAUCA Glycine-rich RNA-binding protein OS=Daucus carota OX=4039 PE=2 SV=1 && PF00076:RNA recognition motif. (a.k.a. RRM, RBD, or RNP domain)	-		2521.52	274.709
107773620	1929.71	185.949	1743.76	-1557.81	black						107779834	LOC107779834	stromal 70 kDa heat shock-related protein%2C chloroplastic-like && sp|Q02028|HSP7S_PEA Stromal 70 kDa heat shock-related protein, chloroplastic OS=Pisum sativum OX=3888 GN=HSP70 PE=2 SV=1 && PF00012:Hsp70 protein	-		439.905	274.595
107794973	1924.42	167.764	1756.65	-1588.89	black						107783697	LOC107783697	ubiquitin receptor RAD23d-like && sp|Q84L31|RD23C_ARATH Ubiquitin receptor RAD23c OS=Arabidopsis thaliana OX=3702 GN=RAD23C PE=1 SV=2 && PF09280:XPC-binding domain|PF00240:Ubiquitin family|PF00627:UBA/TS-N domain	-		2490.96	274.352
107773805	1923.72	117.568	1806.15	-1688.58	black						107775020	LOC107775020	22.0 kDa heat shock protein-like && sp|Q38806|HSP22_ARATH 22.0 kDa heat shock protein OS=Arabidopsis thaliana OX=3702 GN=HSP22.0 PE=2 SV=1 && PF00011:Hsp20/alpha crystallin family	-		484.039	273.737
107799911	1922.92	225.798	1697.12	-1471.32	black						107791394	LOC107791394	uncharacterized LOC107791394 && sp|Q9LVZ5|PIFI_ARATH Protein POST-ILLUMINATION CHLOROPHYLL FLUORESCENCE INCREASE, chloroplastic OS=Arabidopsis thaliana OX=3702 GN=PIFI PE=2 SV=1 && -	-		2281.85	273.69
107779013	1922.3	180.751	1741.55	-1560.8	black						107832078	LOC107832078	protein disulfide-isomerase-like && sp|Q9XF61|PDI_DATGL Protein disulfide-isomerase OS=Datisca glomerata OX=34297 GN=PDI PE=2 SV=1 && PF00085:Thioredoxin|PF13848:Thioredoxin-like domain	-		1741.28	273.575
107770139	1921.04	209.353	1711.69	-1502.34	black						107759427	LOC107759427	uncharacterized LOC107759427 && - && -	-		432.079	273.411
107803589	1905.26	207.227	1698.03	-1490.8	black						107785229	LOC107785229	17.6 kDa class I heat shock protein 3-like && sp|P27880|HSP12_MEDSA 18.2 kDa class I heat shock protein OS=Medicago sativa OX=3879 GN=HSP18.2 PE=2 SV=1 && PF00011:Hsp20/alpha crystallin family	-		437.229	273.385
107821858	1894.61	192.962	1701.65	-1508.69	black						107794869	LOC107794869	17.3 kDa class II heat shock protein-like%2C transcript variant X1 && sp|O82013|HSP21_SOLPE 17.3 kDa class II heat shock protein OS=Solanum peruvianum OX=4082 PE=2 SV=1 && PF00011:Hsp20/alpha crystallin family	-		431.915	273.323
107759404	1892.34	214.955	1677.38	-1462.43	black						107789487	LOC107789487	chaperone protein DnaJ-like && - && -	-		1832.04	273.05
107786310	1883.05	221.532	1661.51	-1439.98	black						107761004	LOC107761004	mitochondrial import inner membrane translocase subunit TIM8-like && sp|Q9XGY4|TIM8_ARATH Mitochondrial import inner membrane translocase subunit TIM8 OS=Arabidopsis thaliana OX=3702 GN=TIM8 PE=1 SV=1 && -	-		628.368	271.658
107777558	1881.06	197.15	1683.91	-1486.76	black						107815881	LOC107815881	uncharacterized LOC107815881 && - && -	-		1221.98	271.61
107801401	1880.96	282.204	1598.76	-1316.55	black						107764180	LOC107764180	universal stress protein A-like protein && - && PF00582:Universal stress protein family	-		494.044	271.546
107826686	1879.07	244.352	1634.72	-1390.37	black						107808702	LOC107808702	ABC transporter F family member 3-like && sp|Q8H0V6|AB3F_ARATH ABC transporter F family member 3 OS=Arabidopsis thaliana OX=3702 GN=ABCF3 PE=1 SV=1 && PF00005:ABC transporter|PF12848:ABC transporter	-		1640.47	270.916
107799363	1871.5	298.865	1572.64	-1273.77	black						107766656	LOC107766656	uncharacterized LOC107766656 && - && -	-		563.814	270.658
107805773	1861.54	144.182	1717.36	-1573.18	black						107802394	LOC107802394	17.6 kDa class I heat shock protein && - && -	-		417.592	269.924
107785647	1861.13	207.417	1653.72	-1446.3	black						107769078	LOC107769078	18.2 kDa class I heat shock protein-like && sp|P27880|HSP12_MEDSA 18.2 kDa class I heat shock protein OS=Medicago sativa OX=3879 GN=HSP18.2 PE=2 SV=1 && PF00011:Hsp20/alpha crystallin family	-		428.048	269.921
107777714	1858.98	170.601	1688.38	-1517.78	black						107821365	LOC107821365	actin-depolymerizing factor 2-like && sp|Q9FVI1|ADF2_PETHY Actin-depolymerizing factor 2 OS=Petunia hybrida OX=4102 GN=ADF2 PE=2 SV=1 && PF00241:Cofilin/tropomyosin-type actin-binding protein	-		969.748	269.74
107760226	1855.84	152.691	1703.15	-1550.46	black						107808033	LOC107808033	protein translation factor SUI1 homolog && sp|P56330|SUI1_MAIZE Protein translation factor SUI1 homolog OS=Zea mays OX=4577 GN=TIF PE=3 SV=1 && PF01253:Translation initiation factor SUI1	-		823.831	269.674
107774442	1853.45	221.317	1632.14	-1410.82	black						107779882	LOC107779882	diacylglycerol O-acyltransferase 2-like && sp|K7K424|DAT2D_SOYBN Diacylglycerol O-acyltransferase 2D OS=Glycine max OX=3847 GN=DGAT2D PE=1 SV=1 && PF03982:Diacylglycerol acyltransferase	-		651.924	269.557
107773276	1850.59	223.096	1627.5	-1404.4	black						107804476	LOC107804476	E3 ubiquitin-protein ligase CHIP-like%2C transcript variant X1 && sp|Q9SRS9|CHIP_ARATH E3 ubiquitin-protein ligase CHIP OS=Arabidopsis thaliana OX=3702 GN=CHIP PE=1 SV=1 && PF04564:U-box domain	-		440.337	269.179
107780329	1850.4	123.509	1726.89	-1603.38	black						107814975	LOC107814975	glycine-rich protein-like && sp|P23137|GRP1_TOBAC Glycine-rich protein OS=Nicotiana tabacum OX=4097 GN=GRP PE=2 SV=1 && PF07172:Glycine rich protein family	-		744.357	269.066
107786294	1848.48	118.692	1729.79	-1611.1	black						107821873	LOC107821873	transcription initiation factor IIB-2-like && sp|Q9SS44|TF2B2_ARATH Transcription initiation factor IIB-2 OS=Arabidopsis thaliana OX=3702 GN=TFIIB2 PE=2 SV=1 && PF00382:Transcription factor TFIIB repeat|PF08271:TFIIB zinc-binding	-		1206.2	268.411
107789487	1832.04	273.05	1558.99	-1285.94	black						107813378	LOC107813378	defensin J1-2 && sp|O65740|DEF2_CAPAN Defensin J1-2 OS=Capsicum annuum OX=4072 PE=1 SV=1 && -	-		1668.53	267.792
107818217	1829.84	229.043	1600.8	-1371.76	black						107826032	LOC107826032	glycine-rich cell wall structural protein 1.8-like && - && -	-		705.834	267.739
107818483	1824.82	196.437	1628.39	-1431.95	black						107829733	LOC107829733	COP9 signalosome complex subunit 7-like%2C transcript variant X2 && sp|Q94JU3|CSN7_ARATH COP9 signalosome complex subunit 7 OS=Arabidopsis thaliana OX=3702 GN=CSN7 PE=1 SV=1 && PF01399:PCI domain	-		1307.6	267.67
107821730	1817.63	162.692	1654.94	-1492.25	black						107780089	LOC107780089	phosphoethanolamine N-methyltransferase 1-like && sp|Q9FR44|PEAM1_ARATH Phosphoethanolamine N-methyltransferase 1 OS=Arabidopsis thaliana OX=3702 GN=NMT1 PE=1 SV=1 && PF13489:Methyltransferase domain|PF08241:Methyltransferase domain	-		648.625	267.597
107789159	1815.5	197.93	1617.57	-1419.64	black						107790060	LOC107790060	reticulon-like protein B5 && sp|Q9SUR3|RTNLA_ARATH Reticulon-like protein B1 OS=Arabidopsis thaliana OX=3702 GN=RTNLB1 PE=1 SV=1 && PF02453:Reticulon	-		903.373	267.583
107829304	1804.57	204.743	1599.83	-1395.08	black						107781009	LOC107781009	ribosome biogenesis protein BMS1 homolog && sp|O94653|BMS1_SCHPO Ribosome biogenesis protein bms1 OS=Schizosaccharomyces pombe (strain 972 / ATCC 24843) OX=284812 GN=bms1 PE=1 SV=2 && -	-		1494.05	267.047
107761142	1796.78	181.323	1615.46	-1434.14	black						107765261	LOC107765261	heat shock protein 82-like && sp|P51819|HSP83_IPONI Heat shock protein 83 OS=Ipomoea nil OX=35883 GN=HSP83A PE=2 SV=1 && PF02518:Histidine kinase-, DNA gyrase B-, and HSP90-like ATPase|PF00183:Hsp90 protein	-		417.666	266.97
107817344	1796.18	209.818	1586.36	-1376.54	black						107821297	LOC107821297	uncharacterized LOC107821297 && - && -	-		2431.05	265.621
107795860	1743.41	168.777	1574.63	-1405.85	black						107786130	LOC107786130	succinate dehydrogenase assembly factor 2%2C mitochondrial-like && sp|Q9FI44|SDAF2_ARATH Succinate dehydrogenase assembly factor 2, mitochondrial OS=Arabidopsis thaliana OX=3702 GN=SDHAF2 PE=1 SV=1 && PF03937:Flavinator of succinate dehydrogenase	-		686.913	265.382
107832078	1741.28	273.575	1467.71	-1194.13	black						107787549	LOC107787549	class I heat shock protein-like && sp|P27880|HSP12_MEDSA 18.2 kDa class I heat shock protein OS=Medicago sativa OX=3879 GN=HSP18.2 PE=2 SV=1 && PF00011:Hsp20/alpha crystallin family	-		864.637	264.406
107798871	1740.39	192.465	1547.93	-1355.46	black						107808274	LOC107808274	cytochrome c-like && sp|P00054|CYC_SESIN Cytochrome c OS=Sesamum indicum OX=4182 PE=1 SV=1 && PF00034:Cytochrome c	-		407.908	264.354
107805784	1733.48	280.985	1452.49	-1171.51	black						107771705	LOC107771705	snakin-2-like && sp|Q93X17|SNAK2_SOLTU Snakin-2 OS=Solanum tuberosum OX=4113 GN=SN2 PE=1 SV=1 && PF02704:Gibberellin regulated protein	-		520.79	264.344
107765031	1730.06	234.324	1495.74	-1261.41	black						107828989	LOC107828989	uncharacterized LOC107828989 && - && PF10225:NEMP family	-		860.978	264.307
107771044	1725.32	230.4	1494.92	-1264.52	black						107793846	LOC107793846	pre-mRNA-processing-splicing factor 8-like && sp|Q9SSD2|PRP8A_ARATH Pre-mRNA-processing-splicing factor 8A OS=Arabidopsis thaliana OX=3702 GN=PRP8A PE=1 SV=1 && PF10597:U5-snRNA binding site 2 of PrP8|PF08084:PROCT (NUC072) domain|PF10596:U6-snRNA interacting domain of PrP8|PF10598:RNA recognition motif of the spliceosomal PrP8|PF08083:PROCN (NUC071) domain|PF01398:JAB1/Mov34/MPN/PAD-1 ubiquitin …	-		1433.35	263.97
107770876	1724.22	132.655	1591.56	-1458.91	black						107819239	LOC107819239	cysteine-rich and transmembrane domain-containing protein A-like && - && -	-		1230.02	263.566
107794283	1723.8	277.269	1446.53	-1169.26	black						107803188	LOC107803188	snakin-2 && sp|Q93X17|SNAK2_SOLTU Snakin-2 OS=Solanum tuberosum OX=4113 GN=SN2 PE=1 SV=1 && PF02704:Gibberellin regulated protein	-		437.904	261.894
107780508	1716.66	259.372	1457.29	-1197.92	black						107806533	LOC107806533	GTP-binding protein SAR2 && sp|P52884|SAR2_SOLLC GTP-binding protein SAR2 OS=Solanum lycopersicum OX=4081 GN=SAR2 PE=2 SV=1 && PF00025:ADP-ribosylation factor family	-		410.258	261.864
107818821	1709.68	331.068	1378.61	-1047.54	black						107802128	LOC107802128	ribonuclease H2 subunit B-like && sp|Q5HZP1|RNH2B_XENLA Ribonuclease H2 subunit B OS=Xenopus laevis OX=8355 GN=rnaseh2b PE=2 SV=1 && PF09468:Ydr279p protein family (RNase H2 complex component) wHTH domain|PF17745:Ydr279p protein triple barrel domain	-		1215.32	261.341
107785518	1706.22	206.889	1499.33	-1292.45	black						107789582	LOC107789582	calcium-dependent protein kinase 5%2C transcript variant X2 && sp|A5A7I8|CDPK5_SOLTU Calcium-dependent protein kinase 5 OS=Solanum tuberosum OX=4113 GN=CPK5 PE=2 SV=1 && PF13499:EF-hand domain pair|PF00069:Protein kinase domain	-		1105.17	261.172
107784010	1696.83	238.303	1458.53	-1220.23	black						107778628	LOC107778628	NAC domain-containing protein 78-like%2C transcript variant X1 && sp|Q84K00|NAC78_ARATH NAC domain-containing protein 78 OS=Arabidopsis thaliana OX=3702 GN=NAC078 PE=2 SV=2 && PF02365:No apical meristem (NAM) protein	NAC		2212.38	260.956
107780945	1696.65	204.366	1492.28	-1287.92	black						107786233	LOC107786233	17.6 kDa class I heat shock protein-like && sp|O82012|HSP12_SOLPE 17.6 kDa class I heat shock protein OS=Solanum peruvianum OX=4082 PE=2 SV=1 && PF00011:Hsp20/alpha crystallin family	-		397.442	260.845
107761723	1693.45	291.785	1401.66	-1109.88	black						107809192	LOC107809192	peroxisomal membrane protein PMP22-like && sp|Q9ZS51|PMP22_ARATH Peroxisomal membrane protein PMP22 OS=Arabidopsis thaliana OX=3702 GN=PMP22 PE=1 SV=1 && PF04117:Mpv17 / PMP22 family	-		2503	260.647
107768440	1682.82	181.591	1501.23	-1319.64	black						107785251	LOC107785251	universal stress protein A-like protein && - && PF00582:Universal stress protein family	-		444.551	260.446
107760858	1679.39	155.012	1524.38	-1369.37	black						novel.1097	-	- && - && -	-		2082.5	260.362
107815634	1674.78	300.549	1374.24	-1073.69	black						107804414	LOC107804414	acylphosphatase-like%2C transcript variant X1 && sp|A5VFP2|ACYP_SPHWW Acylphosphatase OS=Sphingomonas wittichii (strain RW1 / DSM 6014 / JCM 10273) OX=392499 GN=acyP PE=3 SV=1 && PF00708:Acylphosphatase	-		408.404	260.007
107808092	1668.75	132.929	1535.82	-1402.89	black						107803319	LOC107803319	1-aminocyclopropane-1-carboxylate oxidase homolog 1-like && sp|Q84MB3|ACCH1_ARATH 1-aminocyclopropane-1-carboxylate oxidase homolog 1 OS=Arabidopsis thaliana OX=3702 GN=At1g06620 PE=2 SV=1 && PF14226:non-haem dioxygenase in morphine synthesis N-terminal|PF03171:2OG-Fe(II) oxygenase superfamily	-		701.596	259.91
107813378	1668.53	267.792	1400.74	-1132.95	black						107780508	LOC107780508	outer envelope protein 64%2C mitochondrial && sp|F4KCL7|OE64M_ARATH Outer envelope protein 64, mitochondrial OS=Arabidopsis thaliana OX=3702 GN=OM64 PE=1 SV=1 && PF01425:Amidase|PF00515:Tetratricopeptide repeat	-		1716.66	259.372
107809861	1666.68	195.139	1471.54	-1276.4	black						107762115	LOC107762115	pre-mRNA-processing-splicing factor 8-like && sp|Q9SSD2|PRP8A_ARATH Pre-mRNA-processing-splicing factor 8A OS=Arabidopsis thaliana OX=3702 GN=PRP8A PE=1 SV=1 && -	-		464.062	259.354
107788307	1665.71	206.7	1459.01	-1252.31	black						107763880	LOC107763880	calumenin-like && - && PF13499:EF-hand domain pair	-		1452	259.065
107768322	1643.74	165.105	1478.64	-1313.53	black						107800261	LOC107800261	GDSL esterase/lipase At5g55050-like && sp|Q9FIA1|GDL87_ARATH GDSL esterase/lipase At5g55050 OS=Arabidopsis thaliana OX=3702 GN=At5g55050 PE=2 SV=1 && PF00657:GDSL-like Lipase/Acylhydrolase	-		1038.83	258.908
107808702	1640.47	270.916	1369.55	-1098.64	black						107823949	LOC107823949	probable glutathione S-transferase parC && sp|P49332|GSTXC_TOBAC Probable glutathione S-transferase parC OS=Nicotiana tabacum OX=4097 GN=PARC PE=2 SV=1 && PF13410:Glutathione S-transferase, C-terminal domain|PF02798:Glutathione S-transferase, N-terminal domain	-		428.531	258.709
107766119	1639.77	226.297	1413.47	-1187.18	black						107803144	LOC107803144	14 kDa proline-rich protein DC2.15-like && sp|Q9SU33|ERLL3_ARATH pEARLI1-like lipid transfer protein 3 OS=Arabidopsis thaliana OX=3702 GN=At4g12500 PE=2 SV=1 && PF14547:Hydrophobic seed protein	-		619.087	257.738
107768953	1623.65	179.696	1443.95	-1264.25	black						107797981	LOC107797981	dehydrin HIRD11-like && - && -	-		2437.5	257.431
107811507	1590.49	216.552	1373.94	-1157.39	black						107811808	LOC107811808	14-3-3-like protein D && sp|O49996|1433D_TOBAC 14-3-3-like protein D OS=Nicotiana tabacum OX=4097 PE=2 SV=1 && PF00244:14-3-3 protein	-		1236.39	257.335
107778722	1588.26	282.612	1305.64	-1023.03	black						107794334	LOC107794334	uncharacterized LOC107794334%2C transcript variant X1 && - && PF08378:Nuclease-related domain	-		764.865	257.185
107785957	1585.82	242.126	1343.69	-1101.57	black						107826060	LOC107826060	uncharacterized LOC107826060%2C transcript variant X1 && - && PF12657:Transcription factor IIIC subunit delta N-term	-		2504.89	256.27
107784969	1569.14	178.19	1390.95	-1212.76	black						107775584	LOC107775584	sucrose synthase 2-like && sp|Q10LP5|SUS4_ORYSJ Sucrose synthase 4 OS=Oryza sativa subsp. japonica OX=39947 GN=SUS4 PE=2 SV=1 && PF00534:Glycosyl transferases group 1|PF00862:Sucrose synthase	-		956.728	255.128
107761872	1568.65	190.125	1378.53	-1188.4	black						107818764	LOC107818764	protein TONSOKU-like%2C transcript variant X1 && sp|Q6Q4D0|TONS_ARATH Protein TONSOKU OS=Arabidopsis thaliana OX=3702 GN=TSK PE=1 SV=2 && PF13424:Tetratricopeptide repeat	-		636.311	254.98
107815547	1555.16	240.113	1315.05	-1074.94	black						107831363	LOC107831363	uncharacterized LOC107831363 && - && -	-		824.675	254.673
107805430	1549.88	283.062	1266.82	-983.759	black						107761609	LOC107761609	UDP-glycosyltransferase 73C2-like && sp|Q9ZQ98|U73C2_ARATH UDP-glycosyltransferase 73C2 OS=Arabidopsis thaliana OX=3702 GN=UGT73C2 PE=3 SV=1 && PF00201:UDP-glucoronosyl and UDP-glucosyl transferase	-		423.122	254.458
107814713	1549.88	285.952	1263.93	-977.976	black						107827324	LOC107827324	protein yippee-like At5g53940 && sp|Q9FN32|YIPL7_ARATH Protein yippee-like At5g53940 OS=Arabidopsis thaliana OX=3702 GN=At5g53940 PE=2 SV=1 && PF03226:Yippee zinc-binding/DNA-binding /Mis18, centromere assembly	-		2278.38	254.339
107804966	1544.07	126.531	1417.54	-1291.01	black						107766123	LOC107766123	APO protein 1%2C chloroplastic-like%2C transcript variant X1 && sp|Q9XIR4|APO1_ARATH APO protein 1, chloroplastic OS=Arabidopsis thaliana OX=3702 GN=APO1 PE=2 SV=1 && PF05634:APO RNA-binding	-		2286.39	254.337
107771850	1544.02	196.119	1347.9	-1151.78	black						107813146	LOC107813146	14-3-3 protein 4 && sp|P93259|1433_MESCR 14-3-3-like protein OS=Mesembryanthemum crystallinum OX=3544 GN=GBF PE=2 SV=1 && PF00244:14-3-3 protein	-		806.961	253.985
107775735	1533.21	160.268	1372.94	-1212.67	black						107798512	LOC107798512	probable protein phosphatase 2C 63 && sp|O81760|P2C63_ARATH Probable protein phosphatase 2C 63 OS=Arabidopsis thaliana OX=3702 GN=At4g33920 PE=2 SV=1 && PF00481:Protein phosphatase 2C	-		1522.27	253.857
107767965	1533.04	98.6215	1434.41	-1335.79	black						107819591	LOC107819591	UDP-glucuronic acid decarboxylase 6%2C transcript variant X1 && sp|Q9SN95|UXS5_ARATH UDP-glucuronic acid decarboxylase 5 OS=Arabidopsis thaliana OX=3702 GN=UXS5 PE=2 SV=1 && PF16363:GDP-mannose 4,6 dehydratase	-		1459.59	253.804
107797518	1524.66	311.253	1213.4	-902.15	black						107803467	LOC107803467	MLO-like protein 8 && sp|O22757|MLO8_ARATH MLO-like protein 8 OS=Arabidopsis thaliana OX=3702 GN=MLO8 PE=1 SV=2 && PF03094:Mlo family	-		1996.62	253.603
107798512	1522.27	253.857	1268.41	-1014.56	black						107767560	LOC107767560	BI1-like protein && sp|Q9SA63|LFG4_ARATH Protein LIFEGUARD 4 OS=Arabidopsis thaliana OX=3702 GN=LFG4 PE=2 SV=1 && PF01027:Inhibitor of apoptosis-promoting Bax1	-		397.086	252.934
107794744	1522.26	158.56	1363.7	-1205.14	black						107795494	LOC107795494	serine/threonine protein phosphatase 2A 55 kDa regulatory subunit B beta isoform%2C transcript variant X1 && sp|Q39247|2ABB_ARATH Serine/threonine protein phosphatase 2A 55 kDa regulatory subunit B beta isoform OS=Arabidopsis thaliana OX=3702 GN=PP2AB2 PE=1 SV=1 && -	-		872.471	252.569
107780538	1521.68	305.987	1215.69	-909.707	black						107815303	LOC107815303	citrate synthase 3%2C peroxisomal && sp|Q9LXS6|CISY2_ARATH Citrate synthase 2, peroxisomal OS=Arabidopsis thaliana OX=3702 GN=CSY2 PE=2 SV=1 && PF00285:Citrate synthase, C-terminal domain	-		916.935	252.409
107796830	1515.92	250.577	1265.34	-1014.77	black						107821562	LOC107821562	UDP-glucuronic acid decarboxylase 6-like%2C transcript variant X3 && sp|Q9SN95|UXS5_ARATH UDP-glucuronic acid decarboxylase 5 OS=Arabidopsis thaliana OX=3702 GN=UXS5 PE=2 SV=1 && PF16363:GDP-mannose 4,6 dehydratase	-		2054.89	252.157
107796017	1511.81	161.846	1349.96	-1188.12	black						107822663	LOC107822663	uncharacterized LOC107822663 && sp|O22607|MSI4_ARATH WD-40 repeat-containing protein MSI4 OS=Arabidopsis thaliana OX=3702 GN=MSI4 PE=1 SV=3 && -	-		1370.49	252.144
107771274	1496.19	139.925	1356.26	-1216.34	black						107781603	LOC107781603	mannose-P-dolichol utilization defect 1 protein homolog 2-like && sp|Q8VY63|MPU12_ARATH Mannose-P-dolichol utilization defect 1 protein homolog 2 OS=Arabidopsis thaliana OX=3702 GN=At4g07390 PE=2 SV=1 && PF04193:PQ loop repeat	-		1132.16	252.045
107781009	1494.05	267.047	1227	-959.953	black						107807082	LOC107807082	probable protein disulfide-isomerase A6 && sp|P38661|PDIA6_MEDSA Probable protein disulfide-isomerase A6 OS=Medicago sativa OX=3879 PE=2 SV=1 && PF00085:Thioredoxin|PF07749:Endoplasmic reticulum protein ERp29, C-terminal domain	-		1246.18	251.779
107764930	1487.77	225.498	1262.28	-1036.78	black						107827290	LOC107827290	formate dehydrogenase%2C mitochondrial && sp|Q07511|FDH_SOLTU Formate dehydrogenase, mitochondrial OS=Solanum tuberosum OX=4113 GN=FDH1 PE=1 SV=2 && PF00389:D-isomer specific 2-hydroxyacid dehydrogenase, catalytic domain|PF02826:D-isomer specific 2-hydroxyacid dehydrogenase, NAD binding domain	-		451.741	251.136
107830885	1487.3	220.212	1267.09	-1046.88	black						107813217	LOC107813217	2-oxoglutarate dehydrogenase%2C mitochondrial-like && sp|Q54JE4|ODO1_DICDI 2-oxoglutarate dehydrogenase, mitochondrial OS=Dictyostelium discoideum OX=44689 GN=ogdh PE=3 SV=1 && PF00676:Dehydrogenase E1 component|PF16870:2-oxoglutarate dehydrogenase C-terminal|PF16078:2-oxoglutarate dehydrogenase N-terminus|PF02779:Transketolase, pyrimidine binding domain	-		2628.77	251.085
107809589	1485.56	244.579	1240.98	-996.401	black						107796830	LOC107796830	arginine/serine-rich coiled-coil protein 2-like%2C transcript variant X1 && - && -	-		1515.92	250.577
107779175	1485.47	149.869	1335.6	-1185.73	black						107760151	LOC107760151	cold shock domain-containing protein 3-like && sp|Q94C69|CSP3_ARATH Cold shock domain-containing protein 3 OS=Arabidopsis thaliana OX=3702 GN=CSP3 PE=1 SV=1 && PF00313:'Cold-shock' DNA-binding domain|PF00098:Zinc knuckle	CSD		556.624	249.738
107796149	1485.01	167.653	1317.35	-1149.7	black						107812003	LOC107812003	uncharacterized LOC107812003%2C transcript variant X1 && - && PF12738:twin BRCT domain	-		2004.32	249.207
107810092	1484.36	321.023	1163.33	-842.31	black						107825214	LOC107825214	plasma membrane ATPase 3-like && sp|Q08436|PMA3_NICPL Plasma membrane ATPase 3 OS=Nicotiana plumbaginifolia OX=4092 GN=PMA3 PE=1 SV=1 && -	-		755.384	248.114
107821726	1477.35	158.125	1319.23	-1161.1	black						107759979	LOC107759979	65-kDa microtubule-associated protein 6-like%2C transcript variant X1 && sp|Q9SIS3|MA656_ARATH 65-kDa microtubule-associated protein 6 OS=Arabidopsis thaliana OX=3702 GN=MAP65-6 PE=1 SV=1 && PF03999:Microtubule associated protein (MAP65/ASE1 family)	-		2295.1	248.098
107771162	1472.31	102.195	1370.12	-1267.92	black						107820122	LOC107820122	UDP-glucuronic acid decarboxylase 5-like%2C transcript variant X2 && sp|Q9SN95|UXS5_ARATH UDP-glucuronic acid decarboxylase 5 OS=Arabidopsis thaliana OX=3702 GN=UXS5 PE=2 SV=1 && PF16363:GDP-mannose 4,6 dehydratase	-		384.248	247.596
107824187	1471.85	239.257	1232.6	-993.34	black						107775077	LOC107775077	transcription initiation factor TFIID subunit 15b-like%2C transcript variant X2 && sp|Q94KD0|TA15B_ARATH Transcription initiation factor TFIID subunit 15b OS=Arabidopsis thaliana OX=3702 GN=TAF15B PE=1 SV=1 && PF00641:Zn-finger in Ran binding protein and others|PF00076:RNA recognition motif. (a.k.a. RRM, RBD, or RNP domain)	-		2176.5	247.211
107787039	1465.93	317.115	1148.81	-831.697	black						107764981	LOC107764981	uncharacterized LOC107764981 && sp|Q43116|PDI_RICCO Protein disulfide-isomerase OS=Ricinus communis OX=3988 PE=2 SV=1 && -	-		2165.38	247.099
107808726	1465.7	144.81	1320.89	-1176.08	black						novel.2366	-	- && - && -	-		602.926	247.045
107765607	1459.6	168.665	1290.93	-1122.27	black						107803795	LOC107803795	stromal 70 kDa heat shock-related protein%2C chloroplastic-like && sp|Q9STW6|HSP7F_ARATH Heat shock 70 kDa protein 6, chloroplastic OS=Arabidopsis thaliana OX=3702 GN=HSP70-6 PE=1 SV=1 && PF00012:Hsp70 protein	-		377.96	246.053
107819591	1459.59	253.804	1205.79	-951.984	black						107829088	LOC107829088	UDP-glucuronic acid decarboxylase 6-like%2C transcript variant X3 && sp|Q9SN95|UXS5_ARATH UDP-glucuronic acid decarboxylase 5 OS=Arabidopsis thaliana OX=3702 GN=UXS5 PE=2 SV=1 && PF16363:GDP-mannose 4,6 dehydratase	-		1153.06	245.132
107763880	1452	259.065	1192.94	-933.874	black						107784433	LOC107784433	expansin-like A2 && sp|Q9SVE5|EXLA2_ARATH Expansin-like A2 OS=Arabidopsis thaliana OX=3702 GN=EXLA2 PE=2 SV=1 && PF01357:Pollen allergen|PF03330:Lytic transglycolase	-		2259.66	244.968
107829383	1433.83	203.422	1230.4	-1026.98	black						107805134	LOC107805134	uncharacterized LOC107805134 && - && PF10248:Myelodysplasia-myeloid leukemia factor 1-interacting protein	-		509.151	244.644
107793846	1433.35	263.97	1169.38	-905.408	black						107809589	LOC107809589	glycine-rich RNA-binding protein-like && sp|Q9FIU6|ORRM2_ARATH Organelle RRM domain-containing protein 2, mitochondrial OS=Arabidopsis thaliana OX=3702 GN=ORRM2 PE=1 SV=1 && PF00076:RNA recognition motif. (a.k.a. RRM, RBD, or RNP domain)	-		1485.56	244.579
107763441	1431.21	308.64	1122.57	-813.93	black						107826686	LOC107826686	cullin-1-like && sp|Q94AH6|CUL1_ARATH Cullin-1 OS=Arabidopsis thaliana OX=3702 GN=CUL1 PE=1 SV=1 && PF00888:Cullin family|PF10557:Cullin protein neddylation domain	-		1879.07	244.352
107763184	1430.57	84.2286	1346.34	-1262.11	black						107783652	LOC107783652	ubiquitin receptor RAD23c-like && sp|Q84L31|RD23C_ARATH Ubiquitin receptor RAD23c OS=Arabidopsis thaliana OX=3702 GN=RAD23C PE=1 SV=2 && PF00240:Ubiquitin family|PF00627:UBA/TS-N domain|PF09280:XPC-binding domain	-		2500.23	244.062
107798816	1429.83	76.5764	1353.25	-1276.67	black						107822098	LOC107822098	FAD-linked sulfhydryl oxidase ERV1-like && sp|Q8GXX0|ERV1_ARATH FAD-linked sulfhydryl oxidase ERV1 OS=Arabidopsis thaliana OX=3702 GN=ERV1 PE=1 SV=1 && PF04777:Erv1 / Alr family	-		1962.14	243.946
107790003	1429.28	91.8118	1337.47	-1245.66	black						107775654	LOC107775654	sucrose synthase-like%2C transcript variant X1 && sp|P49039|SUS2_SOLTU Sucrose synthase OS=Solanum tuberosum OX=4113 PE=3 SV=1 && PF00534:Glycosyl transferases group 1|PF00862:Sucrose synthase	-		450.765	243.916
107798791	1426.9	237.818	1189.08	-951.266	black						107797733	LOC107797733	replication factor C subunit 3%2C transcript variant X2 && sp|Q8VXX4|RFC3_ARATH Replication factor C subunit 3 OS=Arabidopsis thaliana OX=3702 GN=RFC3 PE=2 SV=1 && PF13177:DNA polymerase III, delta subunit	-		1162.36	243.391
107789990	1408.92	93.6178	1315.3	-1221.68	black						107812657	LOC107812657	chlorophyllase-2%2C chloroplastic-like && sp|Q9M7I7|CLH2_ARATH Chlorophyllase-2 OS=Arabidopsis thaliana OX=3702 GN=CLH2 PE=1 SV=1 && PF07224:Chlorophyllase	-		2344.49	243.373
107824909	1408.65	362.874	1045.78	-682.903	black						107816681	LOC107816681	DNA-directed RNA polymerase I subunit RPA12-like && sp|Q1RMP0|RPA12_BOVIN DNA-directed RNA polymerase I subunit RPA12 OS=Bos taurus OX=9913 GN=POLR1H PE=2 SV=1 && PF01096:Transcription factor S-II (TFIIS)	-		1106.8	242.861
107814744	1407.08	193.162	1213.91	-1020.75	black						107773327	LOC107773327	uncharacterized LOC107773327 && sp|Q3ECP0|TFB1A_ARATH General transcription and DNA repair factor IIH subunit TFB1-1 OS=Arabidopsis thaliana OX=3702 GN=TFB1-1 PE=2 SV=1 && -	-		727.186	242.525
107777342	1404.8	188.395	1216.4	-1028.01	black						107798622	LOC107798622	probable WRKY transcription factor 40 && sp|Q9SAH7|WRK40_ARATH Probable WRKY transcription factor 40 OS=Arabidopsis thaliana OX=3702 GN=WRKY40 PE=1 SV=1 && PF03106:WRKY DNA -binding domain	WRKY		1114.72	242.178
107801918	1400.56	152.887	1247.68	-1094.79	black						107785957	LOC107785957	uncharacterized LOC107785957%2C transcript variant X1 && sp|Q04264|PDS5_YEAST Sister chromatid cohesion protein PDS5 OS=Saccharomyces cerevisiae (strain ATCC 204508 / S288c) OX=559292 GN=PDS5 PE=1 SV=1 && -	-		1585.82	242.126
107831492	1395.48	177.028	1218.46	-1041.43	black						107802894	LOC107802894	CLPTM1-like membrane protein cnrB && sp|Q54RJ1|CNRB_DICDI CLPTM1-like membrane protein cnrB OS=Dictyostelium discoideum OX=44689 GN=cnrB PE=3 SV=1 && PF05602:Cleft lip and palate transmembrane protein 1 (CLPTM1)	-		2800.1	241.29
107779830	1388.25	104.983	1283.27	-1178.29	black						107774412	LOC107774412	chaperone protein ClpD%2C chloroplastic-like%2C transcript variant X1 && sp|P42762|CLPD_ARATH Chaperone protein ClpD, chloroplastic OS=Arabidopsis thaliana OX=3702 GN=CLPD PE=1 SV=1 && PF10431:C-terminal, D2-small domain, of ClpB protein|PF07724:AAA domain (Cdc48 subfamily)|PF02861:Clp amino terminal domain, pathogenicity island component|PF00004:ATPase family associated with various cellular act…	-		793.553	241.123
107779434	1386.47	334.229	1052.25	-718.016	black						107763848	LOC107763848	peroxisome biogenesis protein 3-2-like && sp|Q8S9K7|PEX32_ARATH Peroxisome biogenesis protein 3-2 OS=Arabidopsis thaliana OX=3702 GN=PEX3-2 PE=2 SV=1 && PF04882:Peroxin-3	-		648.031	240.707
107763359	1381.89	204.353	1177.53	-973.181	black						107769073	LOC107769073	DNA-directed RNA polymerase I subunit RPA12-like && sp|Q1RMP0|RPA12_BOVIN DNA-directed RNA polymerase I subunit RPA12 OS=Bos taurus OX=9913 GN=POLR1H PE=2 SV=1 && PF01096:Transcription factor S-II (TFIIS)	-		924.437	240.442
107826062	1380.36	227.925	1152.43	-924.506	black						107803724	LOC107803724	xylose isomerase-like && sp|Q9FKK7|XYLA_ARATH Xylose isomerase OS=Arabidopsis thaliana OX=3702 GN=XYLA PE=2 SV=2 && -	-		1042.38	240.372
107799239	1372.74	195.136	1177.61	-982.471	black						107759907	LOC107759907	ethylene-responsive transcription factor ERF071-like && sp|O22259|ERF71_ARATH Ethylene-responsive transcription factor ERF071 OS=Arabidopsis thaliana OX=3702 GN=ERF071 PE=1 SV=1 && PF00847:AP2 domain	AP2/ERF-ERF		399.089	240.261
107770935	1370.66	275.182	1095.48	-820.299	black						107815547	LOC107815547	mitochondrial import inner membrane translocase subunit Tim13-like && - && -	-		1555.16	240.113
107824685	1370.56	158.336	1212.23	-1053.89	black						107824187	LOC107824187	cleavage and polyadenylation specificity factor subunit 3-I-like && sp|Q9C952|CPSF3_ARATH Cleavage and polyadenylation specificity factor subunit 3-I OS=Arabidopsis thaliana OX=3702 GN=CPSF73-I PE=1 SV=1 && PF11718:Pre-mRNA 3'-end-processing endonuclease polyadenylation factor C-term	-		1471.85	239.257
107822663	1370.49	252.144	1118.35	-866.206	black						107771182	LOC107771182	catalase isozyme 3 && sp|P49317|CATA3_NICPL Catalase isozyme 3 OS=Nicotiana plumbaginifolia OX=4092 GN=CAT3 PE=2 SV=1 && PF06628:Catalase-related immune-responsive|PF00199:Catalase	-		403.465	239.065
107768426	1361.42	225.718	1135.7	-909.987	black						107770944	LOC107770944	non-specific lipid-transfer protein 2-like && sp|Q03461|NLTP2_TOBAC Non-specific lipid-transfer protein 2 OS=Nicotiana tabacum OX=4097 PE=3 SV=1 && PF00234:Protease inhibitor/seed storage/LTP family	-		733.759	238.472
107760769	1351.77	172.876	1178.9	-1006.02	black						107784010	LOC107784010	AT-rich interactive domain-containing protein 6-like%2C transcript variant X1 && sp|Q940Y3|ARID3_ARATH AT-rich interactive domain-containing protein 3 OS=Arabidopsis thaliana OX=3702 GN=ARID3 PE=1 SV=1 && PF01388:ARID/BRIGHT DNA binding domain	ARID		1696.83	238.303
107793987	1348.51	133.447	1215.06	-1081.62	black						107798791	LOC107798791	ATP-dependent zinc metalloprotease FTSH 10%2C mitochondrial-like && sp|Q0DHL4|FTSH8_ORYSJ ATP-dependent zinc metalloprotease FTSH 8, mitochondrial OS=Oryza sativa subsp. japonica OX=39947 GN=FTSH8 PE=3 SV=1 && PF06480:FtsH Extracellular|PF00004:ATPase family associated with various cellular activities (AAA)|PF01434:Peptidase family M41|PF17862:AAA+ lid domain	-		1426.9	237.818
107777859	1346.55	226.093	1120.46	-894.365	black						107807154	LOC107807154	ER membrane protein complex subunit 8/9 homolog && sp|Q9FG71|EMC89_ARATH ER membrane protein complex subunit 8/9 homolog OS=Arabidopsis thaliana OX=3702 GN=EMB2731 PE=2 SV=1 && PF03665:Uncharacterised protein family (UPF0172)	-		1170.99	237.528
107774408	1346.09	177.561	1168.53	-990.97	black						107762521	LOC107762521	heat shock cognate 70 kDa protein 2-like && sp|Q9LHA8|HS704_ARATH Heat shock 70 kDa protein 4 OS=Arabidopsis thaliana OX=3702 GN=HSP70-4 PE=1 SV=1 && PF00012:Hsp70 protein	-		367.06	237.48
107784861	1343.35	350.384	992.963	-642.579	black						107801872	LOC107801872	protein-tyrosine-phosphatase IBR5-like%2C transcript variant X2 && sp|Q84JU4|IBR5_ARATH Protein-tyrosine-phosphatase IBR5 OS=Arabidopsis thaliana OX=3702 GN=IBR5 PE=1 SV=1 && PF00782:Dual specificity phosphatase, catalytic domain	-		2197.99	237.3
107783234	1339.75	64.7556	1275	-1210.24	black						107821577	LOC107821577	probable proteasome inhibitor && sp|Q9M330|PSMF1_ARATH Probable proteasome inhibitor OS=Arabidopsis thaliana OX=3702 GN=At3g53970 PE=1 SV=1 && PF08577:PI31 proteasome regulator|PF11566:PI31 proteasome regulator N-terminal	-		453.44	237.278
107802514	1335.95	204.813	1131.14	-926.326	black						107765349	LOC107765349	alpha-1%2C4-glucan-protein synthase [UDP-forming] 1-like && sp|Q9SC19|RGP1_SOLTU Probable UDP-arabinopyranose mutase 1 OS=Solanum tuberosum OX=4113 GN=UPTG1 PE=1 SV=2 && PF03214:Reversibly glycosylated polypeptide	-		1194.12	237.07
107787377	1331.18	132.999	1198.18	-1065.18	black						107787819	LOC107787819	osmotin && sp|P14170|OSMO_TOBAC Osmotin OS=Nicotiana tabacum OX=4097 GN=AP24 PE=1 SV=2 && PF00314:Thaumatin family	-		557.289	237.032
107764531	1329.07	178.513	1150.55	-972.04	black						107807996	LOC107807996	transcription initiation factor TFIID subunit 15b-like%2C transcript variant X1 && sp|Q94KD0|TA15B_ARATH Transcription initiation factor TFIID subunit 15b OS=Arabidopsis thaliana OX=3702 GN=TAF15B PE=1 SV=1 && PF00641:Zn-finger in Ran binding protein and others	-		505.248	236.514
107819849	1327.83	224.94	1102.89	-877.945	black						107805260	LOC107805260	sister chromatid cohesion protein PDS5 homolog A-like%2C transcript variant X1 && sp|Q29RF7|PDS5A_HUMAN Sister chromatid cohesion protein PDS5 homolog A OS=Homo sapiens OX=9606 GN=PDS5A PE=1 SV=1 && -	-		2372.32	236.313
107817129	1325.59	226.84	1098.75	-871.912	black						107813247	LOC107813247	ran-binding protein 1 homolog c-like && sp|P92985|RBP1C_ARATH Ran-binding protein 1 homolog c OS=Arabidopsis thaliana OX=3702 GN=RANBP1C PE=2 SV=1 && PF00638:RanBP1 domain	-		1216.02	235.706
107761860	1323.71	132.509	1191.2	-1058.69	black						107761713	LOC107761713	histidine kinase CKI1-like && sp|O22267|CKI1_ARATH Histidine kinase CKI1 OS=Arabidopsis thaliana OX=3702 GN=CKI1 PE=1 SV=1 && PF02518:Histidine kinase-, DNA gyrase B-, and HSP90-like ATPase	Others		1140.58	235.521
107762120	1316.57	125.305	1191.27	-1065.96	black						107826127	LOC107826127	quinone oxidoreductase PIG3-like && sp|Q53FA7|QORX_HUMAN Quinone oxidoreductase PIG3 OS=Homo sapiens OX=9606 GN=TP53I3 PE=1 SV=2 && PF00107:Zinc-binding dehydrogenase|PF08240:Alcohol dehydrogenase GroES-like domain	-		679.326	235.282
107780914	1315.03	206.167	1108.86	-902.693	black						107829481	LOC107829481	acyl-coenzyme A oxidase 3%2C peroxisomal-like%2C transcript variant X1 && sp|P0CZ23|ACOX3_ARATH Acyl-coenzyme A oxidase 3, peroxisomal OS=Arabidopsis thaliana OX=3702 GN=ACX3 PE=1 SV=1 && PF01756:Acyl-CoA oxidase|PF02770:Acyl-CoA dehydrogenase, middle domain|PF00441:Acyl-CoA dehydrogenase, C-terminal domain	-		1942.06	235.158
107830916	1314.5	349.782	964.72	-614.938	black						107773959	LOC107773959	PP2A regulatory subunit TAP46-like && sp|D2K8N5|TAP46_NICBE PP2A regulatory subunit TAP46 OS=Nicotiana benthamiana OX=4100 GN=TAP46 PE=1 SV=1 && PF04177:TAP42-like family	-		832.885	235.153
107810404	1313.13	172.141	1140.99	-968.852	black						107828868	LOC107828868	ubiquitin-conjugating enzyme E2 variant 1C-like && sp|Q9SJ44|UEV1C_ARATH Ubiquitin-conjugating enzyme E2 variant 1C OS=Arabidopsis thaliana OX=3702 GN=UEV1C PE=1 SV=1 && PF00179:Ubiquitin-conjugating enzyme	-		2518.77	235.01
107775465	1308.61	202.836	1105.77	-902.934	black						107769199	LOC107769199	NAC domain-containing protein 53-like && sp|Q949N0|NAC53_ARATH NAC domain-containing protein 53 OS=Arabidopsis thaliana OX=3702 GN=NAC053 PE=2 SV=1 && PF02365:No apical meristem (NAM) protein	NAC		815.286	234.978
107781650	1308.36	296.437	1011.92	-715.486	black						107765031	LOC107765031	DNA repair protein RAD16-like && sp|P79051|RHP16_SCHPO ATP-dependent helicase rhp16 OS=Schizosaccharomyces pombe (strain 972 / ATCC 24843) OX=284812 GN=rhp16 PE=3 SV=2 && PF00176:SNF2 family N-terminal domain|PF00271:Helicase conserved C-terminal domain	SNF2		1730.06	234.324
107829733	1307.6	267.67	1039.93	-772.264	black						107805860	LOC107805860	uncharacterized LOC107805860 && - && PF04842:Plant protein of unknown function (DUF639)	-		523.329	234.245
107798812	1304.66	86.0837	1218.57	-1132.49	black						107769787	LOC107769787	ubiquitin-conjugating enzyme E2 28-like && sp|Q94F47|UBC28_ARATH Ubiquitin-conjugating enzyme E2 28 OS=Arabidopsis thaliana OX=3702 GN=UBC28 PE=1 SV=1 && PF00179:Ubiquitin-conjugating enzyme	-		373.6	233.575
107825304	1302.75	137.619	1165.13	-1027.51	black						107786802	LOC107786802	protein NRDE2 homolog%2C transcript variant X2 && - && PF08424:NRDE-2, necessary for RNA interference	-		1053.67	233.06
107770112	1296.32	159.043	1137.27	-978.23	black						107828015	LOC107828015	alanine--glyoxylate aminotransferase 2 homolog 3%2C mitochondrial-like%2C transcript variant X1 && sp|Q9SR86|AGT23_ARATH Alanine--glyoxylate aminotransferase 2 homolog 3, mitochondrial OS=Arabidopsis thaliana OX=3702 GN=At3g08860 PE=2 SV=1 && PF00202:Aminotransferase class-III	-		530.578	232.937
107811423	1296.16	297.337	998.822	-701.485	black						107831446	LOC107831446	valine--tRNA ligase%2C mitochondrial 1-like%2C transcript variant X1 && sp|P93736|SYVM1_ARATH Valine--tRNA ligase, mitochondrial 1 OS=Arabidopsis thaliana OX=3702 GN=TWN2 PE=1 SV=2 && PF00133:tRNA synthetases class I (I, L, M and V)|PF08264:Anticodon-binding domain of tRNA	-		952.337	232.222
107763770	1292.01	147.678	1144.33	-996.651	black						107763677	LOC107763677	15.7 kDa heat shock protein%2C peroxisomal && sp|Q9FHQ3|HS157_ARATH 15.7 kDa heat shock protein, peroxisomal OS=Arabidopsis thaliana OX=3702 GN=HSP15.7 PE=2 SV=1 && PF00011:Hsp20/alpha crystallin family	-		356.179	231.457
107823528	1290.33	199.335	1090.99	-891.658	black						107776789	LOC107776789	ubiquitin carboxyl-terminal hydrolase 6-like%2C transcript variant X1 && sp|Q949Y0|UBP6_ARATH Ubiquitin carboxyl-terminal hydrolase 6 OS=Arabidopsis thaliana OX=3702 GN=UBP6 PE=1 SV=1 && PF00443:Ubiquitin carboxyl-terminal hydrolase|PF00240:Ubiquitin family	-		843.335	231.338
107793634	1287.13	148.254	1138.88	-990.622	black						107771044	LOC107771044	splicing factor 3B subunit 2-like && sp|Q13435|SF3B2_HUMAN Splicing factor 3B subunit 2 OS=Homo sapiens OX=9606 GN=SF3B2 PE=1 SV=2 && PF04037:Domain of unknown function (DUF382)|PF04046:PSP	-		1725.32	230.4
107770997	1283.47	224.723	1058.74	-834.019	black						107794867	LOC107794867	17.3 kDa class II heat shock protein-like && sp|O82013|HSP21_SOLPE 17.3 kDa class II heat shock protein OS=Solanum peruvianum OX=4082 PE=2 SV=1 && PF00011:Hsp20/alpha crystallin family	-		355.604	230.206
107804764	1276.53	175.458	1101.07	-925.616	black						107830911	LOC107830911	2-alkenal reductase (NADP(+)-dependent)-like && sp|Q9SLN8|DBR_TOBAC 2-alkenal reductase (NADP(+)-dependent) OS=Nicotiana tabacum OX=4097 GN=DBR PE=1 SV=1 && -	-		791.582	229.6
107827033	1257.9	188.664	1069.24	-880.571	black						107808131	LOC107808131	transcription elongation factor SPT6-like && sp|A8MS85|SPT61_ARATH Transcription elongation factor SPT6 homolog OS=Arabidopsis thaliana OX=3702 GN=SPT6 PE=1 SV=1 && PF14633:SH2 domain|PF17674:HHH domain|PF14639:Holliday-junction resolvase-like of SPT6|PF14635:Helix-hairpin-helix motif	-		1027.96	229.552
107812854	1250.36	207.752	1042.61	-834.857	black						107767865	LOC107767865	RNA polymerase II-associated protein 3%2C transcript variant X3 && sp|Q9H6T3|RPAP3_HUMAN RNA polymerase II-associated protein 3 OS=Homo sapiens OX=9606 GN=RPAP3 PE=1 SV=2 && PF00515:Tetratricopeptide repeat|PF13877:Potential Monad-binding region of RPAP3	-		515.462	229.061
107807082	1246.18	251.779	994.402	-742.623	black						107818217	LOC107818217	protein TONNEAU 1a-like && sp|Q9FQ24|TON1B_ARATH Protein TONNEAU 1b OS=Arabidopsis thaliana OX=3702 GN=TON1B PE=1 SV=1 && PF16045:LisH	-		1829.84	229.043
107820607	1242.13	196.959	1045.17	-848.214	black						107807848	LOC107807848	heat shock protein 82 && sp|P51819|HSP83_IPONI Heat shock protein 83 OS=Ipomoea nil OX=35883 GN=HSP83A PE=2 SV=1 && PF02518:Histidine kinase-, DNA gyrase B-, and HSP90-like ATPase|PF00183:Hsp90 protein	-		341.74	229.01
107818999	1240.69	319.952	920.743	-600.791	black						107798126	LOC107798126	probable Xaa-Pro aminopeptidase P%2C transcript variant X2 && sp|F4JQH3|AMPP1_ARATH Aminopeptidase P1 OS=Arabidopsis thaliana OX=3702 GN=APP1 PE=1 SV=1 && PF16189:Creatinase/Prolidase N-terminal domain|PF16188:C-terminal region of peptidase_M24|PF00557:Metallopeptidase family M24|PF01321:Creatinase/Prolidase N-terminal domain	-		2949.57	228.771
107783768	1238.54	185.891	1052.65	-866.758	black						107797856	LOC107797856	DNA repair helicase XPB1 && sp|Q38861|XPB1_ARATH General transcription and DNA repair factor IIH helicase subunit XPB1 OS=Arabidopsis thaliana OX=3702 GN=XPB1 PE=2 SV=3 && PF13625:Helicase conserved C-terminal domain|PF16203:ERCC3/RAD25/XPB C-terminal helicase|PF04851:Type III restriction enzyme, res subunit	-		488.931	228.722
107811808	1236.39	257.335	979.055	-721.72	black						107826062	LOC107826062	2-oxoisovalerate dehydrogenase subunit beta 1%2C mitochondrial-like && sp|Q9SAV3|ODBB1_ARATH 2-oxoisovalerate dehydrogenase subunit beta 1, mitochondrial OS=Arabidopsis thaliana OX=3702 GN=BCDH BETA1 PE=2 SV=1 && PF02780:Transketolase, C-terminal domain|PF02779:Transketolase, pyrimidine binding domain	-		1380.36	227.925
107819239	1230.02	263.566	966.45	-702.884	black						107827966	LOC107827966	probable ubiquitin conjugation factor E4 && sp|Q9LF41|UBE4_ARATH Probable ubiquitin conjugation factor E4 OS=Arabidopsis thaliana OX=3702 GN=PUB1 PE=2 SV=1 && PF04564:U-box domain|PF10408:Ubiquitin elongating factor core	-		2497.2	227.718
107809046	1226.87	162.521	1064.35	-901.833	black						107774347	LOC107774347	uncharacterized LOC107774347 && sp|O23627|SYGM1_ARATH Glycine--tRNA ligase, mitochondrial 1 OS=Arabidopsis thaliana OX=3702 GN=At1g29880 PE=1 SV=1 && -	-		2913.22	227.596
107801694	1226.7	187.545	1039.16	-851.615	black						107769831	LOC107769831	pyridoxal 5'-phosphate synthase-like subunit PDX1.2 && sp|Q9ZNR6|PDX12_ARATH Pyridoxal 5'-phosphate synthase-like subunit PDX1.2 OS=Arabidopsis thaliana OX=3702 GN=PDX12 PE=1 SV=1 && PF01680:SOR/SNZ family	-		325.347	227.451
107774739	1222.82	150.293	1072.53	-922.237	black						107770404	LOC107770404	DNA-directed RNA polymerase 2%2C chloroplastic/mitochondrial && sp|Q8VWF8|RPOT2_NICSY DNA-directed RNA polymerase 2, chloroplastic/mitochondrial OS=Nicotiana sylvestris OX=4096 GN=RPOT2 PE=2 SV=2 && PF14700:DNA-directed RNA polymerase N-terminal|PF00940:DNA-dependent RNA polymerase	-		2236.25	227.402
107815881	1221.98	271.61	950.369	-678.759	black						107817129	LOC107817129	protein ENHANCED DISEASE RESISTANCE 2-like && sp|F4JSE7|EDR2_ARATH Protein ENHANCED DISEASE RESISTANCE 2 OS=Arabidopsis thaliana OX=3702 GN=EDR2 PE=2 SV=1 && PF07059:Protein of unknown function (DUF1336)|PF01852:START domain	-		1325.59	226.84
107759571	1220.68	86.8423	1133.84	-1046.99	black						107824684	LOC107824684	stem-specific protein TSJT1%2C transcript variant X2 && sp|P24805|TSJT1_TOBAC Stem-specific protein TSJT1 OS=Nicotiana tabacum OX=4097 GN=TSJT1 PE=2 SV=1 && PF12481:Aluminium induced protein	-		639.159	226.362
107817646	1218.13	163.212	1054.92	-891.708	black						107766119	LOC107766119	zinc finger CCCH domain-containing protein 19-like && sp|Q9SIV5|C3H19_ARATH Zinc finger CCCH domain-containing protein 19 OS=Arabidopsis thaliana OX=3702 GN=NERD PE=1 SV=3 && PF02201:SWIB/MDM2 domain|PF03126:Plus-3 domain|PF02213:GYF domain	SWI/SNF-BAF60b		1639.77	226.297
107785656	1217.82	286.084	931.734	-645.65	black						107825428	LOC107825428	DEAD-box ATP-dependent RNA helicase 10-like%2C transcript variant X1 && sp|Q8GY84|RH10_ARATH DEAD-box ATP-dependent RNA helicase 10 OS=Arabidopsis thaliana OX=3702 GN=RH10 PE=1 SV=2 && PF00271:Helicase conserved C-terminal domain|PF00270:DEAD/DEAH box helicase	-		905.621	226.257
107829283	1216.09	163.921	1052.17	-888.249	black						107777859	LOC107777859	kinesin light chain 3-like%2C transcript variant X1 && - && PF13424:Tetratricopeptide repeat	-		1346.55	226.093
107813247	1216.02	235.706	980.309	-744.603	black						107770482	LOC107770482	serine carboxypeptidase-like 50 && sp|Q9M9Q6|SCP50_ARATH Serine carboxypeptidase-like 50 OS=Arabidopsis thaliana OX=3702 GN=SCPL50 PE=2 SV=1 && PF00450:Serine carboxypeptidase	-		2790.65	226.088
107799854	1215.57	92.5198	1123.05	-1030.53	black						107799911	LOC107799911	long chain acyl-CoA synthetase 6%2C peroxisomal && sp|Q8LPS1|LACS6_ARATH Long chain acyl-CoA synthetase 6, peroxisomal OS=Arabidopsis thaliana OX=3702 GN=LACS6 PE=1 SV=1 && PF00501:AMP-binding enzyme	-		1922.92	225.798
107802128	1215.32	261.341	953.982	-692.64	black						107768426	LOC107768426	peptide chain release factor PrfB2%2C chloroplastic-like%2C transcript variant X1 && sp|F4I532|PRFB2_ARATH Peptide chain release factor PrfB2, chloroplastic OS=Arabidopsis thaliana OX=3702 GN=PRFB2 PE=3 SV=1 && PF00472:RF-1 domain|PF03462:PCRF domain	-		1361.42	225.718
107785437	1210.51	297.945	912.567	-614.622	black						107798168	LOC107798168	CASP-like protein 4B1 && sp|D7LBN4|CSPLH_ARALL CASP-like protein 4B1 OS=Arabidopsis lyrata subsp. lyrata OX=81972 GN=ARALYDRAFT_321547 PE=3 SV=1 && PF04535:Domain of unknown function (DUF588)	-		365.44	225.638
107777278	1209.54	101.187	1108.36	-1007.17	black						107764930	LOC107764930	uncharacterized LOC107764930 && - && -	-		1487.77	225.498
107821873	1206.2	268.411	937.784	-669.373	black						107766755	LOC107766755	zinc finger CCCH domain-containing protein 55-like && sp|Q6YYC0|C3H55_ORYSJ Zinc finger CCCH domain-containing protein 55 OS=Oryza sativa subsp. japonica OX=39947 GN=Os08g0135800 PE=2 SV=1 && PF18044:CCCH-type zinc finger	C3H		730.627	225.297
107767184	1206.05	167.28	1038.77	-871.489	black						107819849	LOC107819849	dihydrolipoyllysine-residue succinyltransferase component of 2-oxoglutarate dehydrogenase complex 1%2C mitochondrial-like && sp|Q9FLQ4|ODO2A_ARATH Dihydrolipoyllysine-residue succinyltransferase component of 2-oxoglutarate dehydrogenase complex 1, mitochondrial OS=Arabidopsis thaliana OX=3702 GN=At5g55070 PE=1 SV=1 && PF00198:2-oxoacid dehydrogenases acyltransferase (catalytic domain)	-		1327.83	224.94
107828206	1201.49	130.828	1070.66	-939.837	black						107770997	LOC107770997	U6 snRNA phosphodiesterase-like && - && PF09749:Uncharacterised conserved protein	-		1283.47	224.723
107814851	1200.76	60.0671	1140.69	-1080.63	black						107818301	LOC107818301	lactation elevated protein 1-like%2C transcript variant X1 && sp|Q3V384|AFG1L_MOUSE AFG1-like ATPase OS=Mus musculus OX=10090 GN=Afg1l PE=1 SV=1 && PF03969:AFG1-like ATPase	-		2189.91	224.625
107788524	1198.53	298.587	899.941	-601.354	black						107791620	LOC107791620	cell division cycle protein 48 homolog%2C transcript variant X2 && sp|Q96372|CDC48_CAPAN Cell division cycle protein 48 homolog OS=Capsicum annuum OX=4072 GN=CAFP PE=2 SV=1 && PF17862:AAA+ lid domain|PF00004:ATPase family associated with various cellular activities (AAA)|PF02359:Cell division protein 48 (CDC48), N-terminal domain|PF02933:Cell division protein 48 (CDC48), domain 2	-		2351.05	224.473
107816033	1194.13	138.46	1055.67	-917.205	black						107831677	LOC107831677	2%2C3-bisphosphoglycerate-independent phosphoglycerate mutase-like && sp|P35494|PMGI_TOBAC 2,3-bisphosphoglycerate-independent phosphoglycerate mutase OS=Nicotiana tabacum OX=4097 PE=2 SV=1 && PF06415:BPG-independent PGAM N-terminus (iPGM_N)|PF01676:Metalloenzyme superfamily	-		916.599	223.892
107765349	1194.12	237.07	957.055	-719.985	black						107832747	LOC107832747	39S ribosomal protein L45%2C mitochondrial-like%2C transcript variant X1 && - && PF04280:Tim44-like domain	-		2588.53	223.804
107796666	1194.11	108.074	1086.04	-977.964	black						107762824	LOC107762824	uncharacterized LOC107762824%2C transcript variant X4 && - && -	-		463.002	223.716
107781908	1193.51	119.815	1073.69	-953.878	black						107799306	LOC107799306	plant UBX domain-containing protein 8-like%2C transcript variant X4 && sp|F4JPR7|PUX8_ARATH Plant UBX domain-containing protein 8 OS=Arabidopsis thaliana OX=3702 GN=PUX8 PE=1 SV=1 && PF00789:UBX domain	-		2439.34	223.31
107795573	1186.17	199.028	987.138	-788.109	black						107814683	LOC107814683	E3 ubiquitin-protein ligase AIP2-like && sp|Q8RXD3|AIP2_ARATH E3 ubiquitin-protein ligase AIP2 OS=Arabidopsis thaliana OX=3702 GN=AIP2 PE=1 SV=1 && PF13639:Ring finger domain	-		785.324	223.217
107816905	1174.95	199.045	975.905	-776.86	black						107773276	LOC107773276	uncharacterized LOC107773276 && sp|F4I3Z5|SKI3_ARATH Tetratricopeptide repeat protein SKI3 OS=Arabidopsis thaliana OX=3702 GN=SKI3 PE=1 SV=1 && PF14111:Domain of unknown function (DUF4283)	-		1850.59	223.096
107813713	1171.13	137.737	1033.39	-895.653	black						107771488	LOC107771488	katanin p80 WD40 repeat-containing subunit B1 homolog%2C transcript variant X2 && sp|F4KB17|KTN83_ARATH Katanin p80 WD40 repeat-containing subunit B1 homolog KTN80.3 OS=Arabidopsis thaliana OX=3702 GN=KTN80.3 PE=1 SV=1 && PF00400:WD domain, G-beta repeat|PF13925:con80 domain of Katanin	-		1960.25	223.055
107807154	1170.99	237.528	933.459	-695.932	black						107775720	LOC107775720	probable polyamine oxidase 4%2C transcript variant X1 && sp|Q0J954|PAO5_ORYSJ Polyamine oxidase 5 OS=Oryza sativa subsp. japonica OX=39947 GN=PAO5 PE=1 SV=1 && PF01593:Flavin containing amine oxidoreductase	-		516.661	223.032
107825921	1166.46	116.359	1050.1	-933.743	black						107823178	LOC107823178	26.5 kDa heat shock protein%2C mitochondrial-like && sp|Q9SSQ8|HS26M_ARATH 26.5 kDa heat shock protein, mitochondrial OS=Arabidopsis thaliana OX=3702 GN=HSP26.5 PE=2 SV=1 && PF00011:Hsp20/alpha crystallin family	-		371.745	222.875
107813621	1165.88	162.354	1003.53	-841.174	black						107768053	LOC107768053	ubiquitin-conjugating enzyme E2 28-like && sp|Q94F47|UBC28_ARATH Ubiquitin-conjugating enzyme E2 28 OS=Arabidopsis thaliana OX=3702 GN=UBC28 PE=1 SV=1 && PF00179:Ubiquitin-conjugating enzyme	-		366.029	222.247
novel.4206	1164.13	171.995	992.132	-820.137	black						107758921	LOC107758921	CAAX prenyl protease 1 homolog && sp|Q8RX88|FACE1_ARATH CAAX prenyl protease 1 homolog OS=Arabidopsis thaliana OX=3702 GN=FACE1 PE=1 SV=1 && PF16491:CAAX prenyl protease N-terminal, five membrane helices|PF01435:Peptidase family M48	-		609.269	222.239
107783267	1162.44	123.32	1039.12	-915.803	black						107788803	LOC107788803	uncharacterized LOC107788803%2C transcript variant X1 && sp|Q8NCG7|DGLB_HUMAN Diacylglycerol lipase-beta OS=Homo sapiens OX=9606 GN=DAGLB PE=1 SV=2 && PF03893:Lipase 3 N-terminal region|PF01764:Lipase (class 3)	-		535.424	222.16
107797733	1162.36	243.391	918.969	-675.579	black						107794520	LOC107794520	pumilio homolog 2-like%2C transcript variant X1 && sp|Q9ZW06|PUM2_ARATH Pumilio homolog 2 OS=Arabidopsis thaliana OX=3702 GN=APUM2 PE=1 SV=1 && PF00806:Pumilio-family RNA binding repeat|PF07990:Nucleic acid binding protein NABP	-		2278.31	221.774
107816805	1161.21	345.226	815.983	-470.757	black						107786310	LOC107786310	U3 small nucleolar ribonucleoprotein protein IMP4-like && sp|Q8VHZ7|IMP4_MOUSE U3 small nucleolar ribonucleoprotein protein IMP4 OS=Mus musculus OX=10090 GN=Imp4 PE=2 SV=1 && PF04427:Brix domain	-		1883.05	221.532
107829088	1153.06	245.132	907.931	-662.799	black						107787794	LOC107787794	bax inhibitor 1-like && sp|Q9LD45|BI1_ARATH Bax inhibitor 1 OS=Arabidopsis thaliana OX=3702 GN=BI-1 PE=1 SV=1 && PF01027:Inhibitor of apoptosis-promoting Bax1	-		329.55	221.35
107819299	1152.29	307.456	844.839	-537.383	black						107774442	LOC107774442	- && sp|O82626|ERG_ANTMA GTP-binding protein ERG OS=Antirrhinum majus OX=4151 GN=ERG PE=2 SV=1 && -	-		1853.45	221.317
107797175	1150.65	116.745	1033.9	-917.16	black						107827218	LOC107827218	importin subunit alpha-2-like && sp|Q96321|IMPA1_ARATH Importin subunit alpha-1 OS=Arabidopsis thaliana OX=3702 GN=IMPA1 PE=1 SV=2 && PF00514:Armadillo/beta-catenin-like repeat|PF16186:Atypical Arm repeat|PF01749:Importin beta binding domain	-		583.567	220.901
107775270	1144.67	195.023	949.651	-754.628	black						107808088	LOC107808088	small heat shock protein%2C chloroplastic-like && sp|P11890|HS23C_OXYRB Small heat shock protein, chloroplastic OS=Oxybasis rubra OX=3560 GN=HSP23 PE=2 SV=1 && PF00011:Hsp20/alpha crystallin family	-		330.713	220.837
107801707	1143.76	174.981	968.783	-793.803	black						107778329	LOC107778329	luminal-binding protein 4-like && sp|Q03684|BIP4_TOBAC Luminal-binding protein 4 OS=Nicotiana tabacum OX=4097 GN=BIP4 PE=2 SV=1 && PF00012:Hsp70 protein	-		328.978	220.639
107820776	1142.74	170.154	972.584	-802.43	black						107829507	LOC107829507	BAG family molecular chaperone regulator 6-like%2C transcript variant X1 && sp|O82345|BAG6_ARATH BAG family molecular chaperone regulator 6 OS=Arabidopsis thaliana OX=3702 GN=BAG6 PE=1 SV=1 && -	-		908.405	220.638
107782686	1142.06	335.402	806.655	-471.253	black						107772525	LOC107772525	N-alpha-acetyltransferase 20-like && sp|Q8LGI8|NAA20_ARATH N-terminal acetyltransferase B complex catalytic subunit NAA20 OS=Arabidopsis thaliana OX=3702 GN=NAA20 PE=1 SV=1 && PF00583:Acetyltransferase (GNAT) family	GNAT		446.637	220.353
107761713	1140.58	235.521	905.058	-669.537	black						107830885	LOC107830885	uncharacterized LOC107830885%2C transcript variant X2 && sp|P22241|DRPD_CRAPL Desiccation-related protein PCC27-45 OS=Craterostigma plantagineum OX=4153 PE=2 SV=1 && PF03168:Late embryogenesis abundant protein	-		1487.3	220.212
107824713	1134.71	189.058	945.648	-756.591	black						107777893	LOC107777893	heat shock 70 kDa protein 16-like && sp|Q9SAB1|HSP7Q_ARATH Heat shock 70 kDa protein 16 OS=Arabidopsis thaliana OX=3702 GN=HSP70-16 PE=2 SV=1 && PF00012:Hsp70 protein	-		2275.27	219.604
107829521	1133.68	168.718	964.965	-796.247	black						107770818	LOC107770818	coiled-coil domain-containing protein 124-like && sp|Q96CT7|CC124_HUMAN Coiled-coil domain-containing protein 124 OS=Homo sapiens OX=9606 GN=CCDC124 PE=1 SV=1 && PF06244:Coiled-coil domain-containing protein 124 /Oxs1	-		801.654	218.868
107781603	1132.16	252.045	880.116	-628.071	black						107764776	LOC107764776	uncharacterized LOC107764776 && sp|O00370|LORF2_HUMAN LINE-1 retrotransposable element ORF2 protein OS=Homo sapiens OX=9606 PE=1 SV=1 && -	-		718.892	218.326
107801870	1131.2	141.979	989.221	-847.242	black						novel.1477	-	- && - && -	-		452.32	218.291
107817238	1128.99	194.136	934.854	-740.718	black						107790782	LOC107790782	mitochondrial import inner membrane translocase subunit TIM14-3-like && sp|Q9LYY2|TI143_ARATH Mitochondrial import inner membrane translocase subunit TIM14-3 OS=Arabidopsis thaliana OX=3702 GN=TIM14-3 PE=1 SV=1 && -	-		418.499	218.073
107784822	1125.48	134.894	990.589	-855.695	black						107830546	LOC107830546	subtilisin-like protease SBT3.4 && sp|Q9C7U8|SBT3H_ARATH Subtilisin-like protease SBT3.17 OS=Arabidopsis thaliana OX=3702 GN=SBT3.17 PE=3 SV=1 && PF05922:Peptidase inhibitor I9	-		501.322	217.957
107781689	1123.62	285.046	838.574	-553.529	black						107779605	LOC107779605	RING finger protein 10-like%2C transcript variant X1 && sp|Q08E13|RNF10_BOVIN RING finger protein 10 OS=Bos taurus OX=9913 GN=RNF10 PE=2 SV=1 && PF00097:Zinc finger, C3HC4 type (RING finger)	-		2444.54	217.363
107769964	1123.11	190.515	932.595	-742.08	black						107802561	LOC107802561	dual specificity phosphatase Cdc25-like && sp|Q8GY31|CDC25_ARATH Dual specificity phosphatase Cdc25 OS=Arabidopsis thaliana OX=3702 GN=CDC25 PE=1 SV=1 && PF00581:Rhodanese-like domain	-		792.155	216.873
107777325	1120.51	155.053	965.46	-810.407	black						107826367	LOC107826367	pre-mRNA-processing-splicing factor 8-like && sp|Q9SSD2|PRP8A_ARATH Pre-mRNA-processing-splicing factor 8A OS=Arabidopsis thaliana OX=3702 GN=PRP8A PE=1 SV=1 && PF12134:PRP8 domain IV core|PF01398:JAB1/Mov34/MPN/PAD-1 ubiquitin protease|PF08084:PROCT (NUC072) domain	-		891.281	216.558
107792949	1119.76	126.735	993.021	-866.286	black						107811507	LOC107811507	IAA-amino acid hydrolase ILR1-like 5 && sp|Q7XUA8|ILL5_ORYSJ IAA-amino acid hydrolase ILR1-like 5 OS=Oryza sativa subsp. japonica OX=39947 GN=ILL5 PE=2 SV=1 && PF07687:Peptidase dimerisation domain|PF01546:Peptidase family M20/M25/M40	-		1590.49	216.552
107798622	1114.72	242.178	872.542	-630.365	black						107785510	LOC107785510	basic leucine zipper and W2 domain-containing protein 2-like && - && PF02020:eIF4-gamma/eIF5/eIF2-epsilon	-		3012.67	216.508
107796993	1114.6	148.486	966.118	-817.632	black						107826677	LOC107826677	peptidyl-prolyl cis-trans isomerase CYP18-1-like && sp|Q9LPC7|CP18A_ARATH Peptidyl-prolyl cis-trans isomerase CYP18-1 OS=Arabidopsis thaliana OX=3702 GN=CYP18-1 PE=2 SV=1 && PF00160:Cyclophilin type peptidyl-prolyl cis-trans isomerase/CLD	-		535.857	216.205
107823679	1112.76	76.4929	1036.27	-959.776	black						107791938	LOC107791938	iron-sulfur cluster assembly protein 1-like && sp|Q8LR34|ISU1_ORYSJ Iron-sulfur cluster assembly protein 1 OS=Oryza sativa subsp. japonica OX=39947 GN=ISU1 PE=2 SV=1 && PF01592:NifU-like N terminal domain	-		591.001	216.168
107792117	1112.18	128.265	983.918	-855.653	black						107771769	LOC107771769	binding partner of ACD11 1-like && sp|Q9LFD5|BPA1_ARATH Binding partner of ACD11 1 OS=Arabidopsis thaliana OX=3702 GN=BPA1 PE=1 SV=1 && PF00076:RNA recognition motif. (a.k.a. RRM, RBD, or RNP domain)	-		2240.37	215.131
107774751	1110.53	214.954	895.577	-680.623	black						107823851	LOC107823851	N-alpha-acetyltransferase 20-like && sp|Q8LGI8|NAA20_ARATH N-terminal acetyltransferase B complex catalytic subunit NAA20 OS=Arabidopsis thaliana OX=3702 GN=NAA20 PE=1 SV=1 && PF00583:Acetyltransferase (GNAT) family	GNAT		678.336	214.989
107813391	1108.98	125.127	983.856	-858.729	black						107759404	LOC107759404	protein ENHANCED DISEASE RESISTANCE 2-like%2C transcript variant X1 && sp|Q8VZF6|EDR2L_ARATH Protein ENHANCED DISEASE RESISTANCE 2-like OS=Arabidopsis thaliana OX=3702 GN=EDR2L PE=2 SV=1 && PF00169:PH domain|PF01852:START domain|PF07059:Protein of unknown function (DUF1336)	-		1892.34	214.955
107816681	1106.8	242.861	863.94	-621.079	black						107774751	LOC107774751	protein CYPRO4-like && sp|P40781|CYPR4_CYNCA Protein CYPRO4 OS=Cynara cardunculus OX=4265 GN=CYPRO4 PE=2 SV=1 && PF08553:VID27 C-terminal WD40-like domain	-		1110.53	214.954
107800739	1106.73	55.5279	1051.21	-995.679	black						107776261	LOC107776261	ubiquitin-related modifier 1 homolog 1-like && sp|A0MDQ1|URM11_ARATH Ubiquitin-related modifier 1 homolog 1 OS=Arabidopsis thaliana OX=3702 GN=URM1-1 PE=3 SV=2 && -	-		867.084	214.89
107789582	1105.17	261.172	843.996	-582.824	black						107796400	LOC107796400	lon protease homolog 1%2C mitochondrial-like && sp|Q69UZ3|LONM_ORYSJ Lon protease homolog, mitochondrial OS=Oryza sativa subsp. japonica OX=39947 GN=Os07g0689300 PE=2 SV=1 && PF05362:Lon protease (S16) C-terminal proteolytic domain|PF02190:ATP-dependent protease La (LON) substrate-binding domain|PF00004:ATPase family associated with various cellular activities (AAA)	-		2650.93	214.383
107823953	1102.25	140.902	961.345	-820.443	black						107777100	LOC107777100	glutathione reductase%2C chloroplastic-like%2C transcript variant X5 && sp|Q43621|GSHRC_PEA Glutathione reductase, cytosolic OS=Pisum sativum OX=3888 PE=2 SV=1 && PF02852:Pyridine nucleotide-disulphide oxidoreductase, dimerisation domain|PF07992:Pyridine nucleotide-disulphide oxidoreductase	-		898.479	214.383
107791257	1097.58	129.751	967.832	-838.081	black						107784617	LOC107784617	iron-sulfur assembly protein IscA-like 1%2C mitochondrial && sp|Q8LBM4|ISAM1_ARATH Iron-sulfur assembly protein IscA-like 1, mitochondrial OS=Arabidopsis thaliana OX=3702 GN=At2g16710 PE=2 SV=2 && PF01521:Iron-sulphur cluster biosynthesis	-		427.538	214.342
107785145	1087.43	167.495	919.937	-752.442	black						107781175	LOC107781175	heat shock 70 kDa protein 17-like && sp|F4JMJ1|HSP7R_ARATH Heat shock 70 kDa protein 17 OS=Arabidopsis thaliana OX=3702 GN=HSP70-17 PE=2 SV=1 && PF00012:Hsp70 protein	-		683.197	214.32
107781719	1085.28	140.302	944.973	-804.671	black						107821138	LOC107821138	PXMP2/4 family protein 4-like && sp|Q2TXA2|SYM1_ASPOR Protein sym1 OS=Aspergillus oryzae (strain ATCC 42149 / RIB 40) OX=510516 GN=sym1 PE=3 SV=1 && PF04117:Mpv17 / PMP22 family	-		674.433	213.752
107826672	1082.17	344.546	737.624	-393.079	black						107800000	LOC107800000	protein Iojap-related%2C mitochondrial-like && sp|Q9CAF9|IOJAM_ARATH Protein Iojap-related, mitochondrial OS=Arabidopsis thaliana OX=3702 GN=At1g67620 PE=2 SV=1 && PF02410:Ribosomal silencing factor during starvation	-		893.661	213.674
novel.4138	1073.67	119.667	954.006	-834.34	black						107819695	LOC107819695	pyridoxal 5'-phosphate synthase-like subunit PDX1.2 && sp|Q9ZNR6|PDX12_ARATH Pyridoxal 5'-phosphate synthase-like subunit PDX1.2 OS=Arabidopsis thaliana OX=3702 GN=PDX12 PE=1 SV=1 && PF01680:SOR/SNZ family	-		301.129	213.495
107829021	1066.04	88.6556	977.387	-888.731	black						107759546	LOC107759546	cell number regulator 8-like && sp|B4FUS3|CNR8_MAIZE Cell number regulator 8 OS=Zea mays OX=4577 GN=CNR8 PE=2 SV=1 && PF04749:PLAC8 family	-		455.381	213.288
107824115	1063.43	170.859	892.574	-721.715	black						107794356	LOC107794356	serine/threonine-protein kinase tricorner-like && sp|Q2LZZ7|TRC_DROPS Serine/threonine-protein kinase tricornered OS=Drosophila pseudoobscura pseudoobscura OX=46245 GN=trc PE=3 SV=1 && PF00069:Protein kinase domain	-		2061.98	213.279
107797675	1057.56	288.405	769.157	-480.752	black						107787679	LOC107787679	aspartic proteinase-like%2C transcript variant X2 && sp|O04057|ASPR_CUCPE Aspartic proteinase OS=Cucurbita pepo OX=3663 PE=2 SV=1 && PF03489:Saposin-like type B, region 2|PF05184:Saposin-like type B, region 1|PF00026:Eukaryotic aspartyl protease	-		816.822	212.904
107819151	1056.12	332.384	723.732	-391.348	black						107795075	LOC107795075	uncharacterized LOC107795075 && sp|Q0ASF3|APAG_MARMM Protein ApaG OS=Maricaulis maris (strain MCS10) OX=394221 GN=apaG PE=3 SV=1 && PF02151:UvrB/uvrC motif|PF04379:ApaG domain	-		2659.04	212.523
107812365	1054.79	180.95	873.836	-692.886	black						107806966	LOC107806966	plant UBX domain-containing protein 8-like%2C transcript variant X1 && sp|F4JPR7|PUX8_ARATH Plant UBX domain-containing protein 8 OS=Arabidopsis thaliana OX=3702 GN=PUX8 PE=1 SV=1 && PF00789:UBX domain|PF14555:UBA-like domain	-		2565.82	212.434
107786802	1053.67	233.06	820.607	-587.548	black						107776258	LOC107776258	NAC transcription factor 29-like && sp|K4BNG7|NAP2_SOLLC NAC domain-containing protein 2 OS=Solanum lycopersicum OX=4081 GN=NAP2 PE=2 SV=1 && PF02365:No apical meristem (NAM) protein	NAC		755.595	211.887
107798176	1052.98	153.337	899.642	-746.304	black						107816471	LOC107816471	protein HEAT-STRESS-ASSOCIATED 32-like && sp|Q8GWL1|HSA32_ARATH Protein HEAT-STRESS-ASSOCIATED 32 OS=Arabidopsis thaliana OX=3702 GN=HSA32 PE=2 SV=1 && PF02679:(2R)-phospho-3-sulfolactate synthase (ComA)	-		366.196	211.872
107803567	1049.76	140.648	909.115	-768.468	black						107779525	LOC107779525	plant intracellular Ras-group-related LRR protein 1-like%2C transcript variant X1 && sp|Q9FFJ3|PIRL1_ARATH Plant intracellular Ras-group-related LRR protein 1 OS=Arabidopsis thaliana OX=3702 GN=PIRL1 PE=2 SV=1 && PF13855:Leucine rich repeat	-		538.306	211.748
novel.757	1046.65	136.833	909.82	-772.986	black						107820583	LOC107820583	coilin-like%2C transcript variant X5 && sp|Q8RWK8|COIL_ARATH Coilin OS=Arabidopsis thaliana OX=3702 GN=COIL PE=1 SV=1 && -	-		2797.78	211.409
107818946	1046.6	309.601	737.002	-427.401	black						107769474	LOC107769474	WD repeat-containing protein 26-like%2C transcript variant X1 && sp|Q9FNN2|WDR26_ARATH WD repeat-containing protein 26 homolog OS=Arabidopsis thaliana OX=3702 GN=WDR26 PE=1 SV=1 && PF00400:WD domain, G-beta repeat	-		626.124	210.572
107765345	1045.38	111	934.382	-823.382	black						107764375	LOC107764375	uncharacterized LOC107764375%2C transcript variant X2 && - && -	-		627.418	210.305
novel.342	1043.1	127.81	915.294	-787.484	black						107817344	LOC107817344	DNA-directed RNA polymerase I subunit 2-like && sp|F4I366|NRPA2_ARATH DNA-directed RNA polymerase I subunit 2 OS=Arabidopsis thaliana OX=3702 GN=NRPA2 PE=2 SV=1 && -	-		1796.18	209.818
107799878	1043.04	102.858	940.186	-837.328	black						107770139	LOC107770139	arginase 1%2C mitochondrial%2C transcript variant X1 && sp|P46637|ARGI1_ARATH Arginase 1, mitochondrial OS=Arabidopsis thaliana OX=3702 GN=ARGAH1 PE=1 SV=1 && PF00491:Arginase family	-		1921.04	209.353
107803724	1042.38	240.372	802.01	-561.637	black						107821560	LOC107821560	transcription initiation factor IIA large subunit-like && sp|Q54G80|TF2AA_DICDI Transcription initiation factor IIA subunit 1 OS=Dictyostelium discoideum OX=44689 GN=gtf2a1 PE=3 SV=1 && PF03153:Transcription factor IIA, alpha/beta subunit	-		986.751	209.17
107785039	1040.4	186.694	853.71	-667.015	black						107790779	LOC107790779	uncharacterized LOC107790779%2C transcript variant X1 && - && -	-		435.695	208.657
107815926	1039.31	131.554	907.756	-776.202	black						107775098	LOC107775098	ATP-dependent 6-phosphofructokinase 3-like && sp|Q94AA4|PFKA3_ARATH ATP-dependent 6-phosphofructokinase 3 OS=Arabidopsis thaliana OX=3702 GN=PFK3 PE=1 SV=1 && PF00365:Phosphofructokinase	-		943.649	208.127
107800261	1038.83	258.908	779.92	-521.012	black						107812854	LOC107812854	uncharacterized LOC107812854 && - && PF07712:Stress up-regulated Nod 19	-		1250.36	207.752
107824978	1037.24	206.914	830.328	-623.413	black						107832729	LOC107832729	3-hydroxy-3-methylglutaryl-coenzyme A reductase 1-like && sp|Q9XEL8|HMDH2_CAPAN 3-hydroxy-3-methylglutaryl-coenzyme A reductase 2 OS=Capsicum annuum OX=4072 GN=HMGR2 PE=2 SV=1 && PF00368:Hydroxymethylglutaryl-coenzyme A reductase	-		2345.21	207.672
107822424	1036.08	180.198	855.878	-675.68	black						107763430	LOC107763430	phosphoethanolamine N-methyltransferase 1-like && sp|Q9FR44|PEAM1_ARATH Phosphoethanolamine N-methyltransferase 1 OS=Arabidopsis thaliana OX=3702 GN=NMT1 PE=1 SV=1 && PF13489:Methyltransferase domain|PF08241:Methyltransferase domain	-		746.77	207.668
107816107	1035.62	143.558	892.059	-748.5	black						107785647	LOC107785647	uncharacterized LOC107785647 && - && -	-		1861.13	207.417
107826033	1035.21	327.326	707.887	-380.561	black						107803589	LOC107803589	5-oxoprolinase-like && sp|Q9FIZ7|OPLA_ARATH 5-oxoprolinase OS=Arabidopsis thaliana OX=3702 GN=OXP1 PE=1 SV=1 && PF02538:Hydantoinase B/oxoprolinase|PF01968:Hydantoinase/oxoprolinase|PF05378:Hydantoinase/oxoprolinase N-terminal region	-		1905.26	207.227
107765381	1032.98	161.878	871.106	-709.228	black						107824978	LOC107824978	zinc finger CCCH domain-containing protein 37-like && sp|Q941Q3|C3H37_ARATH Zinc finger CCCH domain-containing protein 37 OS=Arabidopsis thaliana OX=3702 GN=HUA1 PE=1 SV=1 && PF00642:Zinc finger C-x8-C-x5-C-x3-H type (and similar)	C3H		1037.24	206.914
107767148	1030.09	157.687	872.401	-714.714	black						107785518	LOC107785518	heterogeneous nuclear ribonucleoprotein 1-like && sp|Q8W034|RNP1_ARATH Heterogeneous nuclear ribonucleoprotein 1 OS=Arabidopsis thaliana OX=3702 GN=RNP1 PE=1 SV=1 && PF00076:RNA recognition motif. (a.k.a. RRM, RBD, or RNP domain)	-		1706.22	206.889
107808131	1027.96	229.552	798.406	-568.854	black						107788307	LOC107788307	T-complex protein 1 subunit beta-like && sp|Q940P8|TCPB_ARATH T-complex protein 1 subunit beta OS=Arabidopsis thaliana OX=3702 GN=CCT2 PE=1 SV=1 && PF00118:TCP-1/cpn60 chaperonin family	-		1665.71	206.7
107763174	1026.97	109.908	917.064	-807.156	black						107768871	LOC107768871	calcium uptake protein 1%2C mitochondrial-like%2C transcript variant X1 && sp|Q9SZ45|MICU_ARATH Calcium uptake protein, mitochondrial OS=Arabidopsis thaliana OX=3702 GN=MICU PE=2 SV=1 && PF13833:EF-hand domain pair|PF00036:EF hand	-		920.122	206.475
107798274	1022.88	75.3872	947.49	-872.102	black						107824466	LOC107824466	serine hydroxymethyltransferase 3%2C chloroplastic-like%2C transcript variant X4 && sp|Q94JQ3|GLYP3_ARATH Serine hydroxymethyltransferase 3, chloroplastic OS=Arabidopsis thaliana OX=3702 GN=SHM3 PE=1 SV=2 && PF00464:Serine hydroxymethyltransferase	-		2342.75	206.22
107787247	1019.25	283.71	735.539	-451.829	black						107780914	LOC107780914	protein FATTY ACID EXPORT 1%2C chloroplastic-like && sp|Q93V66|FAX1_ARATH Protein FATTY ACID EXPORT 1, chloroplastic OS=Arabidopsis thaliana OX=3702 GN=FAX1 PE=1 SV=1 && PF03647:Transmembrane proteins 14C	-		1315.03	206.167
107799442	1018.8	168.827	849.976	-681.15	black						107802280	LOC107802280	heat shock cognate 70 kDa protein && sp|P09189|HSP7C_PETHY Heat shock cognate 70 kDa protein OS=Petunia hybrida OX=4102 GN=HSP70 PE=2 SV=1 && PF00012:Hsp70 protein	-		301.816	205.742
107763171	1018.03	110.741	907.285	-796.544	black						107777025	LOC107777025	protein ROOT PRIMORDIUM DEFECTIVE 1-like && sp|A0MFS5|WTF1_ARATH Protein WHAT'S THIS FACTOR 1 homolog, chloroplastic OS=Arabidopsis thaliana OX=3702 GN=At4g01037 PE=3 SV=1 && PF11955:Plant organelle RNA recognition domain	-		2420.56	205.675
107827413	1014.2	111.013	903.187	-792.174	black						107821313	LOC107821313	pentatricopeptide repeat-containing protein At2g02750-like && sp|Q1PFA6|PP144_ARATH Pentatricopeptide repeat-containing protein At2g02750 OS=Arabidopsis thaliana OX=3702 GN=PCMP-E22 PE=2 SV=2 && PF13041:PPR repeat family	-		2118.84	205.636
107801746	1012.07	296.569	715.497	-418.928	black						107783265	LOC107783265	calcium-dependent protein kinase 1-like%2C transcript variant X1 && sp|Q06850|CDPK1_ARATH Calcium-dependent protein kinase 1 OS=Arabidopsis thaliana OX=3702 GN=CPK1 PE=1 SV=1 && PF13499:EF-hand domain pair|PF00069:Protein kinase domain	-		928.397	205.503
107761682	1001.46	303.077	698.387	-395.31	black						107825138	LOC107825138	uncharacterized LOC107825138 && sp|Q9SVA6|DRG3_ARATH Developmentally-regulated G-protein 3 OS=Arabidopsis thaliana OX=3702 GN=DRG3 PE=1 SV=1 && -	-		435.718	205.052
novel.4069	995.57	174.065	821.506	-647.441	black						107802514	LOC107802514	DEAD-box ATP-dependent RNA helicase 18-like && sp|Q9FLB0|RH18_ARATH DEAD-box ATP-dependent RNA helicase 18 OS=Arabidopsis thaliana OX=3702 GN=RH18 PE=2 SV=1 && PF00271:Helicase conserved C-terminal domain|PF00270:DEAD/DEAH box helicase|PF13959:Domain of unknown function (DUF4217)	-		1335.95	204.813
107764451	993.123	102.997	890.125	-787.128	black						107829304	LOC107829304	uncharacterized LOC107829304%2C transcript variant X1 && - && PF02636:Putative S-adenosyl-L-methionine-dependent methyltransferase	-		1804.57	204.743
107772504	986.917	118.639	868.278	-749.639	black						107782556	LOC107782556	transmembrane protein 18-like && sp|Q641M3|TMM18_DANRE Transmembrane protein 18 OS=Danio rerio OX=7955 GN=tmem18 PE=2 SV=1 && PF14770:Transmembrane protein 18	-		661.018	204.715
107821560	986.751	209.17	777.581	-568.41	black						107780945	LOC107780945	UTP_RNA uridylyltransferase 1-like && sp|O64642|URT1_ARATH UTP:RNA uridylyltransferase 1 OS=Arabidopsis thaliana OX=3702 GN=URT1 PE=1 SV=2 && PF03828:Cid1 family poly A polymerase	-		1696.65	204.366
107790219	983.15	328.934	654.216	-325.282	black						107763359	LOC107763359	coiled-coil domain-containing protein 12-like && sp|Q8R344|CCD12_MOUSE Coiled-coil domain-containing protein 12 OS=Mus musculus OX=10090 GN=Ccdc12 PE=1 SV=2 && PF08315:cwf18 pre-mRNA splicing factor	-		1381.89	204.353
107790974	981.55	112.766	868.784	-756.018	black						107780250	LOC107780250	autophagy-related protein 3-like && sp|Q0WWQ1|ATG3_ARATH Autophagy-related protein 3 OS=Arabidopsis thaliana OX=3702 GN=ATG3 PE=1 SV=2 && PF03986:Autophagocytosis associated protein (Atg3), N-terminal domain|PF03987:Autophagocytosis associated protein, active-site domain|PF10381:Autophagocytosis associated protein C-terminal	-		851.958	204.236
107809379	980.918	162.736	818.182	-655.445	black						107831638	LOC107831638	serine/arginine-rich splicing factor SR34A-like && sp|Q9XFR5|SR30_ARATH Serine/arginine-rich splicing factor SR30 OS=Arabidopsis thaliana OX=3702 GN=SR30 PE=1 SV=1 && PF00076:RNA recognition motif. (a.k.a. RRM, RBD, or RNP domain)	-		374.391	204.233
107773225	980.736	188.945	791.791	-602.847	black						107829383	LOC107829383	DNA-directed RNA polymerase III subunit RPC5-like%2C transcript variant X1 && - && PF04801:Sin-like protein conserved region	-		1433.83	203.422
107791500	976.419	130.139	846.279	-716.14	black						107777862	LOC107777862	probable ubiquitin conjugation factor E4 && sp|Q9LF41|UBE4_ARATH Probable ubiquitin conjugation factor E4 OS=Arabidopsis thaliana OX=3702 GN=PUB1 PE=2 SV=1 && PF10408:Ubiquitin elongating factor core|PF04564:U-box domain	-		2647.38	203.397
107784056	973.451	118.791	854.66	-735.87	black						107765793	LOC107765793	ribulose bisphosphate carboxylase/oxygenase activase 1%2C chloroplastic-like && sp|Q40460|RCA1_TOBAC Ribulose bisphosphate carboxylase/oxygenase activase 1, chloroplastic OS=Nicotiana tabacum OX=4097 PE=1 SV=1 && PF00004:ATPase family associated with various cellular activities (AAA)	-		285.721	202.894
107807744	971.3	323.773	647.526	-323.753	black						107775465	LOC107775465	intron-binding protein aquarius && sp|Q8CFQ3|AQR_MOUSE RNA helicase aquarius OS=Mus musculus OX=10090 GN=Aqr PE=1 SV=2 && PF16399:Intron-binding protein aquarius N-terminus|PF13086:AAA domain|PF13087:AAA domain	-		1308.61	202.836
107821365	969.748	269.74	700.008	-430.268	black						107781843	LOC107781843	high mobility group B protein 1-like%2C transcript variant X1 && sp|O49595|HMGB1_ARATH High mobility group B protein 1 OS=Arabidopsis thaliana OX=3702 GN=HMGB1 PE=1 SV=1 && PF00505:HMG (high mobility group) box	HMG		666.859	202.446
107811839	967.723	141.781	825.942	-684.16	black						107783168	LOC107783168	uncharacterized LOC107783168%2C transcript variant X3 && - && PF04819:Family of unknown function (DUF716)	-		331.838	202.444
107805912	965.555	112.051	853.504	-741.453	black						107770954	LOC107770954	uncharacterized LOC107770954%2C transcript variant X1 && - && -	-		2259.57	201.812
107794046	964.913	119.939	844.974	-725.034	black						107828816	LOC107828816	basic leucine zipper and W2 domain-containing protein 1-like && - && PF02020:eIF4-gamma/eIF5/eIF2-epsilon	-		2863.66	201.678
107817345	961.602	136.594	825.008	-688.414	black						107774718	LOC107774718	peroxisomal (S)-2-hydroxy-acid oxidase GLO1-like%2C transcript variant X2 && sp|Q9LRR9|GLO1_ARATH (S)-2-hydroxy-acid oxidase GLO1 OS=Arabidopsis thaliana OX=3702 GN=GLO1 PE=1 SV=1 && PF01070:FMN-dependent dehydrogenase	-		534.243	201.264
107775584	956.728	255.128	701.6	-446.473	black						novel.4020	-	- && - && -	-		429.042	200.694
107831446	952.337	232.222	720.116	-487.894	black						107765810	LOC107765810	DNA-directed RNA polymerase 2B%2C chloroplastic/mitochondrial-like && sp|Q8L6J3|RPO2B_TOBAC DNA-directed RNA polymerase 2B, chloroplastic/mitochondrial OS=Nicotiana tabacum OX=4097 GN=RPOT2-TOM PE=2 SV=2 && PF14700:DNA-directed RNA polymerase N-terminal|PF00940:DNA-dependent RNA polymerase	-		2715.38	200.211
107800378	951.383	85.9381	865.445	-779.507	black						107787716	LOC107787716	protein ENHANCED DISEASE RESISTANCE 2-like%2C transcript variant X1 && sp|F4JSE7|EDR2_ARATH Protein ENHANCED DISEASE RESISTANCE 2 OS=Arabidopsis thaliana OX=3702 GN=EDR2 PE=2 SV=1 && PF07059:Protein of unknown function (DUF1336)|PF01852:START domain	-		2896.76	199.858
novel.1443	945.507	57.615	887.892	-830.277	black						107792164	LOC107792164	deoxycytidylate deaminase%2C transcript variant X1 && sp|Q5RC69|DCTD_PONAB Deoxycytidylate deaminase OS=Pongo abelii OX=9601 GN=DCTD PE=2 SV=1 && PF00383:Cytidine and deoxycytidylate deaminase zinc-binding region	-		714.887	199.784
107773558	944.353	166.076	778.277	-612.201	black						107793769	LOC107793769	uncharacterized LOC107793769%2C transcript variant X2 && - && -	-		2640.63	199.68
107775098	943.649	208.127	735.522	-527.395	black						107823528	LOC107823528	homocysteine S-methyltransferase 2-like && sp|Q9M1W4|HMT2_ARATH Homocysteine S-methyltransferase 2 OS=Arabidopsis thaliana OX=3702 GN=HMT-2 PE=1 SV=1 && PF02574:Homocysteine S-methyltransferase	-		1290.33	199.335
107830910	943.242	324.769	618.472	-293.703	black						107816905	LOC107816905	polyubiquitin 4-like && sp|P0CH04|UBI1P_PETCR Polyubiquitin OS=Petroselinum crispum OX=4043 GN=PCUBI4-1 PE=2 SV=1 && PF00240:Ubiquitin family	-		1174.95	199.045
107788711	940.882	322.538	618.344	-295.806	black						107795573	LOC107795573	protein yippee-like At5g53940 && sp|Q9FN32|YIPL7_ARATH Protein yippee-like At5g53940 OS=Arabidopsis thaliana OX=3702 GN=At5g53940 PE=2 SV=1 && PF03226:Yippee zinc-binding/DNA-binding /Mis18, centromere assembly	-		1186.17	199.028
107775006	939.48	50.1034	889.376	-839.273	black						107826584	LOC107826584	chaperone protein ClpB1-like%2C transcript variant X2 && sp|P42730|CLPB1_ARATH Chaperone protein ClpB1 OS=Arabidopsis thaliana OX=3702 GN=CLPB1 PE=1 SV=2 && PF02861:Clp amino terminal domain, pathogenicity island component|PF00004:ATPase family associated with various cellular activities (AAA)|PF10431:C-terminal, D2-small domain, of ClpB protein|PF07724:AAA domain (Cdc48 subfamily)|PF17871:AAA li…	-		290.786	198.979
107791625	937.578	326.336	611.242	-284.907	black						107830777	LOC107830777	dnaJ protein ERDJ2A-like%2C transcript variant X1 && sp|Q7XVN7|DJC43_ORYSJ DnaJ protein ERDJ2 OS=Oryza sativa subsp. japonica OX=39947 GN=ERDJ2 PE=3 SV=2 && PF02889:Sec63 Brl domain|PF00226:DnaJ domain	-		907.772	198.556
107817023	937.201	122.498	814.703	-692.205	black						107832728	LOC107832728	thioredoxin reductase NTRB-like && sp|Q39242|TRXB2_ARATH Thioredoxin reductase 2 OS=Arabidopsis thaliana OX=3702 GN=NTR2 PE=2 SV=2 && PF07992:Pyridine nucleotide-disulphide oxidoreductase	-		368.887	198.548
107803241	933.837	170.41	763.427	-593.017	black						107763656	LOC107763656	UPF0769 protein C21orf59 homolog && sp|A0A1L8HCK2|C298A_XENLA Cilia- and flagella-associated protein 298-A OS=Xenopus laevis OX=8355 GN=cfap298-a PE=2 SV=1 && PF11069:Protein of unknown function (DUF2870)	-		407.319	198.094
107763991	930.999	149.854	781.145	-631.29	black						107789159	LOC107789159	uncharacterized protein DDB_G0283697-like && - && PF09649:Histone chaperone domain CHZ	-		1815.5	197.93
107783265	928.397	205.503	722.894	-517.391	black						107766759	LOC107766759	uncharacterized LOC107766759%2C transcript variant X1 && - && -	-		2727.88	197.787
107794632	927.785	138.581	789.204	-650.622	black						107793625	LOC107793625	uncharacterized LOC107793625 && - && -	-		2072.37	197.413
107769073	924.437	240.442	683.995	-443.553	black						107777558	LOC107777558	cullin-associated NEDD8-dissociated protein 1-like && sp|Q8L5Y6|CAND1_ARATH Cullin-associated NEDD8-dissociated protein 1 OS=Arabidopsis thaliana OX=3702 GN=CAND1 PE=1 SV=1 && PF08623:TATA-binding protein interacting (TIP20)	-		1881.06	197.15
107779159	922.816	98.6904	824.126	-725.436	black						107795501	LOC107795501	alpha-soluble NSF attachment protein-like && sp|P93798|SNAA_VITVI Alpha-soluble NSF attachment protein OS=Vitis vinifera OX=29760 PE=2 SV=1 && PF14938:Soluble NSF attachment protein, SNAP	-		897.57	197.049
107831061	921.303	132.893	788.41	-655.517	black						107820607	LOC107820607	E3 ubiquitin-protein ligase listerin-like && sp|Q9FGI1|LTN1_ARATH E3 ubiquitin-protein ligase listerin OS=Arabidopsis thaliana OX=3702 GN=At5g58410 PE=3 SV=1 && PF13639:Ring finger domain	-		1242.13	196.959
107768871	920.122	206.475	713.648	-507.173	black						107818483	LOC107818483	molybdopterin synthase sulfur carrier subunit && sp|A2X635|MOC2A_ORYSI Molybdopterin synthase sulfur carrier subunit OS=Oryza sativa subsp. indica OX=39946 GN=OsI_07667 PE=3 SV=1 && PF02597:ThiS family	-		1824.82	196.437
107815303	916.935	252.409	664.526	-412.117	black						107799189	LOC107799189	importin beta-like SAD2 && sp|F4J738|SAD2H_ARATH Importin beta-like SAD2 homolog OS=Arabidopsis thaliana OX=3702 GN=At3g59020 PE=1 SV=1 && -	-		822.332	196.332
107831677	916.599	223.892	692.707	-468.816	black						107764203	LOC107764203	homogentisate 1%2C2-dioxygenase-like%2C transcript variant X2 && sp|Q9ZRA2|HGD_ARATH Homogentisate 1,2-dioxygenase OS=Arabidopsis thaliana OX=3702 GN=HGO PE=2 SV=2 && PF04209:homogentisate 1,2-dioxygenase	-		513.487	196.262
107809737	914.52	67.6218	846.899	-779.277	black						107771850	LOC107771850	iron-sulfur cluster co-chaperone protein HscB%2C mitochondrial-like%2C transcript variant X1 && sp|Q8L7K4|HSCB_ARATH Iron-sulfur cluster co-chaperone protein HscB homolog OS=Arabidopsis thaliana OX=3702 GN=HSCB PE=1 SV=1 && PF00226:DnaJ domain|PF07743:HSCB C-terminal oligomerisation domain	-		1544.02	196.119
107775000	914.084	104.907	809.177	-704.27	black						107798037	LOC107798037	ubiquinone biosynthesis protein COQ9-B%2C mitochondrial-like && sp|Q5RJV0|COQ9_XENTR Ubiquinone biosynthesis protein COQ9, mitochondrial OS=Xenopus tropicalis OX=8364 GN=coq9 PE=2 SV=1 && PF08511:COQ9	-		383.709	195.854
107817529	912.925	171.606	741.319	-569.712	black						107808242	LOC107808242	probable metal-nicotianamine transporter YSL6 && sp|Q6R3K6|YSL6_ARATH Probable metal-nicotianamine transporter YSL6 OS=Arabidopsis thaliana OX=3702 GN=YSL6 PE=2 SV=2 && PF03169:OPT oligopeptide transporter protein	-		321.244	195.332
107827762	909.821	144.471	765.35	-620.879	black						107809861	LOC107809861	chaperone protein dnaJ 8%2C chloroplastic-like && sp|Q9SAG8|DNAJ8_ARATH Chaperone protein dnaJ 8, chloroplastic OS=Arabidopsis thaliana OX=3702 GN=ATJ8 PE=2 SV=1 && PF00226:DnaJ domain	-		1666.68	195.139
107829507	908.405	220.638	687.767	-467.129	black						107799239	LOC107799239	uncharacterized LOC107799239 && sp|Q38961|SNM1_ARATH DNA cross-link repair protein SNM1 OS=Arabidopsis thaliana OX=3702 GN=SNM1 PE=2 SV=1 && PF00536:SAM domain (Sterile alpha motif)|PF07522:DNA repair metallo-beta-lactamase	-		1372.74	195.136
107830777	907.772	198.556	709.216	-510.66	black						107775270	LOC107775270	tropinone reductase-like 3 && sp|H9BFQ2|TPRL3_ERYCB Tropinone reductase-like 3 OS=Erythroxylum coca OX=289672 PE=2 SV=1 && PF13561:Enoyl-(Acyl carrier protein) reductase	-		1144.67	195.023
107825428	905.621	226.257	679.364	-453.106	black						107775992	LOC107775992	protein BOBBER 1-like && sp|Q9LV09|BOB1_ARATH Protein BOBBER 1 OS=Arabidopsis thaliana OX=3702 GN=BOB1 PE=1 SV=1 && PF04969:CS domain	-		386.367	194.159
107790060	903.373	267.583	635.79	-368.206	black						107817238	LOC107817238	vacuolar protein sorting-associated protein 24 homolog 1-like && sp|Q9FFB3|VP241_ARATH Vacuolar protein sorting-associated protein 24 homolog 1 OS=Arabidopsis thaliana OX=3702 GN=VPS24-1 PE=1 SV=1 && PF03357:Snf7	-		1128.99	194.136
107790443	900.018	121.523	778.495	-656.972	black						107769180	LOC107769180	succinate dehydrogenase assembly factor 2%2C mitochondrial-like%2C transcript variant X1 && sp|Q9FI44|SDAF2_ARATH Succinate dehydrogenase assembly factor 2, mitochondrial OS=Arabidopsis thaliana OX=3702 GN=SDHAF2 PE=1 SV=1 && PF03937:Flavinator of succinate dehydrogenase	-		837.515	194.113
107777100	898.479	214.383	684.096	-469.713	black						107786009	LOC107786009	2-oxoisovalerate dehydrogenase subunit alpha 1%2C mitochondrial-like%2C transcript variant X1 && sp|Q9LPL5|ODBA1_ARATH 2-oxoisovalerate dehydrogenase subunit alpha 1, mitochondrial OS=Arabidopsis thaliana OX=3702 GN=At1g21400 PE=2 SV=1 && PF00676:Dehydrogenase E1 component	-		395.693	194.047
107795501	897.57	197.049	700.52	-503.471	black						107823321	LOC107823321	guanosine nucleotide diphosphate dissociation inhibitor At5g09550 && sp|Q9LXC0|GDI_ARATH Guanosine nucleotide diphosphate dissociation inhibitor At5g09550 OS=Arabidopsis thaliana OX=3702 GN=At5g09550 PE=3 SV=1 && PF00996:GDP dissociation inhibitor	-		561.523	193.948
107772803	896.302	101.634	794.668	-693.033	black						107772017	LOC107772017	heat shock protein 83-like && sp|P51819|HSP83_IPONI Heat shock protein 83 OS=Ipomoea nil OX=35883 GN=HSP83A PE=2 SV=1 && PF00183:Hsp90 protein|PF02518:Histidine kinase-, DNA gyrase B-, and HSP90-like ATPase	-		290.432	193.567
107825579	895.751	289.999	605.751	-315.752	black						107807691	LOC107807691	DEAD-box ATP-dependent RNA helicase 20-like && sp|Q5N7W4|RH30_ORYSJ DEAD-box ATP-dependent RNA helicase 30 OS=Oryza sativa subsp. japonica OX=39947 GN=Os01g0911100 PE=2 SV=2 && PF00271:Helicase conserved C-terminal domain|PF00270:DEAD/DEAH box helicase	-		620.921	193.56
107774634	893.864	133.479	760.385	-626.906	black						107794987	LOC107794987	salicylic acid-binding protein 2-like%2C transcript variant X1 && sp|Q6RYA0|SABP2_TOBAC Salicylic acid-binding protein 2 OS=Nicotiana tabacum OX=4097 GN=SABP2 PE=1 SV=1 && PF12697:Alpha/beta hydrolase family	-		551.398	193.547
107795240	893.663	184.873	708.79	-523.918	black						107828978	LOC107828978	cyprosin-like && sp|O65390|APA1_ARATH Aspartic proteinase A1 OS=Arabidopsis thaliana OX=3702 GN=APA1 PE=1 SV=1 && PF00026:Eukaryotic aspartyl protease|PF05184:Saposin-like type B, region 1|PF03489:Saposin-like type B, region 2	-		2539.37	193.26
107800000	893.661	213.674	679.986	-466.312	black						107814744	LOC107814744	histone deacetylase 19-like && sp|O22446|HDA19_ARATH Histone deacetylase 19 OS=Arabidopsis thaliana OX=3702 GN=HDA19 PE=1 SV=2 && PF00850:Histone deacetylase domain	-		1407.08	193.162
107826367	891.281	216.558	674.723	-458.165	black						107802503	LOC107802503	17.3 kDa class II heat shock protein-like && sp|O82013|HSP21_SOLPE 17.3 kDa class II heat shock protein OS=Solanum peruvianum OX=4082 PE=2 SV=1 && PF00011:Hsp20/alpha crystallin family	-		298.484	193.019
107803752	890.113	108.895	781.217	-672.322	black						107821858	LOC107821858	DDB1- and CUL4-associated factor 8-like && sp|Q8N7N5|DCAF8_MOUSE DDB1- and CUL4-associated factor 8 OS=Mus musculus OX=10090 GN=Dcaf8 PE=1 SV=1 && PF00400:WD domain, G-beta repeat	-		1894.61	192.962
107763720	887.023	186.618	700.405	-513.787	black						107778731	LOC107778731	chaperone protein ClpD%2C chloroplastic-like%2C transcript variant X1 && sp|P42762|CLPD_ARATH Chaperone protein ClpD, chloroplastic OS=Arabidopsis thaliana OX=3702 GN=CLPD PE=1 SV=1 && -	-		733.516	192.727
107832105	883.462	180.493	702.969	-522.476	black						107798871	LOC107798871	N-acetyl-D-glucosamine kinase-like && sp|Q9UJ70|NAGK_HUMAN N-acetyl-D-glucosamine kinase OS=Homo sapiens OX=9606 GN=NAGK PE=1 SV=4 && PF01869:BadF/BadG/BcrA/BcrD ATPase family	-		1740.39	192.465
107796147	883.297	116.151	767.145	-650.994	black						107809556	LOC107809556	protein DETOXIFICATION 45%2C chloroplastic-like%2C transcript variant X1 && sp|Q9SVE7|DTX45_ARATH Protein DETOXIFICATION 45, chloroplastic OS=Arabidopsis thaliana OX=3702 GN=DTX45 PE=2 SV=2 && PF01554:MatE	-		658.6	192.381
107767798	876.082	122.721	753.361	-630.64	black						107810899	LOC107810899	heat shock factor protein HSF24-like && sp|P22335|HSF24_SOLPE Heat shock factor protein HSF24 OS=Solanum peruvianum OX=4082 GN=HSF24 PE=2 SV=1 && PF00447:HSF-type DNA-binding	HSF		341.702	192.05
107826739	873.107	126.817	746.29	-619.473	black						107788242	LOC107788242	COP9 signalosome complex subunit 1-like && sp|P45432|CSN1_ARATH COP9 signalosome complex subunit 1 OS=Arabidopsis thaliana OX=3702 GN=CSN1 PE=1 SV=2 && PF10602:26S proteasome subunit RPN7|PF01399:PCI domain	-		609.786	191.886
107783837	872.52	55.049	817.471	-762.422	black						107804260	LOC107804260	scarecrow-like protein 13 && sp|Q9M0M5|SCL13_ARATH Scarecrow-like protein 13 OS=Arabidopsis thaliana OX=3702 GN=SCL13 PE=2 SV=2 && PF03514:GRAS domain family	GRAS		469.182	191.852
107795494	872.471	252.569	619.902	-367.333	black						107763625	LOC107763625	serine/arginine-rich splicing factor SC35-like%2C transcript variant X2 && sp|Q9FMG4|SC35_ARATH Serine/arginine-rich splicing factor SC35 OS=Arabidopsis thaliana OX=3702 GN=SC35 PE=1 SV=1 && PF00076:RNA recognition motif. (a.k.a. RRM, RBD, or RNP domain)	-		314.893	191.468
107770439	871.682	178.205	693.476	-515.271	black						107776495	LOC107776495	pollen-specific leucine-rich repeat extensin-like protein 4 && - && PF00168:C2 domain	-		807.962	190.755
107762894	867.694	120.07	747.623	-627.553	black						107781472	LOC107781472	uncharacterized LOC107781472%2C transcript variant X1 && sp|Q8RX78|UBN1_ARATH Ubinuclein-1 OS=Arabidopsis thaliana OX=3702 GN=UBN1 PE=1 SV=1 && PF08729:HPC2 and ubinuclein domain	-		2208.47	190.62
107776261	867.084	214.89	652.194	-437.304	black						107769964	LOC107769964	cell differentiation protein RCD1 homolog && sp|Q6IP65|CNOT9_XENLA CCR4-NOT transcription complex subunit 9 OS=Xenopus laevis OX=8355 GN=cnot9 PE=2 SV=1 && PF04078:Cell differentiation family, Rcd1-like	Rcd1-like		1123.11	190.515
107787549	864.637	264.406	600.231	-335.825	black						107771428	LOC107771428	coatomer subunit beta'-2-like%2C transcript variant X3 && sp|Q9C827|COB22_ARATH Coatomer subunit beta'-2 OS=Arabidopsis thaliana OX=3702 GN=At1g52360 PE=1 SV=1 && PF00400:WD domain, G-beta repeat|PF04053:Coatomer WD associated region	-		1947.75	190.154
107790528	864.059	110.029	754.031	-644.002	black						107761872	LOC107761872	xylose isomerase-like && sp|Q9FKK7|XYLA_ARATH Xylose isomerase OS=Arabidopsis thaliana OX=3702 GN=XYLA PE=2 SV=2 && -	-		1568.65	190.125
107794545	863.943	104.335	759.608	-655.273	black						107824713	LOC107824713	peptidyl-prolyl cis-trans isomerase CYP18-1 && sp|Q9LPC7|CP18A_ARATH Peptidyl-prolyl cis-trans isomerase CYP18-1 OS=Arabidopsis thaliana OX=3702 GN=CYP18-1 PE=2 SV=1 && PF00160:Cyclophilin type peptidyl-prolyl cis-trans isomerase/CLD	-		1134.71	189.058
107811377	862.739	130.347	732.393	-602.046	black						107773225	LOC107773225	ubiquinol oxidase 4%2C chloroplastic/chromoplastic-like && sp|Q56X52|AOX4_ARATH Ubiquinol oxidase 4, chloroplastic/chromoplastic OS=Arabidopsis thaliana OX=3702 GN=AOX4 PE=1 SV=2 && PF01786:Alternative oxidase	-		980.736	188.945
107818329	861.286	174.259	687.026	-512.767	black						107827033	LOC107827033	probable 28S rRNA (cytosine(4447)-C(5))-methyltransferase && sp|Q8VYM6|NOP2B_ARATH 26S rRNA (cytosine-C(5))-methyltransferase NOP2B OS=Arabidopsis thaliana OX=3702 GN=NOP2B PE=1 SV=1 && PF01189:16S rRNA methyltransferase RsmB/F	-		1257.9	188.664
107828989	860.978	264.307	596.671	-332.364	black						107831559	LOC107831559	protein RETICULATA-RELATED 1%2C chloroplastic-like && sp|Q9FGP9|RER1_ARATH Protein RETICULATA-RELATED 1, chloroplastic OS=Arabidopsis thaliana OX=3702 GN=RER1 PE=1 SV=1 && PF11891:Protein RETICULATA-related	-		1935.63	188.506
107761397	858.69	139.003	719.687	-580.684	black						107777342	LOC107777342	probable protein arginine N-methyltransferase 6 && sp|Q08A71|ANM6_ARATH Probable protein arginine N-methyltransferase 6 OS=Arabidopsis thaliana OX=3702 GN=PRMT6 PE=2 SV=1 && PF06325:Ribosomal protein L11 methyltransferase (PrmA)	-		1404.8	188.395
107784357	855.66	135.615	720.045	-584.431	black						107790521	LOC107790521	uncharacterized LOC107790521 && - && -	-		289.784	188.292
107828793	855.234	176.424	678.81	-502.385	black						107803316	LOC107803316	serine/threonine-protein kinase STY8-like%2C transcript variant X1 && sp|F4IS56|ILK1_ARATH Integrin-linked protein kinase 1 OS=Arabidopsis thaliana OX=3702 GN=ILK1 PE=1 SV=1 && PF12796:Ankyrin repeats (3 copies)|PF07714:Protein tyrosine kinase	-		630.836	187.876
107764634	852.034	96.9168	755.117	-658.2	black						107801394	LOC107801394	serine/threonine-protein kinase tricorner-like && sp|Q9Y2H1|ST38L_HUMAN Serine/threonine-protein kinase 38-like OS=Homo sapiens OX=9606 GN=STK38L PE=1 SV=3 && PF00069:Protein kinase domain	-		457.978	187.696
107780250	851.958	204.236	647.722	-443.485	black						107801694	LOC107801694	isocitrate dehydrogenase [NADP]-like && sp|Q8LPJ5|ICDHP_ARATH Isocitrate dehydrogenase [NADP], chloroplastic/mitochondrial OS=Arabidopsis thaliana OX=3702 GN=At5g14590 PE=1 SV=1 && PF00180:Isocitrate/isopropylmalate dehydrogenase	-		1226.7	187.545
107794733	850.747	321.905	528.841	-206.936	black						107781043	LOC107781043	cold and drought-regulated protein CORA-like && sp|Q8N5L8|RP25L_HUMAN Ribonuclease P protein subunit p25-like protein OS=Homo sapiens OX=9606 GN=RPP25L PE=1 SV=1 && PF01918:Alba	-		643.546	187.487
107814260	849.832	85.7519	764.081	-678.329	black						107767950	LOC107767950	chaperone protein ClpB1-like && sp|P42730|CLPB1_ARATH Chaperone protein ClpB1 OS=Arabidopsis thaliana OX=3702 GN=CLPB1 PE=1 SV=2 && PF02861:Clp amino terminal domain, pathogenicity island component|PF00004:ATPase family associated with various cellular activities (AAA)|PF10431:C-terminal, D2-small domain, of ClpB protein|PF17871:AAA lid domain|PF07724:AAA domain (Cdc48 subfamily)	-		285.237	187.418
107816246	847.436	116.581	730.855	-614.273	black						107780144	LOC107780144	pentatricopeptide repeat-containing protein At2g13600-like && sp|Q9SIT7|PP151_ARATH Pentatricopeptide repeat-containing protein At2g13600 OS=Arabidopsis thaliana OX=3702 GN=PCMP-E76 PE=3 SV=1 && PF13041:PPR repeat family|PF01535:PPR repeat	-		2401.49	187.197
107773712	845.237	80.841	764.396	-683.555	black						107774714	LOC107774714	exportin-7-like%2C transcript variant X1 && sp|Q569Z2|XPO7B_XENLA Exportin-7-B OS=Xenopus laevis OX=8355 GN=xpo7-b PE=2 SV=1 && -	-		612.026	186.769
107776789	843.335	231.338	611.998	-380.66	black						107785039	LOC107785039	transducin beta-like protein 3 && sp|Q12788|TBL3_HUMAN Transducin beta-like protein 3 OS=Homo sapiens OX=9606 GN=TBL3 PE=1 SV=2 && PF08625:Utp13 specific WD40 associated domain|PF00400:WD domain, G-beta repeat	-		1040.4	186.694
107764097	837.766	145.928	691.838	-545.911	black						107784320	LOC107784320	homeobox protein knotted-1-like LET12%2C transcript variant X1 && sp|O22300|LET12_SOLLC Homeobox protein knotted-1-like LET12 OS=Solanum lycopersicum OX=4081 GN=LET12 PE=2 SV=1 && PF03791:KNOX2 domain|PF03789:ELK domain|PF05920:Homeobox KN domain|PF03790:KNOX1 domain	HB-KNOX		511.17	186.663
107769180	837.515	194.113	643.402	-449.289	black						107763720	LOC107763720	proton pump-interactor 1-like && sp|O23144|PPI1_ARATH Proton pump-interactor 1 OS=Arabidopsis thaliana OX=3702 GN=PPI1 PE=1 SV=2 && -	-		887.023	186.618
107773959	832.885	235.153	597.732	-362.579	black						107827274	LOC107827274	tRNA pseudouridine synthase A 1-like%2C transcript variant X1 && sp|B1I1B5|TRUA_DESAP tRNA pseudouridine synthase A OS=Desulforudis audaxviator (strain MP104C) OX=477974 GN=truA PE=3 SV=1 && PF01416:tRNA pseudouridine synthase	-		447.87	186.604
107830634	831.787	278.069	553.718	-275.649	black						107773620	LOC107773620	ubiquinone biosynthesis protein COQ4 homolog%2C mitochondrial-like && sp|Q9ZPR0|COQ4_ARATH Ubiquinone biosynthesis protein COQ4 homolog, mitochondrial OS=Arabidopsis thaliana OX=3702 GN=At2g03690 PE=2 SV=1 && PF05019:Coenzyme Q (ubiquinone) biosynthesis protein Coq4	-		1929.71	185.949
107831363	824.675	254.673	570.002	-315.329	black						107783768	LOC107783768	ubiquitin carboxyl-terminal hydrolase 12-like && sp|Q84WU2|UBP13_ARATH Ubiquitin C-terminal hydrolase 13 OS=Arabidopsis thaliana OX=3702 GN=UBP13 PE=1 SV=1 && PF00917:MATH domain|PF00443:Ubiquitin carboxyl-terminal hydrolase|PF12436:ICP0-binding domain of Ubiquitin-specific protease 7|PF14533:Ubiquitin-specific protease C-terminal	-		1238.54	185.891
107829874	824.344	53.3754	770.969	-717.593	black						107778662	LOC107778662	uncharacterized LOC107778662 && - && PF01764:Lipase (class 3)	-		2008.05	185.771
107819712	824.115	325.679	498.436	-172.757	black						107764002	LOC107764002	double-stranded RNA-binding protein 2-like && sp|Q9SKN2|DRB2_ARATH Double-stranded RNA-binding protein 2 OS=Arabidopsis thaliana OX=3702 GN=DRB2 PE=1 SV=1 && PF00035:Double-stranded RNA binding motif	-		791.603	185.547
107808033	823.831	269.674	554.157	-284.482	black						107815578	LOC107815578	pyruvate dehydrogenase E1 component subunit beta-1%2C mitochondrial-like && sp|Q6Z1G7|ODPB1_ORYSJ Pyruvate dehydrogenase E1 component subunit beta-1, mitochondrial OS=Oryza sativa subsp. japonica OX=39947 GN=Os08g0536000 PE=2 SV=1 && PF02779:Transketolase, pyrimidine binding domain|PF02780:Transketolase, C-terminal domain	-		452.76	184.921
107799189	822.332	196.332	626	-429.668	black						107795240	LOC107795240	mitochondrial import receptor subunit TOM7-1 && sp|O82067|TOM7A_SOLTU Mitochondrial import receptor subunit TOM7-1 OS=Solanum tuberosum OX=4113 GN=TOM7-1 PE=3 SV=3 && -	-		893.663	184.873
107776480	822.088	135.441	686.647	-551.206	black						107808467	LOC107808467	26S proteasome non-ATPase regulatory subunit 12 homolog A-like && sp|Q9FIB6|PS12A_ARATH 26S proteasome non-ATPase regulatory subunit 12 homolog A OS=Arabidopsis thaliana OX=3702 GN=RPN5A PE=1 SV=1 && PF01399:PCI domain|PF18098:26S proteasome regulatory subunit RPN5 C-terminal domain	-		625.235	184.551
107780729	820.571	100.573	719.998	-619.425	black						107784767	LOC107784767	uncharacterized LOC107784767 && - && -	-		1992.26	184.291
107777390	817.735	121.855	695.879	-574.024	black						107783900	LOC107783900	cell differentiation protein RCD1 homolog && sp|Q6IP65|CNOT9_XENLA CCR4-NOT transcription complex subunit 9 OS=Xenopus laevis OX=8355 GN=cnot9 PE=2 SV=1 && PF04078:Cell differentiation family, Rcd1-like	Rcd1-like		392.782	183.902
107787679	816.822	212.904	603.918	-391.013	black						novel.876	-	- && - && -	-		347.675	183.523
107769199	815.286	234.978	580.309	-345.331	black						107829212	LOC107829212	eukaryotic translation initiation factor 4E-1-like && sp|P48599|IF4E1_ORYSJ Eukaryotic translation initiation factor 4E-1 OS=Oryza sativa subsp. japonica OX=39947 GN=Os01g0970400 PE=2 SV=1 && PF01652:Eukaryotic initiation factor 4E	-		620.897	183.389
107795734	813.441	294.732	518.71	-223.978	black						107764733	LOC107764733	uncharacterized LOC107764733 && sp|F4K1Z0|ECT3_ARATH YTH domain-containing protein ECT3 OS=Arabidopsis thaliana OX=3702 GN=ECT3 PE=1 SV=1 && PF04146:YT521-B-like domain	-		629.251	183.347
107763507	811.785	27.0656	784.719	-757.653	black						107774359	LOC107774359	uncharacterized LOC107774359%2C transcript variant X1 && - && PF00235:Profilin	-		2380.36	183.314
107823822	808.574	109.831	698.742	-588.911	black						107779564	LOC107779564	heat shock cognate 70 kDa protein 2-like && sp|Q9LHA8|HS704_ARATH Heat shock 70 kDa protein 4 OS=Arabidopsis thaliana OX=3702 GN=HSP70-4 PE=1 SV=1 && PF00012:Hsp70 protein	-		278.312	182.506
107776495	807.962	190.755	617.207	-426.451	black						107768440	LOC107768440	uncharacterized LOC107768440%2C transcript variant X1 && - && PF16029:Domain of unknown function (DUF4787)	-		1682.82	181.591
107813146	806.961	253.985	552.976	-298.991	black						107761142	LOC107761142	probable small nuclear ribonucleoprotein F%2C transcript variant X2 && sp|Q9SUM2|RUXF_ARATH Probable small nuclear ribonucleoprotein F OS=Arabidopsis thaliana OX=3702 GN=At4g30220 PE=3 SV=1 && -	-		1796.78	181.323
107816667	806.675	318.447	488.228	-169.781	black						107819852	LOC107819852	iron-sulfur cluster assembly protein 1-like && sp|O49627|ISU1_ARATH Iron-sulfur cluster assembly protein 1 OS=Arabidopsis thaliana OX=3702 GN=ISU1 PE=1 SV=1 && PF01592:NifU-like N terminal domain	-		410.926	181.186
107831863	805.211	284.624	520.586	-235.962	black						107806539	LOC107806539	uncharacterized LOC107806539%2C transcript variant X2 && - && PF10248:Myelodysplasia-myeloid leukemia factor 1-interacting protein	-		496.23	181.164
107760803	803.436	54.6701	748.766	-694.096	black						107812365	LOC107812365	AP-2 complex subunit mu%2C transcript variant X2 && sp|O23140|AP2M_ARATH AP-2 complex subunit mu OS=Arabidopsis thaliana OX=3702 GN=AP2M PE=1 SV=1 && PF00928:Adaptor complexes medium subunit family	-		1054.79	180.95
107792428	801.778	108.96	692.819	-583.859	black						107806191	LOC107806191	uncharacterized LOC107806191 && sp|P48505|UCR11_SOLTU Ubiquinol-cytochrome c reductase complex 6.7 kDa protein OS=Solanum tuberosum OX=4113 PE=1 SV=2 && -	-		344.342	180.785
107770818	801.654	218.868	582.785	-363.917	black						107779013	LOC107779013	uncharacterized LOC107779013 && sp|F4HSX9|KLCR3_ARATH Protein KINESIN LIGHT CHAIN-RELATED 3 OS=Arabidopsis thaliana OX=3702 GN=KLCR3 PE=2 SV=1 && PF13424:Tetratricopeptide repeat	-		1922.3	180.751
novel.3308	799.958	97.8005	702.157	-604.357	black						107817724	LOC107817724	coatomer subunit beta-1-like && sp|Q53PC7|COPB1_ORYSJ Coatomer subunit beta-1 OS=Oryza sativa subsp. japonica OX=39947 GN=Os11g0174000 PE=2 SV=1 && PF07718:Coatomer beta C-terminal region|PF14806:Coatomer beta subunit appendage platform	-		764.127	180.742
107827613	798.205	83.8042	714.401	-630.597	black						107776904	LOC107776904	nardilysin-like%2C transcript variant X3 && sp|F4HNU6|NRDC_ARATH Nardilysin-like OS=Arabidopsis thaliana OX=3702 GN=At1g06900 PE=2 SV=1 && PF16187:Middle or third domain of peptidase_M16|PF05193:Peptidase M16 inactive domain|PF00675:Insulinase (Peptidase family M16)	-		2059.93	180.608
107793813	796.554	91.8608	704.693	-612.832	black						107832105	LOC107832105	purple acid phosphatase 3-like && sp|Q8H129|PPA3_ARATH Purple acid phosphatase 3 OS=Arabidopsis thaliana OX=3702 GN=PAP3 PE=2 SV=1 && PF00149:Calcineurin-like phosphoesterase	-		883.462	180.493
107774412	793.553	241.123	552.43	-311.307	black						107822424	LOC107822424	citrate synthase%2C glyoxysomal-like && sp|Q9LXS6|CISY2_ARATH Citrate synthase 2, peroxisomal OS=Arabidopsis thaliana OX=3702 GN=CSY2 PE=2 SV=1 && PF00285:Citrate synthase, C-terminal domain	-		1036.08	180.198
107830901	792.161	142.413	649.748	-507.335	black						107829219	LOC107829219	uncharacterized LOC107829219 && sp|Q94AM9|CID4_ARATH Polyadenylate-binding protein-interacting protein 4 OS=Arabidopsis thaliana OX=3702 GN=CID4 PE=2 SV=1 && PF14438:Ataxin 2 SM domain	-		726.336	179.89
107802561	792.155	216.873	575.281	-358.408	black						107768953	LOC107768953	uncharacterized LOC107768953%2C transcript variant X1 && - && -	-		1623.65	179.696
107764002	791.603	185.547	606.056	-420.508	black						107828921	LOC107828921	pentatricopeptide repeat-containing protein At5g06540-like%2C transcript variant X1 && sp|Q9FIF7|PP435_ARATH Putative pentatricopeptide repeat-containing protein At5g59200, chloroplastic OS=Arabidopsis thaliana OX=3702 GN=PCMP-E41 PE=3 SV=1 && PF13041:PPR repeat family|PF01535:PPR repeat	-		2470.76	179.687
107830911	791.582	229.6	561.982	-332.382	black						107791181	LOC107791181	mechanosensitive ion channel protein 6-like && sp|Q9LH74|MSL5_ARATH Mechanosensitive ion channel protein 5 OS=Arabidopsis thaliana OX=3702 GN=MSL5 PE=2 SV=1 && PF00924:Mechanosensitive ion channel	-		282.061	179.685
107816072	791.014	130.672	660.342	-529.67	black						107762966	LOC107762966	glutamate dehydrogenase B-like%2C transcript variant X3 && sp|Q9LEC8|DHEB_NICPL Glutamate dehydrogenase B OS=Nicotiana plumbaginifolia OX=4092 GN=GDHB PE=2 SV=1 && PF00208:Glutamate/Leucine/Phenylalanine/Valine dehydrogenase|PF02812:Glu/Leu/Phe/Val dehydrogenase, dimerisation domain	-		300.436	179.03
107784131	790.112	127.68	662.432	-534.752	black						107815010	LOC107815010	7-hydroxymethyl chlorophyll a reductase%2C chloroplastic-like%2C transcript variant X3 && sp|Q8GS60|HCAR_ARATH 7-hydroxymethyl chlorophyll a reductase, chloroplastic OS=Arabidopsis thaliana OX=3702 GN=HCAR PE=1 SV=1 && PF04432:Coenzyme F420 hydrogenase/dehydrogenase, beta subunit C terminus|PF04422:Coenzyme F420 hydrogenase/dehydrogenase, beta subunit N-term	-		2130.89	178.806
107788955	788.566	92.569	695.997	-603.428	black						107764531	LOC107764531	HBS1-like protein && sp|Q2KHZ2|HBS1L_BOVIN HBS1-like protein OS=Bos taurus OX=9913 GN=HBS1L PE=2 SV=1 && PF03144:Elongation factor Tu domain 2|PF00009:Elongation factor Tu GTP binding domain|PF03143:Elongation factor Tu C-terminal domain	-		1329.07	178.513
107778537	788.364	124.908	663.456	-538.548	black						107821369	LOC107821369	cyanate hydratase-like && sp|B7FKW7|CYNS_MEDTR Cyanate hydratase OS=Medicago truncatula OX=3880 GN=CYN PE=2 SV=1 && PF02560:Cyanate lyase C-terminal domain	-		610.001	178.364
107807256	787.829	172.195	615.634	-443.438	black						107770439	LOC107770439	26S protease regulatory subunit 6B homolog && sp|P54778|PRS6B_SOLTU 26S proteasome regulatory subunit 6B homolog OS=Solanum tuberosum OX=4113 PE=2 SV=1 && PF17862:AAA+ lid domain|PF00004:ATPase family associated with various cellular activities (AAA)|PF16450:Proteasomal ATPase OB C-terminal domain	-		871.682	178.205
107775372	785.964	146.699	639.265	-492.566	black						107784969	LOC107784969	uncharacterized LOC107784969 && - && -	-		1569.14	178.19
107814683	785.324	223.217	562.107	-338.89	black						107800001	LOC107800001	membrane steroid-binding protein 2-like && sp|Q9M2Z4|MSBP2_ARATH Membrane steroid-binding protein 2 OS=Arabidopsis thaliana OX=3702 GN=MSBP2 PE=1 SV=1 && PF00173:Cytochrome b5-like Heme/Steroid binding domain	-		2688.41	177.901
107772225	783.911	315.655	468.257	-152.602	black						107781350	LOC107781350	multiprotein-bridging factor 1b-like && sp|Q9LXT3|MBF1B_ARATH Multiprotein-bridging factor 1b OS=Arabidopsis thaliana OX=3702 GN=MBF1B PE=1 SV=1 && PF01381:Helix-turn-helix|PF08523:Multiprotein bridging factor 1	MBF1		2581.38	177.589
107793193	781.014	149.743	631.271	-481.528	black						107774408	LOC107774408	cytochrome c oxidase assembly factor 5-like && - && -	-		1346.09	177.561
107821779	775.6	118.909	656.691	-537.782	black						107796659	LOC107796659	chaperone protein dnaJ 8%2C chloroplastic-like && sp|Q9SAG8|DNAJ8_ARATH Chaperone protein dnaJ 8, chloroplastic OS=Arabidopsis thaliana OX=3702 GN=ATJ8 PE=2 SV=1 && PF00226:DnaJ domain	-		2099	177.213
107769088	774.994	113.762	661.232	-547.47	black						107831492	LOC107831492	synaptotagmin-5-like && sp|Q8L706|SYT5_ARATH Synaptotagmin-5 OS=Arabidopsis thaliana OX=3702 GN=SYT5 PE=2 SV=1 && PF17047:Synaptotagmin-like mitochondrial-lipid-binding domain|PF00168:C2 domain	-		1395.48	177.028
107769895	770.905	159.142	611.763	-452.621	black						107783961	LOC107783961	phospholipase A(1) LCAT3-like && sp|Q93V61|LCAT3_ARATH Phospholipase A(1) LCAT3 OS=Arabidopsis thaliana OX=3702 GN=LCAT3 PE=1 SV=1 && PF02450:Lecithin:cholesterol acyltransferase	-		405.386	176.904
107817670	767.119	125.775	641.344	-515.569	black						107828793	LOC107828793	uncharacterized protein DDB_G0290685-like && sp|Q9UQ35|SRRM2_HUMAN Serine/arginine repetitive matrix protein 2 OS=Homo sapiens OX=9606 GN=SRRM2 PE=1 SV=2 && PF08312:cwf21 domain	-		855.234	176.424
107786554	766.733	69.7136	697.019	-627.306	black						107804764	LOC107804764	guanosine nucleotide diphosphate dissociation inhibitor 2-like && sp|O24653|GDI2_ARATH Guanosine nucleotide diphosphate dissociation inhibitor 2 OS=Arabidopsis thaliana OX=3702 GN=GDI2 PE=2 SV=1 && -	-		1276.53	175.458
107778088	765.659	53.6375	712.022	-658.384	black						107759062	LOC107759062	serine carboxypeptidase-like 18 && sp|Q9C7Z9|SCP18_ARATH Serine carboxypeptidase-like 18 OS=Arabidopsis thaliana OX=3702 GN=SCPL18 PE=2 SV=2 && PF00450:Serine carboxypeptidase	-		1948.8	175.027
107794334	764.865	257.185	507.679	-250.494	black						107801707	LOC107801707	uncharacterized LOC107801707%2C transcript variant X1 && - && -	-		1143.76	174.981
107817724	764.127	180.742	583.385	-402.643	black						107803105	LOC107803105	UDP-glucuronic acid decarboxylase 5-like%2C transcript variant X3 && sp|Q9SN95|UXS5_ARATH UDP-glucuronic acid decarboxylase 5 OS=Arabidopsis thaliana OX=3702 GN=UXS5 PE=2 SV=1 && PF16363:GDP-mannose 4,6 dehydratase	-		421.799	174.961
107832118	763.225	115.357	647.868	-532.511	black						107821048	LOC107821048	ATP-dependent DNA helicase Q-like 4A%2C transcript variant X1 && sp|Q8L840|RQL4A_ARATH ATP-dependent DNA helicase Q-like 4A OS=Arabidopsis thaliana OX=3702 GN=RECQL4A PE=2 SV=1 && PF00570:HRDC domain|PF16124:RecQ zinc-binding|PF00271:Helicase conserved C-terminal domain|PF00270:DEAD/DEAH box helicase|PF09382:RQC domain	-		2437.99	174.733
107771130	762.816	151.558	611.258	-459.7	black						107808808	LOC107808808	bZIP transcription factor 53-like && sp|Q9LZP8|BZP53_ARATH bZIP transcription factor 53 OS=Arabidopsis thaliana OX=3702 GN=BZIP53 PE=1 SV=1 && PF00170:bZIP transcription factor	bZIP		630.78	174.527
107767330	762.753	101.987	660.767	-558.78	black						107818329	LOC107818329	phosphatidylinositol 4-kinase gamma 7-like && sp|Q9SI52|P4KG7_ARATH Phosphatidylinositol 4-kinase gamma 7 OS=Arabidopsis thaliana OX=3702 GN=PI4KG7 PE=1 SV=2 && PF00454:Phosphatidylinositol 3- and 4-kinase	-		861.286	174.259
107765278	759.606	114.784	644.822	-530.038	black						107763767	LOC107763767	glutathione S-transferase L3-like%2C transcript variant X1 && sp|Q9LZ06|GSTL3_ARATH Glutathione S-transferase L3 OS=Arabidopsis thaliana OX=3702 GN=GSTL3 PE=2 SV=1 && PF13410:Glutathione S-transferase, C-terminal domain|PF13417:Glutathione S-transferase, N-terminal domain	-		381.427	174.144
107827320	758.232	151.402	606.83	-455.428	black						novel.4069	-	- && sp|Q9LMN4|LSM3A_ARATH Sm-like protein LSM3A OS=Arabidopsis thaliana OX=3702 GN=LSM3A PE=1 SV=1 && -	-		995.57	174.065
107813141	757.472	61.071	696.401	-635.33	black						107783654	LOC107783654	nitronate monooxygenase-like && sp|Q0S7Q1|IPDC_RHOJR (3aS,4S,5R,7aS)-5-hydroxy-7a-methyl-1-oxo-octahydro-1H-indene-4-carboxyl-CoA dehydrogenase OS=Rhodococcus jostii (strain RHA1) OX=101510 GN=ipdC PE=3 SV=1 && PF03060:Nitronate monooxygenase	-		439.341	173.664
107776258	755.595	211.887	543.709	-331.822	black						107777419	LOC107777419	SUMO-conjugating enzyme UBC9-like%2C transcript variant X2 && sp|P35132|UBC9_ARATH SUMO-conjugating enzyme UBC9 OS=Arabidopsis thaliana OX=3702 GN=UBC9 PE=1 SV=1 && -	-		317.481	173.322
107825214	755.384	248.114	507.27	-259.156	black						107780320	LOC107780320	ornithine aminotransferase%2C mitochondrial-like && sp|Q9FNK4|OAT_ARATH Ornithine aminotransferase, mitochondrial OS=Arabidopsis thaliana OX=3702 GN=DELTA-OAT PE=1 SV=1 && PF00202:Aminotransferase class-III	-		356.782	173.285
107766105	752.103	123.072	629.031	-505.959	black						novel.1100	-	- && sp|O24160|TGA21_TOBAC TGACG-sequence-specific DNA-binding protein TGA-2.1 OS=Nicotiana tabacum OX=4097 GN=TGA21 PE=1 SV=1 && -	-		510.999	173.188
107763430	746.77	207.668	539.102	-331.434	black						107760769	LOC107760769	DNA repair protein recA homolog 3%2C mitochondrial-like && sp|Q9ZUP2|RECA3_ARATH DNA repair protein recA homolog 3, mitochondrial OS=Arabidopsis thaliana OX=3702 GN=At2g19490 PE=2 SV=2 && PF00154:recA bacterial DNA recombination protein	-		1351.77	172.876
107829668	745.463	282.286	463.177	-180.891	black						107827399	LOC107827399	probable manganese-transporting ATPase PDR2 && sp|Q9LT02|PDR2_ARATH Probable manganese-transporting ATPase PDR2 OS=Arabidopsis thaliana OX=3702 GN=PDR2 PE=1 SV=1 && -	-		2758.15	172.448
107814975	744.357	269.066	475.291	-206.225	black						107825374	LOC107825374	chaperonin CPN60-2%2C mitochondrial-like && sp|Q05046|CH62_CUCMA Chaperonin CPN60-2, mitochondrial OS=Cucurbita maxima OX=3661 GN=CPN60-2 PE=1 SV=1 && PF00118:TCP-1/cpn60 chaperonin family	-		312.44	172.206
107760261	743.412	133.906	609.507	-475.601	black						107807256	LOC107807256	signal peptide peptidase-like%2C transcript variant X2 && sp|O81062|SIP_ARATH Signal peptide peptidase OS=Arabidopsis thaliana OX=3702 GN=SPP PE=2 SV=1 && PF04258:Signal peptide peptidase	-		787.829	172.195
107767997	741.938	49.6913	692.246	-642.555	black						107810404	LOC107810404	uncharacterized LOC107810404 && sp|A5IHU4|RS15_LEGPC 30S ribosomal protein S15 OS=Legionella pneumophila (strain Corby) OX=400673 GN=rpsO PE=3 SV=1 && -	-		1313.13	172.141
107824169	741.584	299.835	441.749	-141.913	black						novel.4206	-	- && - && -	-		1164.13	171.995
107815151	740.073	123.685	616.388	-492.703	black						107774297	LOC107774297	uncharacterized LOC107774297 && - && -	-		363.72	171.942
107768444	738.203	132.27	605.933	-473.662	black						107817529	LOC107817529	eukaryotic translation initiation factor 3 subunit B-like && sp|P56821|EIF3B_TOBAC Eukaryotic translation initiation factor 3 subunit B OS=Nicotiana tabacum OX=4097 GN=TIF3B1 PE=2 SV=1 && -	-		912.925	171.606
107809738	737.177	95.4197	641.757	-546.337	black						107824115	LOC107824115	RPA-interacting protein B-like%2C transcript variant X1 && - && PF14768:Replication protein A interacting C-terminal|PF14767:Replication protein A interacting middle|PF14766:Replication protein A interacting N-terminal	-		1063.43	170.859
107806724	735.345	85.2148	650.13	-564.915	black						107798503	LOC107798503	early nodulin-93-like && sp|Q02921|NO93_SOYBN Early nodulin-93 OS=Glycine max OX=3847 PE=2 SV=1 && PF03386:Early nodulin 93 ENOD93 protein	-		411.32	170.809
107759095	734.251	131.029	603.222	-472.192	black						107805982	LOC107805982	uncharacterized LOC107805982 && - && -	-		2064.79	170.712
107770944	733.759	238.472	495.286	-256.814	black						107777714	LOC107777714	ER membrane protein complex subunit 3-like && sp|Q9P0I2|EMC3_HUMAN ER membrane protein complex subunit 3 OS=Homo sapiens OX=9606 GN=EMC3 PE=1 SV=3 && PF01956:Integral membrane protein EMC3/TMCO1-like	-		1858.98	170.601
107778731	733.516	192.727	540.789	-348.062	black						107803241	LOC107803241	CAAX prenyl protease 1 homolog%2C transcript variant X1 && sp|Q8RX88|FACE1_ARATH CAAX prenyl protease 1 homolog OS=Arabidopsis thaliana OX=3702 GN=FACE1 PE=1 SV=1 && PF16491:CAAX prenyl protease N-terminal, five membrane helices|PF01435:Peptidase family M48	-		933.837	170.41
107766755	730.627	225.297	505.33	-280.033	black						107820776	LOC107820776	26S proteasome non-ATPase regulatory subunit 2 homolog A-like%2C transcript variant X1 && sp|Q9SIV2|PSD2A_ARATH 26S proteasome non-ATPase regulatory subunit 2 homolog A OS=Arabidopsis thaliana OX=3702 GN=RPN1A PE=1 SV=2 && -	-		1142.74	170.154
107831005	730.289	167.783	562.506	-394.722	black						107772125	LOC107772125	thioredoxin reductase NTRB-like && sp|Q39242|TRXB2_ARATH Thioredoxin reductase 2 OS=Arabidopsis thaliana OX=3702 GN=NTR2 PE=2 SV=2 && PF07992:Pyridine nucleotide-disulphide oxidoreductase	-		344.159	168.84
107827582	729.663	307.919	421.744	-113.825	black						107799442	LOC107799442	zinc finger CCCH domain-containing protein 19-like && sp|Q9SIV5|C3H19_ARATH Zinc finger CCCH domain-containing protein 19 OS=Arabidopsis thaliana OX=3702 GN=NERD PE=1 SV=3 && PF02201:SWIB/MDM2 domain|PF02213:GYF domain|PF03126:Plus-3 domain	SWI/SNF-BAF60b		1018.8	168.827
107776298	728.616	301.508	427.108	-125.6	black						107795860	LOC107795860	uncharacterized LOC107795860 && - && -	-		1743.41	168.777
107773327	727.186	242.525	484.661	-242.136	black						107829521	LOC107829521	uncharacterized LOC107829521 && sp|Q8H1U4|APC5_ARATH Anaphase-promoting complex subunit 5 OS=Arabidopsis thaliana OX=3702 GN=APC5 PE=1 SV=1 && -	-		1133.68	168.718
107829219	726.336	179.89	546.445	-366.555	black						107765607	LOC107765607	uncharacterized LOC107765607 && - && -	-		1459.6	168.665
107772726	725.664	129.7	595.964	-466.263	black						107812406	LOC107812406	coiled-coil domain-containing protein 124-like%2C transcript variant X1 && sp|Q68EY7|C124A_XENLA Coiled-coil domain-containing protein 124-A OS=Xenopus laevis OX=8355 GN=ccdc124-a PE=2 SV=1 && PF06244:Coiled-coil domain-containing protein 124 /Oxs1	-		381.77	168.328
107813285	724.209	90.9275	633.282	-542.354	black						107802743	LOC107802743	polyadenylate-binding protein RBP47B'-like && sp|Q8VXZ9|R47BP_ARATH Polyadenylate-binding protein RBP47B' OS=Arabidopsis thaliana OX=3702 GN=RBP47B' PE=2 SV=1 && PF00076:RNA recognition motif. (a.k.a. RRM, RBD, or RNP domain)	-		660.613	168.308
107764304	723.499	119.919	603.58	-483.661	black						107767710	LOC107767710	crocetin glucosyltransferase%2C chloroplastic-like && sp|K4CWS6|U75C1_SOLLC UDP-glycosyltransferase 75C1 OS=Solanum lycopersicum OX=4081 GN=UGT75C1 PE=1 SV=1 && PF00201:UDP-glucoronosyl and UDP-glucosyl transferase	-		339.328	168.155
107818109	723.231	117.753	605.479	-487.726	black						107831005	LOC107831005	protein CTR9 homolog && sp|B5X0I6|VIP6_ARATH Protein CTR9 homolog OS=Arabidopsis thaliana OX=3702 GN=VIP6 PE=1 SV=1 && -	-		730.289	167.783
107810418	721.017	94.5093	626.508	-531.999	black						107794973	LOC107794973	CLP protease regulatory subunit CLPX1%2C mitochondrial-like && sp|Q9FK07|CLPX1_ARATH CLP protease regulatory subunit CLPX1, mitochondrial OS=Arabidopsis thaliana OX=3702 GN=CLPX1 PE=2 SV=1 && PF10431:C-terminal, D2-small domain, of ClpB protein|PF07724:AAA domain (Cdc48 subfamily)	-		1924.42	167.764
107787523	720.921	156.574	564.347	-407.773	black						107796149	LOC107796149	protein Iojap-related%2C mitochondrial-like && sp|Q9CAF9|IOJAM_ARATH Protein Iojap-related, mitochondrial OS=Arabidopsis thaliana OX=3702 GN=At1g67620 PE=2 SV=1 && PF02410:Ribosomal silencing factor during starvation	-		1485.01	167.653
107764776	718.892	218.326	500.566	-282.241	black						novel.3706	-	- && sp|Q8VYE2|TIM50_ARATH Mitochondrial import inner membrane translocase subunit TIM50 OS=Arabidopsis thaliana OX=3702 GN=TIM50 PE=1 SV=1 && -	-		700.852	167.625
107792164	714.887	199.784	515.103	-315.319	black						107811503	LOC107811503	glucosidase 2 subunit beta-like && sp|A2WNF5|GLU2B_ORYSI Glucosidase 2 subunit beta OS=Oryza sativa subsp. indica OX=39946 GN=OsI_01383 PE=3 SV=1 && PF13015:Glucosidase II beta subunit-like protein|PF12999:Glucosidase II beta subunit-like	-		2020.47	167.605
107788402	711.581	73.7428	637.838	-564.095	black						107785145	LOC107785145	pentatricopeptide repeat-containing protein At5g55840-like%2C transcript variant X1 && sp|Q9LVQ5|PP432_ARATH Pentatricopeptide repeat-containing protein At5g55840 OS=Arabidopsis thaliana OX=3702 GN=At5g55840 PE=3 SV=2 && PF13041:PPR repeat family|PF12854:PPR repeat	-		1087.43	167.495
107791053	710.973	82.9835	627.99	-545.006	black						107767184	LOC107767184	mannose-1-phosphate guanyltransferase alpha-like%2C transcript variant X1 && sp|Q86HG0|GMPPA_DICDI Mannose-1-phosphate guanyltransferase alpha OS=Dictyostelium discoideum OX=44689 GN=gmppA PE=2 SV=1 && PF00483:Nucleotidyl transferase	-		1206.05	167.28
107759616	710.239	108.516	601.723	-493.207	black						107822945	LOC107822945	uncharacterized LOC107822945%2C transcript variant X1 && sp|Q9LJE5|ECT2_ARATH YTH domain-containing protein ECT2 OS=Arabidopsis thaliana OX=3702 GN=ECT2 PE=1 SV=1 && PF04146:YT521-B-like domain	-		322.375	166.45
107775328	708.66	99.5697	609.09	-509.521	black						107822747	LOC107822747	transmembrane protein 45B-like && sp|Q3T130|TM45B_BOVIN Transmembrane protein 45B OS=Bos taurus OX=9913 GN=TMEM45B PE=2 SV=1 && PF04819:Family of unknown function (DUF716)	-		477.638	166.326
107796434	707.761	113.47	594.291	-480.821	black						107773558	LOC107773558	tubulin alpha-3 chain && sp|P28752|TBA1_ORYSJ Tubulin alpha-1 chain OS=Oryza sativa subsp. japonica OX=39947 GN=TUBA1 PE=1 SV=1 && PF03953:Tubulin C-terminal domain|PF00091:Tubulin/FtsZ family, GTPase domain	-		944.353	166.076
107830632	707.745	97.6538	610.091	-512.438	black						107832725	LOC107832725	F-box/kelch-repeat protein OR23-like && sp|Q0V7S6|FK125_ARATH F-box/kelch-repeat protein OR23 OS=Arabidopsis thaliana OX=3702 GN=OR23 PE=2 SV=1 && PF01344:Kelch motif	-		314.615	165.817
107826032	705.834	267.739	438.095	-170.356	black						107768322	LOC107768322	oxysterol-binding protein-related protein 3A-like && sp|Q9LZM1|ORP3A_ARATH Oxysterol-binding protein-related protein 3A OS=Arabidopsis thaliana OX=3702 GN=ORP3A PE=1 SV=1 && PF01237:Oxysterol-binding protein	-		1643.74	165.105
107820356	704.626	104.612	600.014	-495.403	black						107824980	LOC107824980	RWD domain-containing protein 1-like%2C transcript variant X3 && sp|Q9CQK7|RWDD1_MOUSE RWD domain-containing protein 1 OS=Mus musculus OX=10090 GN=Rwdd1 PE=1 SV=1 && PF05773:RWD domain	-		656.852	164.939
107803319	701.596	259.91	441.686	-181.776	black						107777480	LOC107777480	signal recognition particle receptor subunit alpha homolog && sp|Q9U5L1|SRPRA_DROME Signal recognition particle receptor subunit alpha homolog OS=Drosophila melanogaster OX=7227 GN=SrpRalpha PE=1 SV=2 && PF04086:Signal recognition particle, alpha subunit, N-terminal|PF02881:SRP54-type protein, helical bundle domain|PF00448:SRP54-type protein, GTPase domain	-		599.081	164.729
novel.3706	700.852	167.625	533.228	-365.603	black						107794823	LOC107794823	elongator complex protein 3 && sp|Q93ZR1|ELP3_ARATH Elongator complex protein 3 OS=Arabidopsis thaliana OX=3702 GN=HAG3 PE=1 SV=1 && PF16199:Radical_SAM C-terminal domain|PF04055:Radical SAM superfamily|PF00583:Acetyltransferase (GNAT) family	GNAT		281.497	164.688
107801146	699.486	142.567	556.918	-414.351	black						107790790	LOC107790790	serine/threonine-protein phosphatase PP2A-2 catalytic subunit && sp|Q07098|PP2A2_ARATH Serine/threonine-protein phosphatase PP2A-2 catalytic subunit OS=Arabidopsis thaliana OX=3702 GN=PP2A2 PE=1 SV=1 && PF00149:Calcineurin-like phosphoesterase	-		325.776	164.593
107818616	697.093	294.751	402.343	-107.592	black						107829283	LOC107829283	protoheme IX farnesyltransferase%2C mitochondrial-like && sp|O64886|COX10_ARATH Protoheme IX farnesyltransferase, mitochondrial OS=Arabidopsis thaliana OX=3702 GN=COX10 PE=2 SV=4 && PF01040:UbiA prenyltransferase family	-		1216.09	163.921
107798945	691.665	319.407	372.258	-52.8507	black						107829478	LOC107829478	inositol 2-dehydrogenase 2-like && sp|B5F3F4|IOLG_SALA4 Inositol 2-dehydrogenase OS=Salmonella agona (strain SL483) OX=454166 GN=iolG PE=3 SV=1 && PF02894:Oxidoreductase family, C-terminal alpha/beta domain|PF01408:Oxidoreductase family, NAD-binding Rossmann fold	-		451.837	163.697
107788015	690.789	109.561	581.228	-471.666	black						107817646	LOC107817646	probable UDP-arabinopyranose mutase 5%2C transcript variant X1 && sp|Q9FFD2|RGP5_ARATH Probable UDP-arabinopyranose mutase 5 OS=Arabidopsis thaliana OX=3702 GN=RGP5 PE=1 SV=1 && PF03214:Reversibly glycosylated polypeptide	-		1218.13	163.212
107783527	690.051	306.53	383.52	-76.9899	black						107809379	LOC107809379	protein disulfide-isomerase-like && sp|Q9XF61|PDI_DATGL Protein disulfide-isomerase OS=Datisca glomerata OX=34297 GN=PDI PE=2 SV=1 && PF00085:Thioredoxin|PF13848:Thioredoxin-like domain	-		980.918	162.736
107786130	686.913	265.382	421.53	-156.148	black						107821730	LOC107821730	uncharacterized LOC107821730 && - && -	-		1817.63	162.692
107761082	685.375	300.724	384.652	-83.9282	black						107809046	LOC107809046	CST complex subunit CTC1-like%2C transcript variant X1 && sp|D0EL35|CTC1_ARATH CST complex subunit CTC1 OS=Arabidopsis thaliana OX=3702 GN=CTC1 PE=1 SV=2 && PF15491:CST, telomere maintenance, complex subunit CTC1	-		1226.87	162.521
107828773	684.504	139.44	545.064	-405.624	black						107813621	LOC107813621	protein SEH1-like && sp|Q93VR9|SEH1_ARATH Protein SEH1 OS=Arabidopsis thaliana OX=3702 GN=SEH1 PE=1 SV=1 && -	-		1165.88	162.354
107781175	683.197	214.32	468.877	-254.558	black						107765381	LOC107765381	sm-like protein LSM7 && sp|Q9SI54|LSM7_ARATH Sm-like protein LSM7 OS=Arabidopsis thaliana OX=3702 GN=LSM7 PE=1 SV=1 && PF01423:LSM domain	-		1032.98	161.878
107826127	679.326	235.282	444.043	-208.761	black						107796017	LOC107796017	lysosomal Pro-X carboxypeptidase-like && sp|Q2TA14|PCP_BOVIN Lysosomal Pro-X carboxypeptidase OS=Bos taurus OX=9913 GN=PRCP PE=2 SV=1 && PF05577:Serine carboxypeptidase S28	-		1511.81	161.846
107823851	678.336	214.989	463.346	-248.357	black						107801322	LOC107801322	cullin-1-like && sp|Q94AH6|CUL1_ARATH Cullin-1 OS=Arabidopsis thaliana OX=3702 GN=CUL1 PE=1 SV=1 && PF00888:Cullin family|PF10557:Cullin protein neddylation domain	-		271.081	160.905
107788991	678.334	299.965	378.37	-78.4052	black						107812082	LOC107812082	uncharacterized LOC107812082 && - && -	-		487.332	160.315
107821138	674.433	213.752	460.682	-246.93	black						107775735	LOC107775735	isoamylase 2%2C chloroplastic-like && sp|Q8L735|ISOA2_ARATH Isoamylase 2, chloroplastic OS=Arabidopsis thaliana OX=3702 GN=ISA2 PE=1 SV=2 && PF00128:Alpha amylase, catalytic domain|PF02922:Carbohydrate-binding module 48 (Isoamylase N-terminal domain)	-		1533.21	160.268
107832840	674.098	141.765	532.333	-390.568	black						107769895	LOC107769895	probable prolyl 4-hydroxylase 10 && sp|F4JZ24|P4H10_ARATH Probable prolyl 4-hydroxylase 10 OS=Arabidopsis thaliana OX=3702 GN=P4H10 PE=3 SV=1 && PF13640:2OG-Fe(II) oxygenase superfamily	-		770.905	159.142
107777513	670.497	129.789	540.709	-410.92	black						107793460	LOC107793460	cell number regulator 8-like && sp|B4FUS3|CNR8_MAIZE Cell number regulator 8 OS=Zea mays OX=4577 GN=CNR8 PE=2 SV=1 && PF04749:PLAC8 family	-		434.151	159.049
107799264	668.825	102.683	566.143	-463.46	black						107770112	LOC107770112	peroxisomal fatty acid beta-oxidation multifunctional protein AIM1-like && sp|Q9ZPI6|AIM1_ARATH Peroxisomal fatty acid beta-oxidation multifunctional protein AIM1 OS=Arabidopsis thaliana OX=3702 GN=AIM1 PE=1 SV=1 && PF00725:3-hydroxyacyl-CoA dehydrogenase, C-terminal domain|PF02737:3-hydroxyacyl-CoA dehydrogenase, NAD binding domain|PF00378:Enoyl-CoA hydratase/isomerase	-		1296.32	159.043
107831968	668.585	313.634	354.951	-41.3174	black						107794744	LOC107794744	AT-rich interactive domain-containing protein 1-like%2C transcript variant X1 && sp|Q84JT7|ARID1_ARATH AT-rich interactive domain-containing protein 1 OS=Arabidopsis thaliana OX=3702 GN=ARID1 PE=2 SV=1 && PF01388:ARID/BRIGHT DNA binding domain	ARID		1522.26	158.56
107801231	668.004	112.616	555.387	-442.771	black						107795230	LOC107795230	probable calcium-binding protein CML20 && sp|P41210|CATR_ATRNU Caltractin OS=Atriplex nummularia OX=3553 PE=2 SV=1 && PF13499:EF-hand domain pair	-		388.615	158.429
107806692	667.342	92.2429	575.1	-482.857	black						107824685	LOC107824685	monothiol glutaredoxin-S17-like && sp|Q9ZPH2|GRS17_ARATH Monothiol glutaredoxin-S17 OS=Arabidopsis thaliana OX=3702 GN=GRXS17 PE=1 SV=1 && PF00085:Thioredoxin|PF00462:Glutaredoxin	-		1370.56	158.336
107781843	666.859	202.446	464.413	-261.967	black						107821726	LOC107821726	pentatricopeptide repeat-containing protein At4g21190-like && sp|Q8LG95|PP332_ARATH Pentatricopeptide repeat-containing protein At4g21190 OS=Arabidopsis thaliana OX=3702 GN=EMB1417 PE=2 SV=1 && -	-		1477.35	158.125
107780940	666.549	62.1683	604.381	-542.212	black						107805534	LOC107805534	uncharacterized LOC107805534 && sp|Q0CBM7|FAEA_ASPTN Probable feruloyl esterase A OS=Aspergillus terreus (strain NIH 2624 / FGSC A1156) OX=341663 GN=faeA PE=3 SV=1 && PF00168:C2 domain|PF01764:Lipase (class 3)	-		378.664	158.114
107781989	661.148	43.5146	617.633	-574.119	black						107827100	LOC107827100	uncharacterized LOC107827100 && - && -	-		304.816	157.84
107782556	661.018	204.715	456.303	-251.587	black						107801718	LOC107801718	GTP-binding protein SAR1A && sp|O04834|SAR1A_ARATH GTP-binding protein SAR1A OS=Arabidopsis thaliana OX=3702 GN=SAR1A PE=2 SV=1 && PF00025:ADP-ribosylation factor family	-		343.018	157.728
107802743	660.613	168.308	492.305	-323.996	black						107798919	LOC107798919	clathrin heavy chain 2-like && sp|Q0WLB5|CLAH2_ARATH Clathrin heavy chain 2 OS=Arabidopsis thaliana OX=3702 GN=CHC2 PE=1 SV=1 && PF00637:Region in Clathrin and VPS	-		658.636	157.703
novel.2226	659.761	113.654	546.107	-432.453	black						107767148	LOC107767148	mannose-1-phosphate guanylyltransferase 1-like%2C transcript variant X2 && sp|O22287|GMPP1_ARATH Mannose-1-phosphate guanylyltransferase 1 OS=Arabidopsis thaliana OX=3702 GN=CYT1 PE=1 SV=1 && PF00132:Bacterial transferase hexapeptide (six repeats)|PF00483:Nucleotidyl transferase	-		1030.09	157.687
107798919	658.636	157.703	500.933	-343.231	black						107774730	LOC107774730	L-ascorbate peroxidase 2%2C cytosolic-like && sp|Q1PER6|APX2_ARATH L-ascorbate peroxidase 2, cytosolic OS=Arabidopsis thaliana OX=3702 GN=APX2 PE=2 SV=3 && PF00141:Peroxidase	-		283.496	156.935
107809556	658.6	192.381	466.22	-273.839	black						107787523	LOC107787523	thiosulfate/3-mercaptopyruvate sulfurtransferase 1%2C mitochondrial-like && sp|O64530|STR1_ARATH Thiosulfate/3-mercaptopyruvate sulfurtransferase 1, mitochondrial OS=Arabidopsis thaliana OX=3702 GN=STR1 PE=1 SV=1 && PF00581:Rhodanese-like domain	-		720.921	156.574
107789032	658.414	92.857	565.557	-472.7	black						107786779	LOC107786779	bax inhibitor 1-like%2C transcript variant X1 && sp|Q9LD45|BI1_ARATH Bax inhibitor 1 OS=Arabidopsis thaliana OX=3702 GN=BI-1 PE=1 SV=1 && PF01027:Inhibitor of apoptosis-promoting Bax1	-		221.05	155.803
107768024	657.806	128.579	529.227	-400.648	black						107815473	LOC107815473	26S proteasome non-ATPase regulatory subunit 11 homolog && sp|Q9LP45|PSD11_ARATH 26S proteasome non-ATPase regulatory subunit 11 homolog OS=Arabidopsis thaliana OX=3702 GN=RPN6 PE=1 SV=1 && PF18055:26S proteasome regulatory subunit RPN6 N-terminal domain|PF18503:26S proteasome subunit RPN6 C-terminal helix domain|PF01399:PCI domain	-		560.811	155.738
107824980	656.852	164.939	491.913	-326.975	black						107825396	LOC107825396	CDPK-related kinase 4-like && sp|Q9FIM9|CAMK4_ARATH CDPK-related kinase 4 OS=Arabidopsis thaliana OX=3702 GN=CRK4 PE=1 SV=1 && PF00069:Protein kinase domain	-		2388.03	155.725
107774079	656.422	85.2045	571.218	-486.013	black						107825186	LOC107825186	U-box domain-containing protein 4-like && - && -	-		439.684	155.672
107811530	656.062	97.9225	558.14	-460.217	black						107820024	LOC107820024	cell division cycle protein 48 homolog && sp|Q96372|CDC48_CAPAN Cell division cycle protein 48 homolog OS=Capsicum annuum OX=4072 GN=CAFP PE=2 SV=1 && PF17862:AAA+ lid domain|PF02359:Cell division protein 48 (CDC48), N-terminal domain|PF02933:Cell division protein 48 (CDC48), domain 2|PF00004:ATPase family associated with various cellular activities (AAA)	-		480.769	155.519
107779882	651.924	269.557	382.367	-112.81	black						107819607	LOC107819607	endoplasmic reticulum oxidoreductin-1-like && sp|Q9C7S7|ERO1_ARATH Endoplasmic reticulum oxidoreductin-1 OS=Arabidopsis thaliana OX=3702 GN=AERO1 PE=1 SV=1 && PF04137:Endoplasmic Reticulum Oxidoreductin 1 (ERO1)	-		270.617	155.348
107780089	648.625	267.597	381.028	-113.431	black						107824376	LOC107824376	uncharacterized LOC107824376 && - && -	-		350.682	155.337
107763848	648.031	240.707	407.324	-166.617	black						107777325	LOC107777325	UDP-glycosyltransferase 92A1-like%2C transcript variant X1 && sp|Q9LXV0|U92A1_ARATH UDP-glycosyltransferase 92A1 OS=Arabidopsis thaliana OX=3702 GN=UGT92A1 PE=2 SV=1 && PF00201:UDP-glucoronosyl and UDP-glucosyl transferase	-		1120.51	155.053
107781043	643.546	187.487	456.059	-268.571	black						107760858	LOC107760858	uncharacterized LOC107760858 && sp|P22241|DRPD_CRAPL Desiccation-related protein PCC27-45 OS=Craterostigma plantagineum OX=4153 PE=2 SV=1 && PF03168:Late embryogenesis abundant protein	-		1679.39	155.012
107824684	639.159	226.362	412.797	-186.435	black						107796710	LOC107796710	BI1-like protein && sp|Q9SA63|LFG4_ARATH Protein LIFEGUARD 4 OS=Arabidopsis thaliana OX=3702 GN=LFG4 PE=2 SV=1 && PF01027:Inhibitor of apoptosis-promoting Bax1	-		236.707	154.181
107818764	636.311	254.98	381.331	-126.351	black						107828397	LOC107828397	- && sp|Q9ZPH2|GRS17_ARATH Monothiol glutaredoxin-S17 OS=Arabidopsis thaliana OX=3702 GN=GRXS17 PE=1 SV=1 && PF00462:Glutaredoxin	-		625.069	153.799
novel.1931	635.785	67.09	568.695	-501.605	black						107783476	LOC107783476	protein CWC15 homolog && sp|Q0VFP5|CWC15_XENTR Protein CWC15 homolog OS=Xenopus tropicalis OX=8364 GN=cwc15 PE=2 SV=1 && PF04889:Cwf15/Cwc15 cell cycle control protein	-		420.228	153.351
107803316	630.836	187.876	442.96	-255.084	black						107798176	LOC107798176	BTB/POZ and MATH domain-containing protein 2-like%2C transcript variant X2 && sp|Q9M8J9|BPM2_ARATH BTB/POZ and MATH domain-containing protein 2 OS=Arabidopsis thaliana OX=3702 GN=BPM2 PE=1 SV=1 && PF00651:BTB/POZ domain	TRAF		1052.98	153.337
107808808	630.78	174.527	456.253	-281.726	black						107763527	LOC107763527	chaperone protein ClpB1 && sp|P42730|CLPB1_ARATH Chaperone protein ClpB1 OS=Arabidopsis thaliana OX=3702 GN=CLPB1 PE=1 SV=2 && PF10431:C-terminal, D2-small domain, of ClpB protein|PF07724:AAA domain (Cdc48 subfamily)|PF02861:Clp amino terminal domain, pathogenicity island component|PF17871:AAA lid domain|PF00004:ATPase family associated with various cellular activities (AAA)	-		234.594	152.903
107793789	630.705	135.444	495.261	-359.818	black						107801918	LOC107801918	succinate dehydrogenase [ubiquinone] iron-sulfur subunit 2%2C mitochondrial-like && sp|Q8LB02|SDHB2_ARATH Succinate dehydrogenase [ubiquinone] iron-sulfur subunit 2, mitochondrial OS=Arabidopsis thaliana OX=3702 GN=SDH2-2 PE=1 SV=2 && -	-		1400.56	152.887
107790120	630.46	312.389	318.071	-5.68219	black						107807048	LOC107807048	DEAD-box ATP-dependent RNA helicase 24-like%2C transcript variant X1 && sp|O22907|RH24_ARATH DEAD-box ATP-dependent RNA helicase 24 OS=Arabidopsis thaliana OX=3702 GN=RH24 PE=1 SV=2 && PF00270:DEAD/DEAH box helicase|PF00271:Helicase conserved C-terminal domain	-		336.65	152.859
107764733	629.251	183.347	445.905	-262.558	black						107760226	LOC107760226	cysteine proteinase 15A-like && sp|Q9SUL1|RD19C_ARATH Probable cysteine protease RD19C OS=Arabidopsis thaliana OX=3702 GN=RD19C PE=2 SV=1 && PF08246:Cathepsin propeptide inhibitor domain (I29)|PF00112:Papain family cysteine protease	-		1855.84	152.691
107819992	629.149	87.5493	541.6	-454.05	black						107786291	LOC107786291	mitochondrial fission protein ELM1-like && sp|Q93YN4|ELM1_ARATH Mitochondrial fission protein ELM1 OS=Arabidopsis thaliana OX=3702 GN=ELM1 PE=1 SV=1 && PF06258:Mitochondrial fission ELM1	-		336.241	152.365
107780480	628.507	89.7375	538.77	-449.032	black						107771130	LOC107771130	uncharacterized protein At2g34160-like%2C transcript variant X1 && sp|O22969|Y2416_ARATH Uncharacterized protein At2g34160 OS=Arabidopsis thaliana OX=3702 GN=At2g34160 PE=1 SV=1 && PF01918:Alba	-		762.816	151.558
107761004	628.368	271.658	356.711	-85.053	black						107827320	LOC107827320	metacaspase-4-like && sp|O64517|MCA4_ARATH Metacaspase-4 OS=Arabidopsis thaliana OX=3702 GN=AMC4 PE=1 SV=1 && PF00656:Caspase domain	-		758.232	151.402
107764375	627.418	210.305	417.113	-206.809	black						107769864	LOC107769864	uncharacterized LOC107769864 && - && -	-		412.786	151.141
107818247	627.114	67.3007	559.813	-492.512	black						107764041	LOC107764041	ACT domain-containing protein ACR9-like%2C transcript variant X1 && sp|O80644|ACR9_ARATH ACT domain-containing protein ACR9 OS=Arabidopsis thaliana OX=3702 GN=ACR9 PE=2 SV=1 && -	-		306.208	151.064
107769474	626.124	210.572	415.552	-204.98	black						107774320	LOC107774320	AT-hook motif nuclear-localized protein 17-like && sp|Q9LTA2|AHL17_ARATH AT-hook motif nuclear-localized protein 17 OS=Arabidopsis thaliana OX=3702 GN=AHL17 PE=2 SV=1 && PF03479:Plants and Prokaryotes Conserved (PCC) domain	-		249.87	151.042
107808467	625.235	184.551	440.684	-256.133	black						107786972	LOC107786972	uncharacterized LOC107786972 && sp|P36163|OMA1_YEAST Mitochondrial metalloendopeptidase OMA1 OS=Saccharomyces cerevisiae (strain ATCC 204508 / S288c) OX=559292 GN=OMA1 PE=1 SV=2 && PF01435:Peptidase family M48	-		294.795	150.844
107828397	625.069	153.799	471.27	-317.472	black						107773450	LOC107773450	multiple inositol polyphosphate phosphatase 1-like && sp|Q54ND5|MINP1_DICDI Multiple inositol polyphosphate phosphatase 1 OS=Dictyostelium discoideum OX=44689 GN=mipp1 PE=1 SV=1 && PF00328:Histidine phosphatase superfamily (branch 2)	-		314.341	150.755
107781571	624.356	69.7807	554.575	-484.794	black						107804352	LOC107804352	diacylglycerol kinase 1-like && sp|Q39017|DGK1_ARATH Diacylglycerol kinase 1 OS=Arabidopsis thaliana OX=3702 GN=DGK1 PE=1 SV=2 && PF00609:Diacylglycerol kinase accessory domain|PF00781:Diacylglycerol kinase catalytic domain|PF00130:Phorbol esters/diacylglycerol binding domain (C1 domain)	-		232.86	150.691
novel.2730	624.155	56.114	568.041	-511.927	black						107827001	LOC107827001	probable metal-nicotianamine transporter YSL7%2C transcript variant X1 && sp|Q9SHY2|YSL7_ARATH Probable metal-nicotianamine transporter YSL7 OS=Arabidopsis thaliana OX=3702 GN=YSL7 PE=2 SV=1 && PF03169:OPT oligopeptide transporter protein	-		314.866	150.474
107783061	623.507	141.217	482.29	-341.072	black						107774739	LOC107774739	uncharacterized LOC107774739%2C transcript variant X1 && - && -	-		1222.82	150.293
107829991	623.085	85.7885	537.297	-451.508	black						107815618	LOC107815618	putative clathrin assembly protein At2g25430%2C transcript variant X3 && sp|Q8S9J8|CAP1_ARATH Probable clathrin assembly protein At4g32285 OS=Arabidopsis thaliana OX=3702 GN=At4g32285 PE=1 SV=2 && PF07651:ANTH domain	-		2044.5	149.994
107823752	621.648	131.386	490.262	-358.877	black						107779175	LOC107779175	protein SUPPRESSOR OF K(+) TRANSPORT GROWTH DEFECT 1-like%2C transcript variant X2 && sp|Q9ZNT0|VPS4_ARATH Protein SUPPRESSOR OF K(+) TRANSPORT GROWTH DEFECT 1 OS=Arabidopsis thaliana OX=3702 GN=SKD1 PE=1 SV=1 && PF09336:Vps4 C terminal oligomerisation domain|PF00004:ATPase family associated with various cellular activities (AAA)	-		1485.47	149.869
107807691	620.921	193.56	427.36	-233.8	black						107763991	LOC107763991	uncharacterized LOC107763991 && sp|Q66LG9|CENPC_ARATH Centromere protein C OS=Arabidopsis thaliana OX=3702 GN=CENPC PE=2 SV=1 && -	-		930.999	149.854
107829212	620.897	183.389	437.509	-254.12	black						107809473	LOC107809473	uncharacterized LOC107809473 && - && -	-		449.452	149.75
107828327	620.061	274.874	345.186	-70.3123	black						107793193	LOC107793193	DNA polymerase beta-like%2C transcript variant X1 && sp|Q9FNY4|DPOLL_ARATH DNA polymerase lambda OS=Arabidopsis thaliana OX=3702 GN=POLL PE=1 SV=1 && PF14791:DNA polymerase beta thumb|PF14716:Helix-hairpin-helix domain|PF14792:DNA polymerase beta palm|PF10391:Fingers domain of DNA polymerase lambda	-		781.014	149.743
107803144	619.087	257.738	361.348	-103.61	black						107773726	LOC107773726	vacuolar-sorting receptor 2-like && sp|O22925|VSR2_ARATH Vacuolar-sorting receptor 2 OS=Arabidopsis thaliana OX=3702 GN=VSR2 PE=2 SV=1 && -	-		495.28	149.375
107779587	616.258	33.3403	582.918	-549.578	black						107808380	LOC107808380	splicing factor 3B subunit 2-like && sp|Q13435|SF3B2_HUMAN Splicing factor 3B subunit 2 OS=Homo sapiens OX=9606 GN=SF3B2 PE=1 SV=2 && PF04037:Domain of unknown function (DUF382)|PF04046:PSP	-		388.632	148.858
107806737	616.133	121.963	494.17	-372.207	black						107764801	LOC107764801	tubulin-folding cofactor D-like%2C transcript variant X1 && sp|Q8L5R3|TBCD_ARATH Tubulin-folding cofactor D OS=Arabidopsis thaliana OX=3702 GN=TFCD PE=2 SV=1 && PF12612:Tubulin folding cofactor D C terminal	-		451.781	148.809
107770939	615.707	63.984	551.723	-487.739	black						107796993	LOC107796993	splicing factor 3A subunit 3-like%2C transcript variant X1 && sp|Q9FG01|ATO_ARATH Splicing factor SF3a60 homolog OS=Arabidopsis thaliana OX=3702 GN=ATO PE=1 SV=1 && PF13297:Telomere stability C-terminal|PF16837:Pre-mRNA-splicing factor SF3A3, of SF3a complex, Prp9|PF12108:Splicing factor SF3a60 binding domain|PF11931:Domain of unknown function (DUF3449)	-		1114.6	148.486
novel.3829	614.716	299.849	314.867	-15.0176	black						107793634	LOC107793634	DNA repair protein RadA-like%2C transcript variant X1 && sp|Q92F42|RADA_LISIN DNA repair protein RadA OS=Listeria innocua serovar 6a (strain ATCC BAA-680 / CLIP 11262) OX=272626 GN=radA PE=3 SV=1 && PF13481:AAA domain|PF18073:Rubredoxin metal binding domain|PF13541:Subunit ChlI of Mg-chelatase	-		1287.13	148.254
107775429	613.034	51.8125	561.221	-509.409	black						107828536	LOC107828536	uncharacterized LOC107828536%2C transcript variant X1 && - && -	-		254.814	148.223
107769473	612.719	112.029	500.689	-388.66	black						107792719	LOC107792719	uncharacterized LOC107792719 && - && -	-		328.668	147.816
107774714	612.026	186.769	425.257	-238.488	black						107763770	LOC107763770	translation initiation factor IF-2-like && sp|B8EIA7|IF2_METSB Translation initiation factor IF-2 OS=Methylocella silvestris (strain DSM 15510 / CIP 108128 / LMG 27833 / NCIMB 13906 / BL2) OX=395965 GN=infB PE=3 SV=1 && PF00009:Elongation factor Tu GTP binding domain|PF11987:Translation-initiation factor 2	-		1292.01	147.678
107821369	610.001	178.364	431.637	-253.273	black						107760590	LOC107760590	NADH dehydrogenase [ubiquinone] iron-sulfur protein 8%2C mitochondrial-like && sp|P80269|NDUS8_SOLTU NADH dehydrogenase [ubiquinone] iron-sulfur protein 8, mitochondrial OS=Solanum tuberosum OX=4113 PE=1 SV=2 && PF12838:4Fe-4S dicluster domain	-		321.149	147.238
107788242	609.786	191.886	417.9	-226.014	black						107775372	LOC107775372	chaperonin 60 subunit alpha 2%2C chloroplastic-like && sp|Q56XV8|CPNA2_ARATH Chaperonin 60 subunit alpha 2, chloroplastic OS=Arabidopsis thaliana OX=3702 GN=CPN60A2 PE=2 SV=1 && -	-		785.964	146.699
107760034	609.285	109.025	500.26	-391.235	black						107782595	LOC107782595	E3 ubiquitin-protein ligase At3g02290-like%2C transcript variant X3 && sp|Q2HIJ8|RHB1A_ARATH Probable E3 ubiquitin-protein ligase RHB1A OS=Arabidopsis thaliana OX=3702 GN=RHB1A PE=2 SV=1 && PF12678:RING-H2 zinc finger domain	-		338.097	146.658
107758921	609.269	222.239	387.03	-164.791	black						107804618	LOC107804618	protein transport protein Sec61 subunit beta-like && sp|P38389|SC61B_ARATH Protein transport protein Sec61 subunit beta OS=Arabidopsis thaliana OX=3702 GN=At2g45070 PE=1 SV=1 && -	-		235.208	146.005
107819130	608.351	98.7601	509.591	-410.831	black						107764097	LOC107764097	uncharacterized LOC107764097%2C transcript variant X1 && - && PF07534:TLD	-		837.766	145.928
107805881	607.771	89.9912	517.78	-427.789	black						107808489	LOC107808489	protein SYM1-like && sp|Q2KIY1|PXMP2_BOVIN Peroxisomal membrane protein 2 OS=Bos taurus OX=9913 GN=PXMP2 PE=2 SV=3 && PF04117:Mpv17 / PMP22 family	-		459.026	145.741
107779952	604.317	61.4074	542.909	-481.502	black						107808726	LOC107808726	mitochondrial inner membrane protein OXA1-like && sp|Q42191|OXA1_ARATH Mitochondrial inner membrane protein OXA1 OS=Arabidopsis thaliana OX=3702 GN=OXA1 PE=2 SV=2 && PF02096:60Kd inner membrane protein	-		1465.7	144.81
novel.2366	602.926	247.045	355.881	-108.836	black						107827762	LOC107827762	protein GrpE-like%2C transcript variant X1 && sp|Q9FLP3|MGE1_ARATH GrpE protein homolog 1, mitochondrial OS=Arabidopsis thaliana OX=3702 GN=Mge1 PE=2 SV=1 && PF01025:GrpE	-		909.821	144.471
107794619	601.485	102.656	498.829	-396.173	black						107805773	LOC107805773	glucan endo-1%2C3-beta-glucosidase 6-like && sp|Q93Z08|E136_ARATH Glucan endo-1,3-beta-glucosidase 6 OS=Arabidopsis thaliana OX=3702 GN=At5g58090 PE=2 SV=2 && PF07983:X8 domain|PF00332:Glycosyl hydrolases family 17	-		1861.54	144.182
107791475	601.033	76.9788	524.054	-447.075	black						107804881	LOC107804881	mitochondrial inner membrane protein OXA1-like%2C transcript variant X1 && sp|Q42191|OXA1_ARATH Mitochondrial inner membrane protein OXA1 OS=Arabidopsis thaliana OX=3702 GN=OXA1 PE=2 SV=2 && PF02096:60Kd inner membrane protein	-		2014.64	144.141
107798453	600.318	102.018	498.299	-396.281	black						107816107	LOC107816107	mannosyl-oligosaccharide 1%2C2-alpha-mannosidase MNS1-like && sp|Q9C512|MNS1_ARATH Mannosyl-oligosaccharide 1,2-alpha-mannosidase MNS1 OS=Arabidopsis thaliana OX=3702 GN=MNS1 PE=1 SV=1 && PF01532:Glycosyl hydrolase family 47	-		1035.62	143.558
107810150	600.015	117.599	482.417	-364.818	black						107810945	LOC107810945	protein HEAT-STRESS-ASSOCIATED 32-like && sp|Q8GWL1|HSA32_ARATH Protein HEAT-STRESS-ASSOCIATED 32 OS=Arabidopsis thaliana OX=3702 GN=HSA32 PE=2 SV=1 && PF02679:(2R)-phospho-3-sulfolactate synthase (ComA)	-		272.242	142.72
107777480	599.081	164.729	434.352	-269.623	black						107801146	LOC107801146	ferritin-1%2C chloroplastic-like && sp|Q8RX97|FRI1_TOBAC Ferritin-1, chloroplastic OS=Nicotiana tabacum OX=4097 GN=FER1 PE=2 SV=1 && PF00210:Ferritin-like domain	-		699.486	142.567
107826846	598.023	288.119	309.904	-21.7845	black						107781433	LOC107781433	uncharacterized LOC107781433 && - && -	-		248.181	142.564
107796591	597.44	131.173	466.267	-335.094	black						107830901	LOC107830901	E3 ubiquitin-protein ligase UHRF1-like%2C transcript variant X1 && - && PF13923:Zinc finger, C3HC4 type (RING finger)	-		792.161	142.413
107805979	592.801	92.6022	500.199	-407.597	black						107801870	LOC107801870	phosphoinositide phosphatase SAC1 && sp|Q7XZU3|SAC1_ARATH Phosphatidylinositol-3-phosphatase SAC1 OS=Arabidopsis thaliana OX=3702 GN=SAC1 PE=1 SV=1 && PF02383:SacI homology domain	-		1131.2	141.979
107791938	591.001	216.168	374.833	-158.665	black						107811839	LOC107811839	Golgi to ER traffic protein 4 homolog && sp|Q6GKV1|GET4_ARATH Protein GET4 OS=Arabidopsis thaliana OX=3702 GN=MDC12.19 PE=1 SV=1 && PF04190:Protein of unknown function (DUF410)	-		967.723	141.781
107831485	588.334	105.322	483.012	-377.69	black						107832840	LOC107832840	glycine-rich protein 2 && sp|P27484|GRP2_NICSY Glycine-rich protein 2 OS=Nicotiana sylvestris OX=4096 GN=GRP-2 PE=2 SV=1 && PF00313:'Cold-shock' DNA-binding domain	CSD		674.098	141.765
107827218	583.567	220.901	362.666	-141.765	black						107795535	LOC107795535	uncharacterized LOC107795535 && - && -	-		235.353	141.579
107765281	583.333	43.342	539.991	-496.649	black						107783061	LOC107783061	uncharacterized protein At5g49945-like && sp|Q94CC0|Y5994_ARATH Uncharacterized protein At5g49945 OS=Arabidopsis thaliana OX=3702 GN=At5g49945 PE=2 SV=1 && PF07946:Protein of unknown function (DUF1682)	-		623.507	141.217
novel.3507	581.984	63.1458	518.838	-455.692	black						107766611	LOC107766611	uncharacterized LOC107766611 && - && -	-		234.942	141.217
107815559	578.834	117.735	461.099	-343.364	black						107823953	LOC107823953	ras-related protein Rab7 && sp|Q41640|RAB7_VIGAC Ras-related protein Rab7 OS=Vigna aconitifolia OX=3918 PE=2 SV=1 && PF00071:Ras family	-		1102.25	140.902
107818673	578.682	66.8985	511.784	-444.885	black						107803567	LOC107803567	superoxide dismutase [Mn]%2C mitochondrial-like && sp|O49066|SODM_CAPAN Superoxide dismutase [Mn], mitochondrial OS=Capsicum annuum OX=4072 GN=SODA PE=2 SV=1 && PF00081:Iron/manganese superoxide dismutases, alpha-hairpin domain|PF02777:Iron/manganese superoxide dismutases, C-terminal domain	-		1049.76	140.648
107793270	576.16	86.7516	489.409	-402.657	black						107781719	LOC107781719	shaggy-related protein kinase NtK-1-like%2C transcript variant X1 && sp|Q40518|MSK1_TOBAC Shaggy-related protein kinase NtK-1 OS=Nicotiana tabacum OX=4097 GN=NTK-1 PE=2 SV=1 && PF00069:Protein kinase domain	-		1085.28	140.302
107793197	575.035	96.933	478.102	-381.169	black						107771274	LOC107771274	RRP15-like protein%2C transcript variant X1 && - && PF07890:Rrp15p	-		1496.19	139.925
107781907	571.892	80.7699	491.122	-410.352	black						107773108	LOC107773108	probable galactinol--sucrose galactosyltransferase 6 && sp|Q8RX87|RFS6_ARATH Probable galactinol--sucrose galactosyltransferase 6 OS=Arabidopsis thaliana OX=3702 GN=RFS6 PE=2 SV=2 && PF05691:Raffinose synthase or seed imbibition protein Sip1	-		493.222	139.639
107804409	570.93	84.6211	486.309	-401.688	black						107828773	LOC107828773	LEC14B homolog && sp|O24467|LE14B_PRUAR LEC14B homolog OS=Prunus armeniaca OX=36596 PE=2 SV=1 && -	-		684.504	139.44
107786060	570.809	66.4045	504.405	-438	black						107761397	LOC107761397	guanine nucleotide-binding protein-like NSN1 && sp|Q9M8Z5|NSN1_ARATH Guanine nucleotide-binding protein-like NSN1 OS=Arabidopsis thaliana OX=3702 GN=NSN1 PE=1 SV=1 && PF01926:50S ribosome-binding GTPase|PF08701:GNL3L/Grn1 putative GTPase	-		858.69	139.003
107806720	570.263	95.6756	474.587	-378.912	black						107792054	LOC107792054	cell division cycle protein 48 homolog && sp|Q96372|CDC48_CAPAN Cell division cycle protein 48 homolog OS=Capsicum annuum OX=4072 GN=CAFP PE=2 SV=1 && PF00004:ATPase family associated with various cellular activities (AAA)|PF17862:AAA+ lid domain|PF02359:Cell division protein 48 (CDC48), N-terminal domain|PF02933:Cell division protein 48 (CDC48), domain 2	-		524.528	138.984
107774915	566.819	64.6519	502.167	-437.515	black						107794632	LOC107794632	transcription factor GTE12-like && sp|Q9LK27|GTE8_ARATH Transcription factor GTE8 OS=Arabidopsis thaliana OX=3702 GN=GTE8 PE=2 SV=2 && PF00439:Bromodomain	-		927.785	138.581
107774475	566.354	116.645	449.709	-333.064	black						107816033	LOC107816033	translation initiation factor eIF-2B subunit delta-like && sp|P41111|EI2BD_RABIT Translation initiation factor eIF-2B subunit delta OS=Oryctolagus cuniculus OX=9986 GN=EIF2B4 PE=2 SV=2 && PF01008:Initiation factor 2 subunit family	-		1194.13	138.46
107796639	565.651	77.1351	488.516	-411.381	black						107802240	LOC107802240	uncharacterized LOC107802240 && sp|Q9LFE0|DOT2_ARATH SART-1 family protein DOT2 OS=Arabidopsis thaliana OX=3702 GN=DOT2 PE=1 SV=1 && -	-		400.414	138.272
107766656	563.814	270.658	293.156	-22.4983	black						107813713	LOC107813713	39S ribosomal protein L46%2C mitochondrial-like && - && -	-		1171.13	137.737
107823321	561.523	193.948	367.575	-173.627	black						107825304	LOC107825304	potassium transporter 2-like%2C transcript variant X1 && sp|O22881|POT2_ARATH Potassium transporter 2 OS=Arabidopsis thaliana OX=3702 GN=POT2 PE=1 SV=2 && PF02705:K+ potassium transporter	-		1302.75	137.619
107815473	560.811	155.738	405.073	-249.335	black						107797866	LOC107797866	uncharacterized LOC107797866 && - && PF10181:GPI-GlcNAc transferase complex, PIG-H component	-		529.388	137.093
107814856	558.415	100.334	458.08	-357.746	black						novel.757	-	- && - && -	-		1046.65	136.833
107787819	557.289	237.032	320.258	-83.2257	black						107817345	LOC107817345	mitochondrial import inner membrane translocase subunit TIM50-like && sp|Q8VYE2|TIM50_ARATH Mitochondrial import inner membrane translocase subunit TIM50 OS=Arabidopsis thaliana OX=3702 GN=TIM50 PE=1 SV=1 && PF03031:NLI interacting factor-like phosphatase	-		961.602	136.594
107760151	556.624	249.738	306.886	-57.1477	black						107780510	LOC107780510	protein DETOXIFICATION 45%2C chloroplastic-like%2C transcript variant X1 && sp|Q9SVE7|DTX45_ARATH Protein DETOXIFICATION 45, chloroplastic OS=Arabidopsis thaliana OX=3702 GN=DTX45 PE=2 SV=2 && PF01554:MatE	-		543.705	136.238
107809414	553.471	130.471	423	-292.529	black						107784357	LOC107784357	diacylglycerol O-acyltransferase 1-like && sp|A0A161IUT7|DGAT1_CORAE Diacylglycerol O-acyltransferase 1 OS=Corylus americana OX=78632 GN=DGAT1 PE=1 SV=1 && PF03062:MBOAT, membrane-bound O-acyltransferase family	-		855.66	135.615
107794987	551.398	193.547	357.851	-164.304	black						107793789	LOC107793789	protein kish-like && sp|Q9VWH8|KISH_DROME Protein kish OS=Drosophila melanogaster OX=7227 GN=ksh PE=3 SV=2 && -	-		630.705	135.444
107762203	548.865	62.2594	486.605	-424.346	black						107776480	LOC107776480	uncharacterized LOC107776480 && - && -	-		822.088	135.441
107804135	548.373	281.513	266.859	14.6539	black						107784822	LOC107784822	uncharacterized LOC107784822 && - && -	-		1125.48	134.894
107780510	543.705	136.238	407.467	-271.229	black						107760261	LOC107760261	uncharacterized LOC107760261%2C transcript variant X1 && - && -	-		743.412	133.906
107797194	543.001	115.979	427.022	-311.043	black						107761878	LOC107761878	putative ER lumen protein-retaining receptor C28H8.4 && sp|Q8VWI1|ERD2B_ARATH ER lumen protein-retaining receptor B OS=Arabidopsis thaliana OX=3702 GN=ERD2B PE=1 SV=1 && PF00810:ER lumen protein retaining receptor	-		266.454	133.598
107790558	540.394	76.044	464.35	-388.306	black						107774634	LOC107774634	proteasome assembly chaperone 4-like && - && PF16093:Proteasome assembly chaperone 4	-		893.864	133.479
107830438	540.052	133.012	407.04	-274.028	black						107793987	LOC107793987	katanin p80 WD40 repeat-containing subunit B1 homolog%2C transcript variant X1 && sp|F4KB17|KTN83_ARATH Katanin p80 WD40 repeat-containing subunit B1 homolog KTN80.3 OS=Arabidopsis thaliana OX=3702 GN=KTN80.3 PE=1 SV=1 && PF13925:con80 domain of Katanin|PF00400:WD domain, G-beta repeat	-		1348.51	133.447
107830436	539.904	123.437	416.467	-293.03	black						107778181	LOC107778181	uncharacterized LOC107778181 && - && -	-		373.241	133.383
107779525	538.306	211.748	326.558	-114.81	black						107792447	LOC107792447	transcription factor 25-like && sp|Q9BQ70|TCF25_HUMAN Transcription factor 25 OS=Homo sapiens OX=9606 GN=TCF25 PE=1 SV=1 && PF04910:Transcriptional repressor TCF25	-		425.739	133.364
107819313	537.643	87.2865	450.357	-363.07	black						107790707	LOC107790707	uncharacterized LOC107790707 && - && PF03468:XS domain	-		455.304	133.228
novel.318	537.559	75.3247	462.235	-386.91	black						107830438	LOC107830438	cell division control protein 48 homolog C-like && sp|Q9SS94|CD48C_ARATH Cell division control protein 48 homolog C OS=Arabidopsis thaliana OX=3702 GN=CDC48C PE=2 SV=2 && PF17862:AAA+ lid domain|PF00004:ATPase family associated with various cellular activities (AAA)	-		540.052	133.012
107826677	535.857	216.205	319.652	-103.448	black						107787377	LOC107787377	plasminogen activator inhibitor 1 RNA-binding protein-like && sp|O23523|RGGA_ARATH RGG repeats nuclear RNA binding protein A OS=Arabidopsis thaliana OX=3702 GN=RGGA PE=1 SV=1 && PF09598:Stm1|PF04774:Hyaluronan / mRNA binding family	-		1331.18	132.999
107788803	535.424	222.16	313.265	-91.1047	black						107808092	LOC107808092	uncharacterized LOC107808092%2C transcript variant X1 && - && PF09446:VMA21-like domain	-		1668.75	132.929
107786142	535.037	90.0642	444.973	-354.908	black						107831061	LOC107831061	transcription factor GTE11-like && - && -	-		921.303	132.893
107794156	534.369	75.5374	458.832	-383.294	black						107826944	LOC107826944	uncharacterized LOC107826944 && - && -	-		470.121	132.719
107774718	534.243	201.264	332.979	-131.715	black						107770876	LOC107770876	BI1-like protein && sp|Q94A20|LFG5_ARATH BI1-like protein OS=Arabidopsis thaliana OX=3702 GN=LFG5 PE=2 SV=1 && PF01027:Inhibitor of apoptosis-promoting Bax1	-		1724.22	132.655
107800160	534.159	99.8464	434.313	-334.467	black						107761860	LOC107761860	- && sp|Q8TB72|PUM2_HUMAN Pumilio homolog 2 OS=Homo sapiens OX=9606 GN=PUM2 PE=1 SV=2 && PF07990:Nucleic acid binding protein NABP	-		1323.71	132.509
107790251	532.8	101.59	431.211	-329.621	black						107768444	LOC107768444	putative SOS response-associated peptidase YoqW && sp|Q6P7N4|HMCES_XENTR Abasic site processing protein HMCES OS=Xenopus tropicalis OX=8364 GN=hmces PE=2 SV=1 && PF02586:SOS response associated peptidase (SRAP)	-		738.203	132.27
107795694	530.687	91.8132	438.874	-347.061	black						107776314	LOC107776314	uncharacterized LOC107776314%2C transcript variant X3 && - && -	-		277.003	131.917
107789251	530.589	87.1352	443.454	-356.319	black						107815926	LOC107815926	uncharacterized LOC107815926%2C transcript variant X2 && - && -	-		1039.31	131.554
107828015	530.578	232.937	297.641	-64.7038	black						107823752	LOC107823752	SNF1-related protein kinase regulatory subunit gamma-1-like && sp|Q8LBB2|KING1_ARATH SNF1-related protein kinase regulatory subunit gamma-1 OS=Arabidopsis thaliana OX=3702 GN=KING1 PE=1 SV=2 && PF00571:CBS domain	-		621.648	131.386
107826215	529.68	114.652	415.028	-300.376	black						107802081	LOC107802081	uncharacterized LOC107802081 && - && -	-		253.775	131.336
107797866	529.388	137.093	392.295	-255.202	black						novel.1163	-	- && - && -	-		324.796	131.292
107772673	529.344	70.9145	458.43	-387.515	black						107801470	LOC107801470	ferredoxin%2C root R-B2-like%2C transcript variant X1 && sp|Q9ZQG8|FER3_ARATH Ferredoxin-3, chloroplastic OS=Arabidopsis thaliana OX=3702 GN=FD3 PE=1 SV=1 && PF00111:2Fe-2S iron-sulfur cluster binding domain	-		400.725	131.222
107796727	528.99	88.2704	440.719	-352.449	black						107796591	LOC107796591	phosphoglucomutase%2C transcript variant X1 && sp|B0RVK5|XANA_XANCB Phosphohexose mutases OS=Xanthomonas campestris pv. campestris (strain B100) OX=509169 GN=xanA PE=3 SV=1 && PF02878:Phosphoglucomutase/phosphomannomutase, alpha/beta/alpha domain I|PF02880:Phosphoglucomutase/phosphomannomutase, alpha/beta/alpha domain III|PF02879:Phosphoglucomutase/phosphomannomutase, alpha/beta/alpha domain II	-		597.44	131.173
107817733	528.19	101.434	426.756	-325.322	black						107814656	LOC107814656	universal stress protein A-like protein%2C transcript variant X1 && sp|Q8VYN9|PHO32_ARATH Universal stress protein PHOS32 OS=Arabidopsis thaliana OX=3702 GN=PHOS32 PE=1 SV=1 && PF00582:Universal stress protein family	-		259.721	131.161
107788514	528.072	71.6693	456.403	-384.734	black						107759095	LOC107759095	PITH domain-containing protein 1-like && sp|Q54Z24|PITH1_DICDI PITH domain-containing protein 1 OS=Dictyostelium discoideum OX=44689 GN=DDB_G0277951 PE=3 SV=1 && PF06201:PITH domain	-		734.251	131.029
107806345	527.636	126.568	401.069	-274.501	black						107828206	LOC107828206	dynamin-related protein 3B-like%2C transcript variant X1 && sp|Q8S944|DRP3A_ARATH Dynamin-related protein 3A OS=Arabidopsis thaliana OX=3702 GN=DRP3A PE=1 SV=2 && PF00350:Dynamin family|PF02212:Dynamin GTPase effector domain|PF01031:Dynamin central region	-		1201.49	130.828
107762632	526.609	76.8575	449.751	-372.894	black						107779055	LOC107779055	universal stress protein A-like protein && sp|Q8LGG8|USPAL_ARATH Universal stress protein A-like protein OS=Arabidopsis thaliana OX=3702 GN=At3g01520 PE=1 SV=2 && PF00582:Universal stress protein family	-		311.784	130.714
107782228	526.528	88.8436	437.685	-348.841	black						107816072	LOC107816072	uncharacterized LOC107816072 && - && -	-		791.014	130.672
107831467	525.314	68.4122	456.902	-388.49	black						107809414	LOC107809414	26S protease regulatory subunit 6B homolog%2C transcript variant X1 && sp|P54778|PRS6B_SOLTU 26S proteasome regulatory subunit 6B homolog OS=Solanum tuberosum OX=4113 PE=2 SV=1 && PF16450:Proteasomal ATPase OB C-terminal domain|PF00004:ATPase family associated with various cellular activities (AAA)|PF17862:AAA+ lid domain	-		553.471	130.471
107792054	524.528	138.984	385.544	-246.56	black						107815563	LOC107815563	E3 ubiquitin-protein ligase AIP2-like && sp|Q8RXD3|AIP2_ARATH E3 ubiquitin-protein ligase AIP2 OS=Arabidopsis thaliana OX=3702 GN=AIP2 PE=1 SV=1 && PF13639:Ring finger domain	-		434.589	130.404
107805860	523.329	234.245	289.084	-54.8389	black						107811377	LOC107811377	putative SMARCAL1-like protein && sp|Q8MNV7|SMAL1_CAEEL SWI/SNF-related matrix-associated actin-dependent regulator of chromatin subfamily A-like protein 1 homolog OS=Caenorhabditis elegans OX=6239 GN=smrc-1 PE=3 SV=1 && PF00271:Helicase conserved C-terminal domain	-		862.739	130.347
107825354	522.625	81.1639	441.461	-360.297	black						107791500	LOC107791500	ubiquitin-like domain-containing CTD phosphatase && sp|Q8W3M6|UBCP_ARATH Ubiquitin-like domain-containing CTD phosphatase OS=Arabidopsis thaliana OX=3702 GN=At4g06599 PE=2 SV=1 && PF03031:NLI interacting factor-like phosphatase|PF00240:Ubiquitin family	-		976.419	130.139
107771705	520.79	264.344	256.445	7.89859	black						107777513	LOC107777513	chaperone protein dnaJ A6%2C chloroplastic-like && sp|P0DO01|DJA7A_ORYSJ Chaperone protein dnaJ A7A, chloroplastic OS=Oryza sativa subsp. japonica OX=39947 GN=DJA7A PE=1 SV=1 && PF00684:DnaJ central domain|PF01556:DnaJ C terminal domain|PF00226:DnaJ domain	-		670.497	129.789
107788773	518.998	88.2936	430.704	-342.411	black						107791257	LOC107791257	26S protease regulatory subunit 6B homolog && sp|P54778|PRS6B_SOLTU 26S proteasome regulatory subunit 6B homolog OS=Solanum tuberosum OX=4113 PE=2 SV=1 && PF16450:Proteasomal ATPase OB C-terminal domain|PF17862:AAA+ lid domain|PF00004:ATPase family associated with various cellular activities (AAA)	-		1097.58	129.751
107825415	517.879	51.519	466.36	-414.841	black						107772726	LOC107772726	peptide methionine sulfoxide reductase A1-like && sp|Q9SEC2|MSRA_LACSA Peptide methionine sulfoxide reductase OS=Lactuca sativa OX=4236 PE=2 SV=1 && PF01625:Peptide methionine sulfoxide reductase	-		725.664	129.7
107774258	517.586	112.515	405.071	-292.556	black						107805347	LOC107805347	protein EXPORTIN 1A-like && sp|Q9SMV6|XPO1A_ARATH Protein EXPORTIN 1A OS=Arabidopsis thaliana OX=3702 GN=XPO1 PE=1 SV=1 && PF08389:Exportin 1-like protein|PF08767:CRM1 C terminal|PF18787:CRM1 / Exportin repeat 3|PF18784:CRM1 / Exportin repeat 2|PF18777:Chromosome region maintenance or exportin repeat|PF03810:Importin-beta N-terminal domain	-		453.811	128.865
107775720	516.661	223.032	293.629	-70.5968	black						107768024	LOC107768024	DNA polymerase zeta catalytic subunit-like && sp|Q766Z3|REV3_ARATH DNA polymerase zeta catalytic subunit OS=Arabidopsis thaliana OX=3702 GN=REV3 PE=2 SV=1 && -	-		657.806	128.579
107790347	516.537	78.9592	437.578	-358.619	black						107801402	LOC107801402	NADH dehydrogenase [ubiquinone] iron-sulfur protein 7%2C mitochondrial-like && sp|Q43844|NDUS7_SOLTU NADH dehydrogenase [ubiquinone] iron-sulfur protein 7, mitochondrial OS=Solanum tuberosum OX=4113 PE=2 SV=1 && -	-		226.682	128.277
107802502	516.532	275.148	241.384	33.7635	black						107792117	LOC107792117	telomere repeat-binding factor 4-like && sp|F4I7L1|TRB4_ARATH Telomere repeat-binding factor 4 OS=Arabidopsis thaliana OX=3702 GN=At1g17520 PE=2 SV=2 && PF00538:linker histone H1 and H5 family|PF00249:Myb-like DNA-binding domain	MYB-related		1112.18	128.265
107767865	515.462	229.061	286.4	-57.3389	black						novel.342	-	- && - && -	-		1043.1	127.81
107768109	514.895	89.4	425.495	-336.095	black						107794410	LOC107794410	ATG8-interacting protein 1-like%2C transcript variant X1 && sp|O82775|ATI1_ARATH ATG8-interacting protein 1 OS=Arabidopsis thaliana OX=3702 GN=ATI1 PE=1 SV=2 && -	-		373.539	127.79
107815150	513.789	290.327	223.462	66.8655	black						107784131	LOC107784131	uncharacterized protein At4g15545-like && sp|Q93W28|Y4554_ARATH Uncharacterized protein At4g15545 OS=Arabidopsis thaliana OX=3702 GN=At4g15545 PE=1 SV=1 && -	-		790.112	127.68
107764203	513.487	196.262	317.225	-120.962	black						107806042	LOC107806042	L-type lectin-domain containing receptor kinase VII.1-like && sp|Q9S9U1|LRK71_ARATH L-type lectin-domain containing receptor kinase VII.1 OS=Arabidopsis thaliana OX=3702 GN=LECRK71 PE=2 SV=1 && PF00139:Legume lectin domain|PF00069:Protein kinase domain	-		490.079	127.475
107784320	511.17	186.663	324.507	-137.844	black						107793806	LOC107793806	uncharacterized LOC107793806%2C transcript variant X1 && - && -	-		384.368	127.181
novel.1100	510.999	173.188	337.811	-164.622	black						107826739	LOC107826739	ALG-2 interacting protein X-like%2C transcript variant X1 && sp|F4HXZ1|BRO1_ARATH Vacuolar-sorting protein BRO1 OS=Arabidopsis thaliana OX=3702 GN=BRO1 PE=1 SV=1 && PF03097:BRO1-like domain|PF13949:ALIX V-shaped domain binding to HIV	-		873.107	126.817
107821085	510.047	104.712	405.335	-300.623	black						107816713	LOC107816713	protein BOBBER 1-like && sp|Q9LV09|BOB1_ARATH Protein BOBBER 1 OS=Arabidopsis thaliana OX=3702 GN=BOB1 PE=1 SV=1 && PF04969:CS domain	-		221.183	126.739
107805134	509.151	244.644	264.507	-19.8632	black						107792949	LOC107792949	angio-associated migratory cell protein-like%2C transcript variant X2 && - && PF00400:WD domain, G-beta repeat	-		1119.76	126.735
107800735	505.86	122.558	383.301	-260.743	black						107763100	LOC107763100	protein DJ-1 homolog B-like && sp|Q9MAH3|DJ1B_ARATH Protein DJ-1 homolog B OS=Arabidopsis thaliana OX=3702 GN=DJ1B PE=1 SV=1 && PF01965:DJ-1/PfpI family	-		348.549	126.629
107807996	505.248	236.514	268.735	-32.2207	black						107806345	LOC107806345	acyl-CoA-binding domain-containing protein 4-like && sp|Q9MA55|ACBP4_ARATH Acyl-CoA-binding domain-containing protein 4 OS=Arabidopsis thaliana OX=3702 GN=ACBP4 PE=1 SV=1 && PF01344:Kelch motif|PF13415:Galactose oxidase, central domain|PF13418:Galactose oxidase, central domain|PF00887:Acyl CoA binding protein	-		527.636	126.568
107782951	504.325	281.551	222.774	58.7771	black						107804966	LOC107804966	sugar transporter ERD6-like 4 && sp|Q93YP9|ERDL4_ARATH Sugar transporter ERD6-like 4 OS=Arabidopsis thaliana OX=3702 GN=At1g19450 PE=2 SV=1 && PF00083:Sugar (and other) transporter	-		1544.07	126.531
107816090	504.099	280.078	224.02	56.0581	black						107772502	LOC107772502	uncharacterized protein At2g27730%2C mitochondrial-like%2C transcript variant X1 && - && -	-		256.414	126.278
107809385	503.392	280.091	223.3	56.7908	black						107823222	LOC107823222	30-kDa cleavage and polyadenylation specificity factor 30-like%2C transcript variant X1 && sp|A9LNK9|CPSF_ARATH 30-kDa cleavage and polyadenylation specificity factor 30 OS=Arabidopsis thaliana OX=3702 GN=CPSF30 PE=1 SV=1 && PF04146:YT521-B-like domain	C3H		319.633	126.193
107764069	503.32	109.311	394.008	-284.697	black						107807321	LOC107807321	non-specific lipid-transfer protein 2-like && sp|P82353|NLTP2_PRUAR Non-specific lipid-transfer protein 2 OS=Prunus armeniaca OX=36596 PE=1 SV=1 && -	-		335.867	126.174
107778009	502.841	57.5369	445.304	-387.767	black						107764273	LOC107764273	heat shock 70 kDa protein%2C mitochondrial-like && sp|Q01899|HSP7M_PHAVU Heat shock 70 kDa protein, mitochondrial OS=Phaseolus vulgaris OX=3885 PE=2 SV=1 && PF00012:Hsp70 protein	-		211.224	126.117
107812431	501.813	286.51	215.304	71.206	black						107759692	LOC107759692	- && sp|Q9VSH4|CPSF6_DROME Cleavage and polyadenylation specificity factor subunit 6 OS=Drosophila melanogaster OX=7227 GN=Cpsf6 PE=1 SV=2 && -	-		215.055	126.065
107820443	501.612	77.583	424.029	-346.446	black						107817670	LOC107817670	staphylococcal nuclease domain-containing protein 1-like && sp|Q8VZG7|TSN1_ARATH Ribonuclease TUDOR 1 OS=Arabidopsis thaliana OX=3702 GN=TSN1 PE=1 SV=1 && PF00565:Staphylococcal nuclease homologue|PF00567:Tudor domain	-		767.119	125.775
107830546	501.322	217.957	283.365	-65.4073	black						107762120	LOC107762120	rRNA-processing protein FCF1 homolog && sp|Q32PD0|FCF1_BOVIN rRNA-processing protein FCF1 homolog OS=Bos taurus OX=9913 GN=FCF1 PE=2 SV=1 && PF04900:Fcf1	-		1316.57	125.305
107819869	496.88	82.603	414.277	-331.674	black						107831596	LOC107831596	homocysteine S-methyltransferase 2-like && sp|Q9M1W4|HMT2_ARATH Homocysteine S-methyltransferase 2 OS=Arabidopsis thaliana OX=3702 GN=HMT-2 PE=1 SV=1 && PF02574:Homocysteine S-methyltransferase	-		335.033	125.165
107816065	496.459	57.6806	438.778	-381.098	black						107813391	LOC107813391	conserved oligomeric Golgi complex subunit 1-like && sp|Q9FFF3|COG1_ARATH Conserved oligomeric Golgi complex subunit 1 OS=Arabidopsis thaliana OX=3702 GN=COG1 PE=1 SV=1 && PF08700:Vps51/Vps67	-		1108.98	125.127
107806539	496.23	181.164	315.066	-133.903	black						107778537	LOC107778537	chaperone protein dnaJ 13-like%2C transcript variant X1 && sp|Q39079|DNJ13_ARATH Chaperone protein dnaJ 13 OS=Arabidopsis thaliana OX=3702 GN=ATJ13 PE=1 SV=2 && PF00226:DnaJ domain|PF11875:Domain of unknown function (DUF3395)	-		788.364	124.908
107773726	495.28	149.375	345.905	-196.531	black						107802859	LOC107802859	probable aquaporin TIP-type RB7-18C && sp|P24422|TIP2_TOBAC Probable aquaporin TIP-type RB7-18C OS=Nicotiana tabacum OX=4097 PE=2 SV=2 && PF00230:Major intrinsic protein	-		281.564	124.818
107764180	494.044	271.546	222.497	49.0487	black						107773983	LOC107773983	inositol 2-dehydrogenase-like && sp|B5F3F4|IOLG_SALA4 Inositol 2-dehydrogenase OS=Salmonella agona (strain SL483) OX=454166 GN=iolG PE=3 SV=1 && PF01408:Oxidoreductase family, NAD-binding Rossmann fold|PF02894:Oxidoreductase family, C-terminal alpha/beta domain	-		206.879	124.715
107773108	493.222	139.639	353.583	-213.945	black						107772248	LOC107772248	calnexin homolog 1-like && sp|Q39817|CALX_SOYBN Calnexin homolog OS=Glycine max OX=3847 PE=2 SV=1 && PF00262:Calreticulin family	-		278.612	124.65
107811483	493.096	62.6958	430.4	-367.705	black						107819037	LOC107819037	tRNA wybutosine-synthesizing protein 2/3/4-like && sp|Q8W4K1|TYW23_ARATH tRNA wybutosine-synthesizing protein 2/3/4 OS=Arabidopsis thaliana OX=3702 GN=At4g04670 PE=2 SV=1 && PF02475:Met-10+ like-protein|PF01344:Kelch motif|PF02676:Methyltransferase TYW3|PF13418:Galactose oxidase, central domain	-		410.959	124.274
107791309	491.035	123.346	367.689	-244.342	black						107831502	LOC107831502	alpha-galactosidase 1-like && sp|Q9FT97|AGAL1_ARATH Alpha-galactosidase 1 OS=Arabidopsis thaliana OX=3702 GN=AGAL1 PE=2 SV=1 && PF17801:Alpha galactosidase C-terminal beta sandwich domain|PF16499:Alpha galactosidase A	-		440.449	123.824
107766012	490.938	119.028	371.91	-252.881	black						107815151	LOC107815151	probable receptor-like protein kinase At5g15080 && sp|Q9LFP7|PBL34_ARATH Serine/threonine-protein kinase PBL34 OS=Arabidopsis thaliana OX=3702 GN=PBL34 PE=1 SV=1 && PF07714:Protein tyrosine kinase	-		740.073	123.685
107762653	490.559	287.047	203.512	83.5356	black						107830606	LOC107830606	uncharacterized LOC107830606 && - && -	-		261.836	123.526
107801017	490.128	77.1522	412.976	-335.823	black						107780329	LOC107780329	translation initiation factor eIF-2B subunit alpha-like && sp|Q54I81|EI2BA_DICDI Translation initiation factor eIF-2B subunit alpha OS=Dictyostelium discoideum OX=44689 GN=eif2b1 PE=3 SV=1 && PF01008:Initiation factor 2 subunit family	-		1850.4	123.509
107806042	490.079	127.475	362.604	-235.129	black						107830436	LOC107830436	RNA polymerase II-associated protein 3-like && sp|Q9H6T3|RPAP3_HUMAN RNA polymerase II-associated protein 3 OS=Homo sapiens OX=9606 GN=RPAP3 PE=1 SV=2 && PF00515:Tetratricopeptide repeat	-		539.904	123.437
107797856	488.931	228.722	260.209	-31.4869	black						107791309	LOC107791309	signal peptide peptidase-like && sp|O81062|SIP_ARATH Signal peptide peptidase OS=Arabidopsis thaliana OX=3702 GN=SPP PE=2 SV=1 && PF04258:Signal peptide peptidase	-		491.035	123.346
107760308	487.735	65.7074	422.028	-356.32	black						107783267	LOC107783267	mitochondrial acidic protein MAM33-like%2C transcript variant X2 && - && PF02330:Mitochondrial glycoprotein	-		1162.44	123.32
107806622	487.672	285.159	202.512	82.6466	black						107766105	LOC107766105	uncharacterized LOC107766105 && - && -	-		752.103	123.072
107812082	487.332	160.315	327.017	-166.703	black						107828947	LOC107828947	pyrophosphate-energized membrane proton pump 3-like && sp|Q9FWR2|AVPX_ARATH Pyrophosphate-energized membrane proton pump 3 OS=Arabidopsis thaliana OX=3702 GN=AVPL2 PE=3 SV=1 && PF03030:Inorganic H+ pyrophosphatase	-		333.517	122.753
107818289	487.281	62.8979	424.383	-361.485	black						107767798	LOC107767798	uncharacterized LOC107767798 && - && PF07889:Protein of unknown function (DUF1664)	-		876.082	122.721
107769141	486.933	288.329	198.604	89.7243	black						107800735	LOC107800735	dihydrolipoyllysine-residue succinyltransferase component of 2-oxoglutarate dehydrogenase complex 1%2C mitochondrial-like%2C transcript variant X1 && sp|Q9FLQ4|ODO2A_ARATH Dihydrolipoyllysine-residue succinyltransferase component of 2-oxoglutarate dehydrogenase complex 1, mitochondrial OS=Arabidopsis thaliana OX=3702 GN=At5g55070 PE=1 SV=1 && PF00364:Biotin-requiring enzyme|PF00198:2-oxoacid dehy…	-		505.86	122.558
107775020	484.039	273.737	210.302	63.4352	black						107817023	LOC107817023	CBL-interacting serine/threonine-protein kinase 3-like%2C transcript variant X2 && sp|Q2V452|CIPK3_ARATH CBL-interacting serine/threonine-protein kinase 3 OS=Arabidopsis thaliana OX=3702 GN=CIPK3 PE=1 SV=2 && PF00069:Protein kinase domain|PF03822:NAF domain	-		937.201	122.498
107820024	480.769	155.519	325.251	-169.732	black						107819244	LOC107819244	putative E3 ubiquitin-protein ligase UBR7 && sp|Q8N806|UBR7_HUMAN Putative E3 ubiquitin-protein ligase UBR7 OS=Homo sapiens OX=9606 GN=UBR7 PE=1 SV=2 && PF02207:Putative zinc finger in N-recognin (UBR box)	-		403.177	122.1
novel.2795	479.241	77.2837	401.958	-324.674	black						107806737	LOC107806737	ATP-dependent RNA helicase SUV3%2C mitochondrial-like && sp|Q10D00|SUV3M_ORYSJ ATP-dependent RNA helicase SUV3, mitochondrial OS=Oryza sativa subsp. japonica OX=39947 GN=SUV3 PE=1 SV=1 && PF12513:Mitochondrial degradasome RNA helicase subunit C terminal|PF00271:Helicase conserved C-terminal domain|PF18147:Suv3 C-terminal domain 1	-		616.133	121.963
107821173	478.898	53.2883	425.61	-372.322	black						107777390	LOC107777390	uncharacterized LOC107777390 && sp|Q94CD4|GILP_ARATH GSH-induced LITAF domain protein OS=Arabidopsis thaliana OX=3702 GN=GILP PE=1 SV=1 && PF10601:LITAF-like zinc ribbon domain	-		817.735	121.855
107794924	478.007	115.026	362.981	-247.955	black						107763814	LOC107763814	protein transport protein Sec61 subunit beta-like && sp|P38389|SC61B_ARATH Protein transport protein Sec61 subunit beta OS=Arabidopsis thaliana OX=3702 GN=At2g45070 PE=1 SV=1 && PF03911:Sec61beta family	-		255.777	121.527
107822747	477.638	166.326	311.312	-144.986	black						107790443	LOC107790443	uncharacterized LOC107790443 && - && -	-		900.018	121.523
107800327	474.54	92.2475	382.293	-290.045	black						107760641	LOC107760641	F-box protein SKIP16-like && sp|Q9LND7|SKI16_ARATH F-box protein SKIP16 OS=Arabidopsis thaliana OX=3702 GN=SKIP16 PE=1 SV=1 && PF04379:ApaG domain|PF12937:F-box-like	-		273.347	120.653
novel.740	470.189	78.5637	391.625	-313.062	black						107814599	LOC107814599	mediator of RNA polymerase II transcription subunit 10b-like && sp|F4HPA7|MD10B_ARATH Mediator of RNA polymerase II transcription subunit 10b OS=Arabidopsis thaliana OX=3702 GN=MED10B PE=1 SV=1 && PF09748:Transcription factor subunit Med10 of Mediator complex	-		182.578	120.5
107826944	470.121	132.719	337.402	-204.684	black						107824087	LOC107824087	pre-mRNA-splicing factor SLU7-like && sp|A2YQU8|SLU7_ORYSI Pre-mRNA-splicing factor SLU7 OS=Oryza sativa subsp. indica OX=39946 GN=OsI_27673 PE=3 SV=2 && PF11708:Pre-mRNA splicing Prp18-interacting factor	-		408.466	120.172
107806920	470.095	96.2209	373.874	-277.653	black						107762894	LOC107762894	acyl-coenzyme A oxidase 4%2C peroxisomal%2C transcript variant X1 && sp|Q96329|ACOX4_ARATH Acyl-coenzyme A oxidase 4, peroxisomal OS=Arabidopsis thaliana OX=3702 GN=ACX4 PE=1 SV=1 && PF00441:Acyl-CoA dehydrogenase, C-terminal domain|PF02771:Acyl-CoA dehydrogenase, N-terminal domain|PF02770:Acyl-CoA dehydrogenase, middle domain	-		867.694	120.07
107804260	469.182	191.852	277.33	-85.4784	black						107767927	LOC107767927	protein HEAT-STRESS-ASSOCIATED 32-like && sp|Q8GWL1|HSA32_ARATH Protein HEAT-STRESS-ASSOCIATED 32 OS=Arabidopsis thaliana OX=3702 GN=HSA32 PE=2 SV=1 && PF02679:(2R)-phospho-3-sulfolactate synthase (ComA)	-		216.033	119.953
107770077	465.974	284.5	181.474	103.027	black						107794046	LOC107794046	uncharacterized LOC107794046 && - && PF10294:Lysine methyltransferase	-		964.913	119.939
107762115	464.062	259.354	204.708	54.6468	black						107764304	LOC107764304	RRP12-like protein && sp|Q5ZKD5|RRP12_CHICK RRP12-like protein OS=Gallus gallus OX=9031 GN=RRP12 PE=2 SV=1 && -	-		723.499	119.919
107762824	463.002	223.716	239.286	-15.5695	black						107781908	LOC107781908	5-oxoprolinase-like && sp|Q9FIZ7|OPLA_ARATH 5-oxoprolinase OS=Arabidopsis thaliana OX=3702 GN=OXP1 PE=1 SV=1 && PF01968:Hydantoinase/oxoprolinase|PF02538:Hydantoinase B/oxoprolinase|PF05378:Hydantoinase/oxoprolinase N-terminal region	-		1193.51	119.815
107811518	462.53	65.784	396.746	-330.962	black						novel.4138	-	- && - && PF00403:Heavy-metal-associated domain	-		1073.67	119.667
107824055	462.209	61.3468	400.862	-339.515	black						107816974	LOC107816974	uridine-cytidine kinase C-like%2C transcript variant X2 && sp|Q9C664|TTM2_ARATH Inorganic pyrophosphatase TTM2 OS=Arabidopsis thaliana OX=3702 GN=TTM2 PE=1 SV=1 && PF01928:CYTH domain|PF00485:Phosphoribulokinase / Uridine kinase family	-		458.058	119.525
107788779	462.137	106.406	355.731	-249.325	black						107786206	LOC107786206	F-box/kelch-repeat protein At3g23880-like && sp|Q9SU30|CPR1_ARATH F-box protein CPR1 OS=Arabidopsis thaliana OX=3702 GN=CPR1 PE=1 SV=2 && PF00646:F-box domain	-		294.489	119.182
107783002	462.093	104.72	357.373	-252.653	black						107766012	LOC107766012	probable prolyl 4-hydroxylase 4 && sp|Q8LAN3|P4H4_ARATH Probable prolyl 4-hydroxylase 4 OS=Arabidopsis thaliana OX=3702 GN=P4H4 PE=2 SV=1 && PF13640:2OG-Fe(II) oxygenase superfamily	-		490.938	119.028
107790339	462.077	280.18	181.897	98.2836	black						107821779	LOC107821779	probable sugar phosphate/phosphate translocator At1g06470 && sp|Q8H184|PT106_ARATH Probable sugar phosphate/phosphate translocator At1g06470 OS=Arabidopsis thaliana OX=3702 GN=At1g06470 PE=2 SV=1 && PF03151:Triose-phosphate Transporter family	-		775.6	118.909
107794391	461.214	100.224	360.99	-260.765	black						107784056	LOC107784056	uncharacterized LOC107784056 && sp|Q84WN0|Y4920_ARATH Uncharacterized protein At4g37920 OS=Arabidopsis thaliana OX=3702 GN=At4g37920 PE=2 SV=2 && -	-		973.451	118.791
107823208	459.287	66.2899	392.997	-326.707	black						107786294	LOC107786294	L-aspartate oxidase%2C chloroplastic-like && sp|Q94AY1|NADB_ARATH L-aspartate oxidase, chloroplastic OS=Arabidopsis thaliana OX=3702 GN=AO PE=1 SV=1 && PF02910:Fumarate reductase flavoprotein C-term|PF00890:FAD binding domain	-		1848.48	118.692
107808489	459.026	145.741	313.285	-167.544	black						107772504	LOC107772504	probable inactive leucine-rich repeat receptor-like protein kinase At3g03770%2C transcript variant X1 && sp|Q8LFN2|Y3037_ARATH Probable inactive leucine-rich repeat receptor-like protein kinase At3g03770 OS=Arabidopsis thaliana OX=3702 GN=At3g03770 PE=1 SV=1 && PF07714:Protein tyrosine kinase|PF13855:Leucine rich repeat	-		986.917	118.639
107816974	458.058	119.525	338.533	-219.009	black						107791014	LOC107791014	rhomboid-like protein 19%2C transcript variant X1 && sp|Q8LF05|RBL19_ARATH Rhomboid-like protein 19 OS=Arabidopsis thaliana OX=3702 GN=RBL19 PE=2 SV=1 && PF08551:Eukaryotic integral membrane protein (DUF1751)	-		261.835	118.339
107801394	457.978	187.696	270.282	-82.5866	black						107770228	LOC107770228	UDP-glycosyltransferase 73C1-like && sp|Q9ZQ96|U73C3_ARATH UDP-glycosyltransferase 73C3 OS=Arabidopsis thaliana OX=3702 GN=UGT73C3 PE=2 SV=1 && PF00201:UDP-glucoronosyl and UDP-glucosyl transferase	-		211.372	118.112
107765163	457.242	31.6791	425.563	-393.884	black						107818109	LOC107818109	vacuolar protein sorting-associated protein 20 homolog 2-like && sp|Q8GXN6|VP201_ARATH Vacuolar protein sorting-associated protein 20 homolog 1 OS=Arabidopsis thaliana OX=3702 GN=VPS20.1 PE=1 SV=1 && PF03357:Snf7	-		723.231	117.753
107826247	456.807	51.4975	405.309	-353.812	black						107815559	LOC107815559	probable pyruvate%2C phosphate dikinase regulatory protein%2C chloroplastic && sp|O49562|PDRP1_ARATH Pyruvate, phosphate dikinase regulatory protein 1, chloroplastic OS=Arabidopsis thaliana OX=3702 GN=RP1 PE=1 SV=1 && PF03618:Kinase/pyrophosphorylase	-		578.834	117.735
107794227	455.435	110.882	344.554	-233.672	black						107810150	LOC107810150	uncharacterized LOC107810150 && - && -	-		600.015	117.599
107759546	455.381	213.288	242.092	-28.8041	black						107773805	LOC107773805	6-hydroxynicotinate 3-monooxygenase-like && sp|Q6F6Y2|HPXO_ACIAD FAD-dependent urate hydroxylase OS=Acinetobacter baylyi (strain ATCC 33305 / BD413 / ADP1) OX=62977 GN=hpxO PE=1 SV=1 && PF01494:FAD binding domain	-		1923.72	117.568
107790707	455.304	133.228	322.076	-188.848	black						107784690	LOC107784690	cysteine and histidine-rich domain-containing protein RAR1-like && sp|Q9SE33|RAR1_ARATH Cysteine and histidine-rich domain-containing protein RAR1 OS=Arabidopsis thaliana OX=3702 GN=RAR1 PE=1 SV=1 && PF04968:CHORD	-		230.302	117.243
107805347	453.811	128.865	324.947	-196.082	black						107797175	LOC107797175	tryptophan--tRNA ligase%2C cytoplasmic-like%2C transcript variant X2 && sp|Q9SR15|SYWC_ARATH Tryptophan--tRNA ligase, cytoplasmic OS=Arabidopsis thaliana OX=3702 GN=At3g04600 PE=2 SV=1 && -	-		1150.65	116.745
107821577	453.44	237.278	216.162	21.1161	black						107774475	LOC107774475	Golgi to ER traffic protein 4 homolog && sp|Q6GKV1|GET4_ARATH Protein GET4 OS=Arabidopsis thaliana OX=3702 GN=MDC12.19 PE=1 SV=1 && PF04190:Protein of unknown function (DUF410)	-		566.354	116.645
107815578	452.76	184.921	267.839	-82.9176	black						107816246	LOC107816246	putative pentatricopeptide repeat-containing protein At3g28640%2C transcript variant X1 && sp|Q9LJJ1|PP259_ARATH Putative pentatricopeptide repeat-containing protein At3g28640 OS=Arabidopsis thaliana OX=3702 GN=PCMP-E79 PE=3 SV=1 && PF12854:PPR repeat|PF13041:PPR repeat family	-		847.436	116.581
novel.1477	452.32	218.291	234.029	-15.7384	black						107823108	LOC107823108	heat shock cognate 70 kDa protein-like && sp|P09189|HSP7C_PETHY Heat shock cognate 70 kDa protein OS=Petunia hybrida OX=4102 GN=HSP70 PE=2 SV=1 && PF00012:Hsp70 protein	-		196.187	116.544
107798647	452.195	284.933	167.262	117.671	black						107825921	LOC107825921	methyl-CpG-binding domain-containing protein 11-like && sp|Q9LW00|MBD11_ARATH Methyl-CpG-binding domain-containing protein 11 OS=Arabidopsis thaliana OX=3702 GN=MBD11 PE=1 SV=1 && PF01429:Methyl-CpG binding domain	-		1166.46	116.359
107829478	451.837	163.697	288.14	-124.443	black						107796477	LOC107796477	cytochrome c oxidase subunit 5C-like%2C transcript variant X2 && sp|P19173|COX5C_IPOBA Cytochrome c oxidase subunit 5C OS=Ipomoea batatas OX=4120 GN=COX5C PE=1 SV=3 && -	-		213.217	116.352
107764801	451.781	148.809	302.972	-154.163	black						107816882	LOC107816882	uncharacterized LOC107816882%2C transcript variant X3 && - && PF10248:Myelodysplasia-myeloid leukemia factor 1-interacting protein	-		243.666	116.306
107827290	451.741	251.136	200.604	50.5322	black						107796147	LOC107796147	developmentally-regulated G-protein 3-like && sp|Q9SVA6|DRG3_ARATH Developmentally-regulated G-protein 3 OS=Arabidopsis thaliana OX=3702 GN=DRG3 PE=1 SV=1 && PF16897:C-terminal region of MMR_HSR1 domain|PF02824:TGS domain|PF01926:50S ribosome-binding GTPase	-		883.297	116.151
107775654	450.765	243.916	206.849	37.0668	black						107800024	LOC107800024	26S proteasome non-ATPase regulatory subunit 9-like && sp|Q9VFS8|PSMD9_DROME 26S proteasome non-ATPase regulatory subunit 9 OS=Drosophila melanogaster OX=7227 GN=CG9588 PE=1 SV=1 && PF18265:Nas2 N_terminal domain|PF13180:PDZ domain	-		283.372	116.074
107771243	450.5	68.1322	382.368	-314.236	black						107797194	LOC107797194	transcription factor DIVARICATA-like && sp|Q8S9H7|DIV_ANTMA Transcription factor DIVARICATA OS=Antirrhinum majus OX=4151 GN=DIVARICATA PE=2 SV=1 && PF00249:Myb-like DNA-binding domain	MYB		543.001	115.979
107783869	450.444	280.061	170.383	109.678	black						107828852	LOC107828852	protein FREE1-like && sp|Q9ASS2|FREE1_ARATH Protein FREE1 OS=Arabidopsis thaliana OX=3702 GN=FREE1 PE=1 SV=1 && PF01363:FYVE zinc finger	-		229.295	115.726
107779179	450.257	55.9568	394.3	-338.343	black						107832118	LOC107832118	uncharacterized LOC107832118 && - && -	-		763.225	115.357
107809473	449.452	149.75	299.702	-149.952	black						107794924	LOC107794924	reactive oxygen species modulator 1-like && - && -	-		478.007	115.026
107806719	449.104	73.536	375.568	-302.032	black						107765278	LOC107765278	splicing factor 3A subunit 3-like%2C transcript variant X1 && sp|Q9FG01|ATO_ARATH Splicing factor SF3a60 homolog OS=Arabidopsis thaliana OX=3702 GN=ATO PE=1 SV=1 && PF13297:Telomere stability C-terminal|PF12108:Splicing factor SF3a60 binding domain|PF11931:Domain of unknown function (DUF3449)|PF16837:Pre-mRNA-splicing factor SF3A3, of SF3a complex, Prp9	-		759.606	114.784
107818292	448.74	80.5182	368.222	-287.704	black						107826215	LOC107826215	anthranilate phosphoribosyltransferase%2C transcript variant X2 && sp|Q21SE7|TRPD_RHOFT Anthranilate phosphoribosyltransferase OS=Rhodoferax ferrireducens (strain ATCC BAA-621 / DSM 15236 / T118) OX=338969 GN=trpD PE=3 SV=1 && -	-		529.68	114.652
107827274	447.87	186.604	261.266	-74.6619	black						107786128	LOC107786128	uncharacterized LOC107786128 && sp|Q9VTF9|UFD1_DROME Ubiquitin fusion degradation protein 1 homolog OS=Drosophila melanogaster OX=7227 GN=Ufd1-like PE=2 SV=1 && PF03152:Ubiquitin fusion degradation protein UFD1	-		187.79	114.172
107772525	446.637	220.353	226.284	-5.93142	black						107782431	LOC107782431	CLP protease regulatory subunit CLPX3%2C mitochondrial-like%2C transcript variant X1 && sp|Q66GN9|CLPX3_ARATH CLP protease regulatory subunit CLPX3, mitochondrial OS=Arabidopsis thaliana OX=3702 GN=CLPX3 PE=2 SV=1 && PF10431:C-terminal, D2-small domain, of ClpB protein|PF07724:AAA domain (Cdc48 subfamily)	-		214.049	113.787
107785251	444.551	260.446	184.105	76.3414	black						107769088	LOC107769088	UPF0481 protein At3g47200-like%2C transcript variant X2 && - && PF03140:Plant protein of unknown function	-		774.994	113.762
107815918	444.114	70.921	373.193	-302.272	black						107782225	LOC107782225	translationally-controlled tumor protein homolog && sp|P43349|TCTP_SOLTU Translationally-controlled tumor protein homolog OS=Solanum tuberosum OX=4113 GN=TCTP PE=2 SV=2 && PF00838:Translationally controlled tumour protein	-		255.376	113.662
107773956	441.606	60.601	381.005	-320.404	black						novel.2226	-	- && sp|P40781|CYPR4_CYNCA Protein CYPRO4 OS=Cynara cardunculus OX=4265 GN=CYPRO4 PE=2 SV=1 && -	-		659.761	113.654
107831502	440.449	123.824	316.624	-192.8	black						107796434	LOC107796434	50S ribosomal protein HLP%2C mitochondrial-like%2C transcript variant X1 && sp|Q93Z17|HLP_ARATH 50S ribosomal protein HLP, mitochondrial OS=Arabidopsis thaliana OX=3702 GN=HLP PE=1 SV=1 && PF00238:Ribosomal protein L14p/L23e	-		707.761	113.47
107804476	440.337	269.179	171.158	98.0216	black						107771805	LOC107771805	ras-related protein RABB1b && sp|P92963|RAB1C_ARATH Ras-related protein RABB1c OS=Arabidopsis thaliana OX=3702 GN=RABB1C PE=1 SV=1 && PF00071:Ras family	-		416.29	113.394
107779834	439.905	274.595	165.311	109.284	black						novel.1748	-	- && - && -	-		243.083	112.898
107825186	439.684	155.672	284.012	-128.34	black						107790974	LOC107790974	microsomal glutathione S-transferase 3-like && sp|Q9CPU4|MGST3_MOUSE Microsomal glutathione S-transferase 3 OS=Mus musculus OX=10090 GN=Mgst3 PE=1 SV=1 && PF01124:MAPEG family	-		981.55	112.766
107783654	439.341	173.664	265.677	-92.0124	black						107774703	LOC107774703	derlin-2.2 && sp|Q9ZS88|DER22_ARATH Derlin-2.2 OS=Arabidopsis thaliana OX=3702 GN=DER2.2 PE=2 SV=1 && PF04511:Der1-like family	-		225.21	112.762
107803188	437.904	261.894	176.01	85.8845	black						107801231	LOC107801231	zinc finger CCCH domain-containing protein 37-like && sp|Q941Q3|C3H37_ARATH Zinc finger CCCH domain-containing protein 37 OS=Arabidopsis thaliana OX=3702 GN=HUA1 PE=1 SV=1 && PF00642:Zinc finger C-x8-C-x5-C-x3-H type (and similar)	C3H		668.004	112.616
107785229	437.229	273.385	163.844	109.541	black						107774258	LOC107774258	endoplasmic reticulum-Golgi intermediate compartment protein 3-like && sp|Q9CQE7|ERGI3_MOUSE Endoplasmic reticulum-Golgi intermediate compartment protein 3 OS=Mus musculus OX=10090 GN=Ergic3 PE=1 SV=1 && PF07970:Endoplasmic reticulum vesicle transporter|PF13850:Endoplasmic Reticulum-Golgi Intermediate Compartment (ERGIC)	-		517.586	112.515
107759478	437.161	83.9872	353.174	-269.187	black						107805912	LOC107805912	WD repeat-containing protein 76-like && sp|Q0UYV9|CMR1_PHANO DNA damage-binding protein CMR1 OS=Phaeosphaeria nodorum (strain SN15 / ATCC MYA-4574 / FGSC 10173) OX=321614 GN=SNOG_03055 PE=3 SV=1 && -	-		965.555	112.051
107794890	436.436	63.4715	372.965	-309.493	black						107769473	LOC107769473	2%2C3-bisphosphoglycerate-independent phosphoglycerate mutase && sp|P35494|PMGI_TOBAC 2,3-bisphosphoglycerate-independent phosphoglycerate mutase OS=Nicotiana tabacum OX=4097 PE=2 SV=1 && PF01676:Metalloenzyme superfamily|PF06415:BPG-independent PGAM N-terminus (iPGM_N)	-		612.719	112.029
107825138	435.718	205.052	230.666	-25.6145	black						107811939	LOC107811939	nifU-like protein 4%2C mitochondrial && sp|Q9LIG6|NIFU4_ARATH NifU-like protein 4, mitochondrial OS=Arabidopsis thaliana OX=3702 GN=NIFU4 PE=2 SV=1 && PF01106:NifU-like domain|PF08712:Scaffold protein Nfu/NifU N terminal	-		368.635	111.875
107790779	435.695	208.657	227.037	-18.3804	black						107801763	LOC107801763	vacuolar-sorting receptor 1%2C transcript variant X1 && sp|P93026|VSR1_ARATH Vacuolar-sorting receptor 1 OS=Arabidopsis thaliana OX=3702 GN=VSR1 PE=1 SV=2 && PF02225:PA domain	-		361.426	111.357
107815563	434.589	130.404	304.185	-173.781	black						107816435	LOC107816435	glycine-rich protein 2-like && sp|P27484|GRP2_NICSY Glycine-rich protein 2 OS=Nicotiana sylvestris OX=4096 GN=GRP-2 PE=2 SV=1 && PF00098:Zinc knuckle|PF00313:'Cold-shock' DNA-binding domain	CSD		421.816	111.265
107793460	434.151	159.049	275.102	-116.053	black						107814119	LOC107814119	DEAD-box ATP-dependent RNA helicase 38-like && sp|Q93ZG7|RH38_ARATH DEAD-box ATP-dependent RNA helicase 38 OS=Arabidopsis thaliana OX=3702 GN=RH38 PE=1 SV=2 && PF00270:DEAD/DEAH box helicase|PF00271:Helicase conserved C-terminal domain	-		430.672	111.262
107759427	432.079	273.411	158.668	114.743	black						107827413	LOC107827413	uncharacterized LOC107827413 && - && PF07819:PGAP1-like protein	-		1014.2	111.013
107794869	431.915	273.323	158.592	114.731	black						107765345	LOC107765345	uncharacterized LOC107765345%2C transcript variant X2 && sp|Q93YU8|NRG2_ARATH Nitrate regulatory gene2 protein OS=Arabidopsis thaliana OX=3702 GN=NRG2 PE=1 SV=1 && PF04783:Protein of unknown function (DUF630)|PF04782:Protein of unknown function (DUF632)	-		1045.38	111
107772381	431.092	76.9279	354.164	-277.236	black						107794227	LOC107794227	probable xyloglucan endotransglucosylase/hydrolase protein 23%2C transcript variant X1 && sp|Q38910|XTH23_ARATH Probable xyloglucan endotransglucosylase/hydrolase protein 23 OS=Arabidopsis thaliana OX=3702 GN=XTH23 PE=2 SV=1 && PF06955:Xyloglucan endo-transglycosylase (XET) C-terminus|PF00722:Glycosyl hydrolases family 16	-		455.435	110.882
107814119	430.672	111.262	319.41	-208.148	black						107794812	LOC107794812	uncharacterized protein OsI_027940-like && sp|P0C8Z0|Y8359_ORYSI Uncharacterized protein OsI_027940 OS=Oryza sativa subsp. indica OX=39946 GN=OsI_027940 PE=1 SV=2 && PF04969:CS domain	-		284.246	110.78
107825779	429.636	88.1962	341.44	-253.244	black						107763171	LOC107763171	protein FLX-like 1%2C transcript variant X1 && - && -	-		1018.03	110.741
107769992	429.524	274.864	154.659	120.205	black						107827629	LOC107827629	uncharacterized LOC107827629 && - && -	-		402.025	110.277
novel.4020	429.042	200.694	228.347	-27.6531	black						107790528	LOC107790528	splicing factor U2af large subunit B-like && sp|Q9ZR40|U2A2B_NICPL Splicing factor U2af large subunit B OS=Nicotiana plumbaginifolia OX=4092 GN=U2AF65B PE=2 SV=1 && PF00076:RNA recognition motif. (a.k.a. RRM, RBD, or RNP domain)	-		864.059	110.029
107823949	428.531	258.709	169.822	88.8863	black						107760628	LOC107760628	protein TRI1-like && sp|Q05024|TRI1_YEAST Protein TRI1 OS=Saccharomyces cerevisiae (strain ATCC 204508 / S288c) OX=559292 GN=TRI1 PE=1 SV=1 && PF02201:SWIB/MDM2 domain	SWI/SNF-BAF60b		215.052	109.98
107769078	428.048	269.921	158.127	111.794	black						107763174	LOC107763174	ISWI chromatin-remodeling complex ATPase CHR11%2C transcript variant X1 && sp|Q7G8Y3|ISW2_ORYSJ Probable chromatin-remodeling complex ATPase chain OS=Oryza sativa subsp. japonica OX=39947 GN=Os01g0367900 PE=2 SV=2 && PF00271:Helicase conserved C-terminal domain|PF00176:SNF2 family N-terminal domain|PF09111:SLIDE|PF09110:HAND	SNF2		1026.97	109.908
107784617	427.538	214.342	213.196	1.14658	black						107823822	LOC107823822	DELLA protein GAI-like && sp|Q7Y1B6|GAI_SOLLC DELLA protein GAI OS=Solanum lycopersicum OX=4081 GN=GAI PE=2 SV=1 && -	GRAS		808.574	109.831
107813969	427.342	53.2807	374.062	-320.781	black						107788015	LOC107788015	methyl-CpG-binding domain-containing protein 2-like && sp|Q8LA53|MBD2_ARATH Methyl-CpG-binding domain-containing protein 2 OS=Arabidopsis thaliana OX=3702 GN=MBD2 PE=1 SV=1 && PF01429:Methyl-CpG binding domain|PF07496:CW-type Zinc Finger	-		690.789	109.561
107771619	427.057	77.6917	349.365	-271.673	black						107764069	LOC107764069	serine/threonine-protein kinase PEPKR2-like && sp|Q8W490|PEPK2_ARATH Serine/threonine-protein kinase PEPKR2 OS=Arabidopsis thaliana OX=3702 GN=PEPKR2 PE=2 SV=1 && PF00069:Protein kinase domain	-		503.32	109.311
107773783	425.943	101.499	324.444	-222.945	black						107760034	LOC107760034	uncharacterized LOC107760034 && - && -	-		609.285	109.025
107792447	425.739	133.364	292.375	-159.01	black						107792428	LOC107792428	ubiquitin-fold modifier 1-like && sp|Q9CA23|UFM1_ARATH Ubiquitin-fold modifier 1 OS=Arabidopsis thaliana OX=3702 GN=At1g77710 PE=1 SV=1 && -	-		801.778	108.96
107784164	425.14	52.8604	372.28	-319.419	black						107803752	LOC107803752	uncharacterized transporter C405.03c-like%2C transcript variant X1 && sp|A6QL92|S35F5_BOVIN Solute carrier family 35 member F5 OS=Bos taurus OX=9913 GN=SLC35F5 PE=2 SV=1 && PF00892:EamA-like transporter family	-		890.113	108.895
107808118	424.998	94.5089	330.489	-235.98	black						107820474	LOC107820474	non-specific lipid-transfer protein 2-like && sp|Q03461|NLTP2_TOBAC Non-specific lipid-transfer protein 2 OS=Nicotiana tabacum OX=4097 PE=3 SV=1 && PF00234:Protease inhibitor/seed storage/LTP family	-		341.118	108.555
107806625	423.633	70.3158	353.318	-283.002	black						107759616	LOC107759616	tyrosine-specific transport protein-like && sp|P0AAD4|TYRP_ECOLI Tyrosine-specific transport protein OS=Escherichia coli (strain K12) OX=83333 GN=tyrP PE=1 SV=1 && PF03222:Tryptophan/tyrosine permease family	-		710.239	108.516
107761609	423.122	254.458	168.664	85.7934	black						107806003	LOC107806003	30-kDa cleavage and polyadenylation specificity factor 30-like && sp|A9LNK9|CPSF_ARATH 30-kDa cleavage and polyadenylation specificity factor 30 OS=Arabidopsis thaliana OX=3702 GN=CPSF30 PE=1 SV=1 && PF04146:YT521-B-like domain	C3H		275.202	108.48
107816435	421.816	111.265	310.551	-199.286	black						107796666	LOC107796666	uncharacterized LOC107796666 && - && -	-		1194.11	108.074
107803105	421.799	174.961	246.838	-71.8776	black						107797377	LOC107797377	uncharacterized LOC107797377 && sp|Q9SMC4|DAD1_SOLLC Dolichyl-diphosphooligosaccharide--protein glycosyltransferase subunit DAD1 OS=Solanum lycopersicum OX=4081 GN=DAD1 PE=3 SV=1 && -	-		350.433	106.915
107822971	420.539	48.7091	371.83	-323.121	black						107788779	LOC107788779	protein-tyrosine sulfotransferase-like%2C transcript variant X1 && sp|Q3EDG5|TPST_ARATH Protein-tyrosine sulfotransferase OS=Arabidopsis thaliana OX=3702 GN=TPST PE=1 SV=3 && -	-		462.137	106.406
107783476	420.228	153.351	266.876	-113.525	black						107824478	LOC107824478	APO protein 1%2C chloroplastic-like%2C transcript variant X5 && sp|Q9XIR4|APO1_ARATH APO protein 1, chloroplastic OS=Arabidopsis thaliana OX=3702 GN=APO1 PE=2 SV=1 && PF05634:APO RNA-binding	-		283.562	105.655
107816980	420.135	44.8374	375.297	-330.46	black						107796843	LOC107796843	ribosomal RNA small subunit methyltransferase%2C chloroplastic && sp|O65090|DIM1C_ARATH Ribosomal RNA small subunit methyltransferase, chloroplastic OS=Arabidopsis thaliana OX=3702 GN=PFC1 PE=2 SV=1 && PF00398:Ribosomal RNA adenine dimethylase	-		227.992	105.537
107765434	419.814	74.7276	345.087	-270.359	black						107777392	LOC107777392	chaperone protein ClpB3%2C chloroplastic-like && sp|Q9LF37|CLPB3_ARATH Chaperone protein ClpB3, chloroplastic OS=Arabidopsis thaliana OX=3702 GN=CLPB3 PE=1 SV=1 && PF10431:C-terminal, D2-small domain, of ClpB protein|PF07724:AAA domain (Cdc48 subfamily)|PF00004:ATPase family associated with various cellular activities (AAA)|PF02861:Clp amino terminal domain, pathogenicity island component|PF17871…	-		197.369	105.526
107790782	418.499	218.073	200.425	17.6481	black						107831485	LOC107831485	ubiquitin domain-containing protein DSK2b-like && sp|Q9SII8|DSK2B_ARATH Ubiquitin domain-containing protein DSK2b OS=Arabidopsis thaliana OX=3702 GN=DSK2B PE=1 SV=1 && PF00240:Ubiquitin family|PF00627:UBA/TS-N domain	-		588.334	105.322
107765261	417.666	266.97	150.696	116.274	black						107828766	LOC107828766	bZIP transcription factor 17-like && sp|P14233|TGA1B_TOBAC TGACG-sequence-specific DNA-binding protein TGA-1B (Fragment) OS=Nicotiana tabacum OX=4097 GN=TGA1B PE=2 SV=1 && PF00170:bZIP transcription factor	bZIP		292.516	105.254
107802394	417.592	269.924	147.668	122.255	black						107779830	LOC107779830	thioredoxin-related transmembrane protein 2%2C transcript variant X2 && sp|Q7JW12|TMX2_DROME Thioredoxin-related transmembrane protein 2 homolog OS=Drosophila melanogaster OX=7227 GN=CG11007 PE=2 SV=1 && -	-		1388.25	104.983
107761283	417.281	47.9287	369.352	-321.423	black						107775000	LOC107775000	macrophage migration inhibitory factor homolog && sp|P81748|MIFH_TRITR Macrophage migration inhibitory factor homolog OS=Trichuris trichiura OX=36087 PE=1 SV=2 && PF01187:Macrophage migration inhibitory factor (MIF)	-		914.084	104.907
107771805	416.29	113.394	302.896	-189.502	black						107783002	LOC107783002	protein NRT1/ PTR FAMILY 1.2-like && sp|Q9M817|PTR6_ARATH Protein NRT1/ PTR FAMILY 1.2 OS=Arabidopsis thaliana OX=3702 GN=NPF1.2 PE=1 SV=1 && PF00854:POT family	-		462.093	104.72
107769864	412.786	151.141	261.645	-110.503	black						107821085	LOC107821085	NAP1-related protein 2-like && sp|Q8LC68|NRP2_ARATH NAP1-related protein 2 OS=Arabidopsis thaliana OX=3702 GN=NRP2 PE=1 SV=2 && PF00956:Nucleosome assembly protein (NAP)	-		510.047	104.712
107798310	412.341	69.6892	342.652	-272.963	black						107765812	LOC107765812	heat stress transcription factor A-1b-like && sp|Q84T61|HSFA1_ORYSJ Heat stress transcription factor A-1 OS=Oryza sativa subsp. japonica OX=39947 GN=HSFA1 PE=2 SV=1 && PF00447:HSF-type DNA-binding	HSF		322.809	104.683
107798503	411.32	170.809	240.511	-69.702	black						107817045	LOC107817045	GPN-loop GTPase 1-like%2C transcript variant X2 && sp|Q8W586|QQT2_ARATH GPN-loop GTPase QQT2 OS=Arabidopsis thaliana OX=3702 GN=QQT2 PE=1 SV=1 && PF03029:Conserved hypothetical ATP binding protein	-		257.15	104.633
107819037	410.959	124.274	286.685	-162.411	black						107820356	LOC107820356	uncharacterized LOC107820356 && - && -	-		704.626	104.612
107819852	410.926	181.186	229.74	-48.5536	black						107766688	LOC107766688	ubiquitin-conjugating enzyme E2 32-like && sp|Q9LSP7|UBC32_ARATH Ubiquitin-conjugating enzyme E2 32 OS=Arabidopsis thaliana OX=3702 GN=UBC32 PE=2 SV=1 && PF00179:Ubiquitin-conjugating enzyme	-		190.742	104.503
107791244	410.504	72.2761	338.228	-265.952	black						107794545	LOC107794545	MACPF domain-containing protein CAD1-like && sp|Q9C7N2|CAD1_ARATH MACPF domain-containing protein CAD1 OS=Arabidopsis thaliana OX=3702 GN=CAD1 PE=2 SV=1 && PF01823:MAC/Perforin domain	-		863.943	104.335
107806533	410.258	261.864	148.394	113.47	black						107823237	LOC107823237	membrane steroid-binding protein 2-like%2C transcript variant X1 && sp|Q9M2Z4|MSBP2_ARATH Membrane steroid-binding protein 2 OS=Arabidopsis thaliana OX=3702 GN=MSBP2 PE=1 SV=1 && PF00173:Cytochrome b5-like Heme/Steroid binding domain	-		374.021	104.263
107824087	408.466	120.172	288.294	-168.123	black						107786601	LOC107786601	protein transport protein Sec24-like At3g07100 && sp|Q9SFU0|SC24A_ARATH Protein transport protein Sec24-like At3g07100 OS=Arabidopsis thaliana OX=3702 GN=At3g07100 PE=2 SV=2 && PF04811:Sec23/Sec24 trunk domain|PF08033:Sec23/Sec24 beta-sandwich domain|PF04810:Sec23/Sec24 zinc finger|PF04815:Sec23/Sec24 helical domain	-		239.885	104.178
107804414	408.404	260.007	148.396	111.611	black						107775427	LOC107775427	splicing factor 3B subunit 3-like && sp|Q4PGM6|RSE1_USTMA Pre-mRNA-splicing factor RSE1 OS=Ustilago maydis (strain 521 / FGSC 9021) OX=237631 GN=RSE1 PE=3 SV=1 && PF10433:Mono-functional DNA-alkylating methyl methanesulfonate N-term|PF03178:CPSF A subunit region	-		272.279	103.465
107808274	407.908	264.354	143.554	120.801	black						107817483	LOC107817483	DNA polymerase beta-like%2C transcript variant X1 && sp|Q9FNY4|DPOLL_ARATH DNA polymerase lambda OS=Arabidopsis thaliana OX=3702 GN=POLL PE=1 SV=1 && PF14792:DNA polymerase beta palm|PF14791:DNA polymerase beta thumb|PF10391:Fingers domain of DNA polymerase lambda|PF14716:Helix-hairpin-helix domain	-		395.001	103.369
107816342	407.661	86.8927	320.768	-233.875	black						107817632	LOC107817632	ubiquitin-conjugating enzyme E2 35 && sp|Q94A97|UBC35_ARATH Ubiquitin-conjugating enzyme E2 35 OS=Arabidopsis thaliana OX=3702 GN=UBC35 PE=1 SV=1 && PF00179:Ubiquitin-conjugating enzyme	-		224.473	103.261
107821218	407.519	59.4011	348.118	-288.717	black						107814365	LOC107814365	enhancer of rudimentary homolog && sp|Q96319|ERH_ARATH Enhancer of rudimentary homolog OS=Arabidopsis thaliana OX=3702 GN=At5g10810 PE=3 SV=1 && PF01133:Enhancer of rudimentary	-		205.775	103.217
107763656	407.319	198.094	209.225	-11.1303	black						novel.201	-	- && - && -	-		252.927	103.214
107783961	405.386	176.904	228.481	-51.5767	black						107767042	LOC107767042	AP-2 complex subunit mu-like && sp|O23140|AP2M_ARATH AP-2 complex subunit mu OS=Arabidopsis thaliana OX=3702 GN=AP2M PE=1 SV=1 && PF00928:Adaptor complexes medium subunit family	-		389.339	103.059
107771182	403.465	239.065	164.401	74.6643	black						107764451	LOC107764451	peptidyl-prolyl cis-trans isomerase NIMA-interacting 4-like && sp|B1YK87|PRSA_EXIS2 Foldase protein PrsA OS=Exiguobacterium sibiricum (strain DSM 17290 / CIP 109462 / JCM 13490 / 255-15) OX=262543 GN=prsA PE=3 SV=1 && PF00639:PPIC-type PPIASE domain	-		993.123	102.997
107819244	403.177	122.1	281.078	-158.978	black						107786254	LOC107786254	uncharacterized LOC107786254 && sp|Q9SRS9|CHIP_ARATH E3 ubiquitin-protein ligase CHIP OS=Arabidopsis thaliana OX=3702 GN=CHIP PE=1 SV=1 && -	-		233.611	102.956
107827629	402.025	110.277	291.748	-181.472	black						107796247	LOC107796247	mitochondrial fission 1 protein A-like && sp|Q9M1J1|FIS1A_ARATH Mitochondrial fission 1 protein A OS=Arabidopsis thaliana OX=3702 GN=FIS1A PE=1 SV=1 && PF14852:Fis1 N-terminal tetratricopeptide repeat|PF14853:Fis1 C-terminal tetratricopeptide repeat	-		401.031	102.902
107790515	401.354	78.9658	322.388	-243.423	black						107799878	LOC107799878	uncharacterized LOC107799878 && - && -	-		1043.04	102.858
107796247	401.031	102.902	298.129	-195.227	black						107799264	LOC107799264	AT-rich interactive domain-containing protein 4-like && sp|Q6NQ79|ARID4_ARATH AT-rich interactive domain-containing protein 4 OS=Arabidopsis thaliana OX=3702 GN=ARID4 PE=1 SV=1 && PF01388:ARID/BRIGHT DNA binding domain	ARID		668.825	102.683
107801470	400.725	131.222	269.503	-138.281	black						107794619	LOC107794619	uncharacterized LOC107794619%2C transcript variant X1 && - && -	-		601.485	102.656
107802240	400.414	138.272	262.142	-123.87	black						107765000	LOC107765000	uncharacterized LOC107765000 && - && -	-		245.015	102.561
107759907	399.089	240.261	158.828	81.4329	black						107771162	LOC107771162	uncharacterized LOC107771162%2C transcript variant X4 && - && PF04434:SWIM zinc finger|PF03108:MuDR family transposase	-		1472.31	102.195
107761442	399.012	102.094	296.917	-194.823	black						107761442	LOC107761442	pre-rRNA-processing protein TSR2 homolog && - && PF10273:Pre-rRNA-processing protein TSR2	-		399.012	102.094
107786233	397.442	260.845	136.597	124.247	black						107798453	LOC107798453	uncharacterized LOC107798453 && - && -	-		600.318	102.018
107807801	397.19	100.869	296.321	-195.452	black						107767330	LOC107767330	altered inheritance of mitochondria protein 32-like && sp|C5DDQ4|AIM32_LACTC Altered inheritance of mitochondria protein 32 OS=Lachancea thermotolerans (strain ATCC 56472 / CBS 6340 / NRRL Y-8284) OX=559295 GN=AIM32 PE=3 SV=1 && PF06999:Sucrase/ferredoxin-like	-		762.753	101.987
107767560	397.086	252.934	144.151	108.783	black						107817067	LOC107817067	chaperone protein ClpB3%2C chloroplastic-like && sp|Q9LF37|CLPB3_ARATH Chaperone protein ClpB3, chloroplastic OS=Arabidopsis thaliana OX=3702 GN=CLPB3 PE=1 SV=1 && PF17871:AAA lid domain|PF02861:Clp amino terminal domain, pathogenicity island component|PF10431:C-terminal, D2-small domain, of ClpB protein|PF00004:ATPase family associated with various cellular activities (AAA)|PF07724:AAA domain (C…	-		194.649	101.937
107772290	396.309	54.0734	342.236	-288.162	black						107772803	LOC107772803	dynamin-2A-like && sp|Q9SE83|DRP2A_ARATH Dynamin-2A OS=Arabidopsis thaliana OX=3702 GN=DRP2A PE=1 SV=2 && PF00169:PH domain|PF00350:Dynamin family|PF01031:Dynamin central region|PF02212:Dynamin GTPase effector domain	-		896.302	101.634
107786009	395.693	194.047	201.646	-7.59897	black						107790251	LOC107790251	26S proteasome non-ATPase regulatory subunit 2 homolog A-like && sp|Q9SIV2|PSD2A_ARATH 26S proteasome non-ATPase regulatory subunit 2 homolog A OS=Arabidopsis thaliana OX=3702 GN=RPN1A PE=1 SV=2 && PF18051:26S proteasome non-ATPase regulatory subunit RPN1 C-terminal|PF01851:Proteasome/cyclosome repeat	-		532.8	101.59
107813399	395.11	68.3521	326.757	-258.405	black						107773783	LOC107773783	la-related protein 1C-like && sp|Q8RWR2|LRP1B_ARATH La-related protein 1B OS=Arabidopsis thaliana OX=3702 GN=LARP1B PE=1 SV=2 && -	-		425.943	101.499
107817483	395.001	103.369	291.632	-188.263	black						107817733	LOC107817733	coenzyme Q-binding protein COQ10 homolog%2C mitochondrial-like%2C transcript variant X2 && sp|Q6PBN4|CQ10X_DANRE Coenzyme Q-binding protein COQ10 homolog, mitochondrial OS=Danio rerio OX=7955 GN=zgc:73324 PE=2 SV=2 && PF03364:Polyketide cyclase / dehydrase and lipid transport	-		528.19	101.434
107783900	392.782	183.902	208.88	-24.9781	black						107762234	LOC107762234	glycine-rich protein DOT1-like && - && -	-		292.06	101.294
107767042	389.339	103.059	286.281	-183.222	black						107777278	LOC107777278	succinate dehydrogenase [ubiquinone] flavoprotein subunit 1%2C mitochondrial && sp|O82663|SDHA1_ARATH Succinate dehydrogenase [ubiquinone] flavoprotein subunit 1, mitochondrial OS=Arabidopsis thaliana OX=3702 GN=SDH1-1 PE=1 SV=1 && PF00890:FAD binding domain|PF02910:Fumarate reductase flavoprotein C-term	-		1209.54	101.187
107761630	389.129	56.47	332.659	-276.189	black						107807801	LOC107807801	la-related protein 1C-like && sp|Q94K80|LRP1C_ARATH La-related protein 1C OS=Arabidopsis thaliana OX=3702 GN=LARP1C PE=1 SV=1 && PF05383:La domain	-		397.19	100.869
107808380	388.632	148.858	239.774	-90.9165	black						107780729	LOC107780729	uncharacterized LOC107780729 && - && PF04938:Survival motor neuron (SMN) interacting protein 1 (SIP1)	-		820.571	100.573
107795230	388.615	158.429	230.186	-71.7569	black						107831283	LOC107831283	uncharacterized LOC107831283 && - && -	-		350.167	100.512
107815709	388.309	83.1531	305.156	-222.003	black						107775600	LOC107775600	heavy metal-associated isoprenylated plant protein 3-like && sp|Q9ZUV1|HIP1_ARATH Heavy metal-associated isoprenylated plant protein 1 OS=Arabidopsis thaliana OX=3702 GN=HIPP01 PE=2 SV=1 && -	-		354.474	100.501
107819481	387.98	52.2931	335.687	-283.394	black						107799087	LOC107799087	alkylated DNA repair protein alkB homolog 8-like && sp|Q8RWY1|ALKB8_ARATH Alkylated DNA repair protein ALKBH8 homolog OS=Arabidopsis thaliana OX=3702 GN=ALKBH8 PE=2 SV=2 && PF13532:2OG-Fe(II) oxygenase superfamily	-		229.892	100.421
107825425	386.489	90.1867	296.303	-206.116	black						107815058	LOC107815058	uncharacterized LOC107815058 && - && -	-		196.108	100.395
107775992	386.367	194.159	192.208	1.95094	black						107814856	LOC107814856	1-acyl-sn-glycerol-3-phosphate acyltransferase 2-like && sp|Q8LG50|LPAT2_ARATH 1-acyl-sn-glycerol-3-phosphate acyltransferase 2 OS=Arabidopsis thaliana OX=3702 GN=LPAT2 PE=1 SV=2 && PF16076:Acyltransferase C-terminus|PF01553:Acyltransferase	-		558.415	100.334
107806271	385.209	49.2419	335.967	-286.725	black						107794391	LOC107794391	monocopper oxidase-like protein SKU5%2C transcript variant X1 && sp|Q9SU40|SKU5_ARATH Monocopper oxidase-like protein SKU5 OS=Arabidopsis thaliana OX=3702 GN=SKU5 PE=1 SV=1 && PF00394:Multicopper oxidase|PF07731:Multicopper oxidase|PF07732:Multicopper oxidase	-		461.214	100.224
107793806	384.368	127.181	257.188	-130.007	black						107781023	LOC107781023	PITH domain-containing protein 1-like%2C transcript variant X1 && sp|Q54Z24|PITH1_DICDI PITH domain-containing protein 1 OS=Dictyostelium discoideum OX=44689 GN=DDB_G0277951 PE=3 SV=1 && PF06201:PITH domain	-		335.307	99.9807
107820122	384.248	247.596	136.652	110.944	black						107800160	LOC107800160	thioredoxin-1-like && sp|Q9XGS0|TRXM_BRANA Thioredoxin M-type, chloroplastic OS=Brassica napus OX=3708 PE=1 SV=1 && PF00085:Thioredoxin	-		534.159	99.8464
107798037	383.709	195.854	187.855	7.99836	black						107761068	LOC107761068	uncharacterized LOC107761068 && sp|Q9FX08|P2C12_ARATH Probable protein phosphatase 2C 12 OS=Arabidopsis thaliana OX=3702 GN=At1g47380 PE=2 SV=1 && -	-		181.204	99.7705
107806789	382.837	56.2045	326.633	-270.428	black						107775328	LOC107775328	THO complex subunit 7A-like && sp|Q8LDS5|THO7A_ARATH THO complex subunit 7A OS=Arabidopsis thaliana OX=3702 GN=THO7A PE=1 SV=1 && PF05615:Tho complex subunit 7	-		708.66	99.5697
107812406	381.77	168.328	213.442	-45.1136	black						107766665	LOC107766665	heat shock factor protein HSF24-like && sp|P22335|HSF24_SOLPE Heat shock factor protein HSF24 OS=Solanum peruvianum OX=4082 GN=HSF24 PE=2 SV=1 && PF00447:HSF-type DNA-binding	HSF		202.076	99.0439
107763767	381.427	174.144	207.283	-33.1388	black						107819130	LOC107819130	phosphatidylinositol/phosphatidylcholine transfer protein SFH9-like%2C transcript variant X3 && sp|F4J7S8|SFH9_ARATH Phosphatidylinositol/phosphatidylcholine transfer protein SFH9 OS=Arabidopsis thaliana OX=3702 GN=SFH9 PE=2 SV=1 && PF00650:CRAL/TRIO domain|PF03765:CRAL/TRIO, N-terminal domain	-		608.351	98.7601
107808596	381.4	95.8124	285.587	-189.775	black						107779159	LOC107779159	uncharacterized LOC107779159%2C transcript variant X1 && sp|Q94AD8|FBW3_ARATH F-box/WD-40 repeat-containing protein At5g21040 OS=Arabidopsis thaliana OX=3702 GN=At5g21040 PE=2 SV=1 && PF00646:F-box domain|PF00657:GDSL-like Lipase/Acylhydrolase	-		922.816	98.6904
107804385	380.792	66.6275	314.165	-247.537	black						107767965	LOC107767965	NADP-dependent D-sorbitol-6-phosphate dehydrogenase-like && sp|P28475|S6PD_MALDO NADP-dependent D-sorbitol-6-phosphate dehydrogenase OS=Malus domestica OX=3750 GN=S6PDH PE=2 SV=1 && PF00248:Aldo/keto reductase family	-		1533.04	98.6215
107805534	378.664	158.114	220.55	-62.4358	black						107773788	LOC107773788	uncharacterized mitochondrial protein AtMg00810-like && sp|Q94HW2|POLR1_ARATH Retrovirus-related Pol polyprotein from transposon RE1 OS=Arabidopsis thaliana OX=3702 GN=RE1 PE=2 SV=1 && PF07727:Reverse transcriptase (RNA-dependent DNA polymerase)	-		224.408	98.5068
107803795	377.96	246.053	131.906	114.147	black						107811530	LOC107811530	uncharacterized LOC107811530%2C transcript variant X3 && - && PF14712:Snapin/Pallidin	-		656.062	97.9225
107810692	375.235	53.1094	322.126	-269.017	black						novel.3308	-	- && sp|Q9FE78|IF2A_ARATH Eukaryotic translation initiation factor 2 subunit alpha OS=Arabidopsis thaliana OX=3702 GN=EIF2A PE=1 SV=1 && -	-		799.958	97.8005
107775236	374.746	91.1145	283.631	-192.517	black						107830632	LOC107830632	golgin candidate 5-like && sp|Q0WVL7|GOGC5_ARATH Golgin candidate 5 OS=Arabidopsis thaliana OX=3702 GN=GC5 PE=1 SV=1 && PF12329:TATA element modulatory factor 1 DNA binding|PF12325:TATA element modulatory factor 1 TATA binding	-		707.745	97.6538
107831700	374.623	69.2653	305.357	-236.092	black						107775987	LOC107775987	ubiquitin-conjugating enzyme E2 32-like && sp|Q9LSP7|UBC32_ARATH Ubiquitin-conjugating enzyme E2 32 OS=Arabidopsis thaliana OX=3702 GN=UBC32 PE=2 SV=1 && PF00179:Ubiquitin-conjugating enzyme	-		187.557	97.225
107831638	374.391	204.233	170.158	34.0754	black						107827149	LOC107827149	elongator complex protein 3-like%2C transcript variant X1 && sp|Q93ZR1|ELP3_ARATH Elongator complex protein 3 OS=Arabidopsis thaliana OX=3702 GN=HAG3 PE=1 SV=1 && PF16199:Radical_SAM C-terminal domain|PF04055:Radical SAM superfamily|PF00583:Acetyltransferase (GNAT) family	GNAT		250.342	97.1144
107823237	374.021	104.263	269.759	-165.496	black						107793197	LOC107793197	uncharacterized LOC107793197%2C transcript variant X1 && sp|P40761|YUXK_BACSU Uncharacterized protein YuxK OS=Bacillus subtilis (strain 168) OX=224308 GN=yuxK PE=3 SV=1 && PF04134:Protein of unknown function, DUF393	-		575.035	96.933
107769787	373.6	233.575	140.026	93.5488	black						107764634	LOC107764634	methyltransferase-like protein 1 && sp|Q94AI4|METL1_ARATH N6-adenosine-methyltransferase non-catalytic subunit MTB OS=Arabidopsis thaliana OX=3702 GN=MTB PE=1 SV=1 && PF05063:MT-A70	-		852.034	96.9168
107794410	373.539	127.79	245.749	-117.959	black						107772007	LOC107772007	protein transport protein Sec61 subunit gamma-1%2C transcript variant X1 && sp|P0DI74|S61G1_ARATH Protein transport protein Sec61 subunit gamma-1 OS=Arabidopsis thaliana OX=3702 GN=SEC61G1 PE=1 SV=1 && -	-		204.992	96.3828
107778181	373.241	133.383	239.858	-106.476	black						107806920	LOC107806920	uncharacterized LOC107806920 && sp|Q39290|RPAB5_BRANA DNA-directed RNA polymerases I, II, and III subunit RPABC5 OS=Brassica napus OX=3708 PE=3 SV=1 && -	-		470.095	96.2209
107805373	372.655	62.6445	310.011	-247.366	black						107776647	LOC107776647	ras-related protein RABH1e && sp|Q9LFT9|RAH1E_ARATH Ras-related protein RABH1e OS=Arabidopsis thaliana OX=3702 GN=RABH1E PE=2 SV=1 && PF00071:Ras family	-		247.01	96.0033
107781889	372.184	55.7912	316.393	-260.602	black						107774287	LOC107774287	uncharacterized LOC107774287%2C transcript variant X2 && - && PF04819:Family of unknown function (DUF716)	-		320.394	95.8493
107786353	372.143	62.2208	309.922	-247.702	black						107808596	LOC107808596	mRNA-decapping enzyme subunit 2-like && sp|Q8GW31|DCP2_ARATH mRNA-decapping enzyme subunit 2 OS=Arabidopsis thaliana OX=3702 GN=DCP2 PE=1 SV=1 && PF00293:NUDIX domain|PF05026:Dcp2, box A domain	-		381.4	95.8124
107823178	371.745	222.875	148.87	74.0051	black						107831969	LOC107831969	DExH-box ATP-dependent RNA helicase DExH12-like && sp|Q9SYP1|DEXHC_ARATH DExH-box ATP-dependent RNA helicase DExH12 OS=Arabidopsis thaliana OX=3702 GN=BRR2A PE=1 SV=1 && PF02889:Sec63 Brl domain	-		337.467	95.7958
107809911	371.43	91.9954	279.435	-187.439	black						107806720	LOC107806720	glycine-rich cell wall structural protein-like && - && -	-		570.263	95.6756
107832728	368.887	198.548	170.339	28.2094	black						107809738	LOC107809738	very-long-chain (3R)-3-hydroxyacyl-CoA dehydratase PASTICCINO 2A-like && sp|Q7XSZ4|HACDA_ORYSJ Very-long-chain (3R)-3-hydroxyacyl-CoA dehydratase PASTICCINO 2A OS=Oryza sativa subsp. japonica OX=39947 GN=PAS2A PE=2 SV=2 && PF04387:Protein tyrosine phosphatase-like protein, PTPLA	-		737.177	95.4197
107811939	368.635	111.875	256.76	-144.885	black						107810418	LOC107810418	mannosyl-oligosaccharide glucosidase GCS1-like && sp|F4HTM3|GCS1_ARATH Mannosyl-oligosaccharide glucosidase GCS1 OS=Arabidopsis thaliana OX=3702 GN=GCS1 PE=1 SV=1 && PF03200:Glycosyl hydrolase family 63 C-terminal domain	-		721.017	94.5093
107782630	367.998	70.4346	297.563	-227.129	black						107808118	LOC107808118	PTI1-like tyrosine-protein kinase At3g15890 && sp|Q9LSC2|Y3589_ARATH PTI1-like tyrosine-protein kinase At3g15890 OS=Arabidopsis thaliana OX=3702 GN=At3g15890 PE=2 SV=1 && PF00069:Protein kinase domain	-		424.998	94.5089
107762521	367.06	237.48	129.58	107.901	black						107828701	LOC107828701	prostaglandin E synthase 2-like && sp|Q7ZUC7|PGES2_DANRE Prostaglandin E synthase 2 OS=Danio rerio OX=7955 GN=ptges2 PE=2 SV=1 && PF13417:Glutathione S-transferase, N-terminal domain	-		205.161	94.1746
[truncated: 874 more rows]
