# Supplementary material for: Shallow water seeding cultivation enhances cold tolerance in tobacco seedlings
Source: BMC Plant Biol. 2024 Jul 24;24:698. doi: 10.1186/s12870-024-05422-9 (PMC11267769; doi:10.1186/s12870-024-05422-9)
Supplement: Supplementary file 4 — Supplementary Material 4. [file 12870_2024_5422_MOESM4_ESM.xlsx]

## Sheet: Sheet1
module	gene name
orange	LOC107830560	AS
	LOC107774562	At1g31830
tan	LOC107762119
black	LOC107824909	PED1
	LOC107784861	GRP1
AS-Q-F	GCGATGGTGTAGGCTATAGTTG
AS-Q-R	GGAGTGTTGTGAGGGAAGATATG
At1g31830-Q-F	tggagtattcctgaggctctaa
At1g31830-Q-R	tccaaccttgctgaaacccc
tan-Q-F	tcatgcactcctgggcctt
tan-Q-R	agtgcatcaacaaacatccttga
PED1-Q-F	GTCGTCATAGTCGCTGCATATAG
PED1-Q-R	GCCTTTAGAACTGGAGCAAGTA
GRP1-Q-F	GTACGGCGAGGTTCTTGAAT
GRP1-Q-R	GATAGCGTCCCTCATGGATTT
		Stable internal reference genes for normalization of real-time RT-PCR in tobacco (Nicotiana tabacum) during development and abiotic stress
Ntubc2-Q-F	CTGGACAGCAGACTGACATC
Ntubc2-Q-R	CAGGATAATTTGCTGTAACAGATTA
